# Supplementary material for: Genome-Wide Detection of Selection Signatures for Pelt Quality Traits and Coat Color Using Whole-Genome Sequencing Data in American Mink
Source: Genes (Basel). 2022 Oct 25;13(11):1939. doi: 10.3390/genes13111939 (PMC9690368; doi:10.3390/genes13111939)
Supplement: Supplementary file 1 [file genes-13-01939-s001.zip]

Archive with 6 entries (4 files):
- genes-1949011-supplementary/
- genes-1949011-supplementary/Supplementary_Files/
- genes-1949011-supplementary/Supplementary_Files/Supplementary Dataset S.2  .xlsx
- genes-1949011-supplementary/Supplementary_Files/Supplementary Dataset S3   .xlsx
- genes-1949011-supplementary/Supplementary_Files/Supplementary Dataset S4  .xlsx
- genes-1949011-supplementary/Supplementary_Files/Supplementary Dataset. S1  .xlsx
