# Supplementary material for: Genome-Wide Detection of Selection Signatures for Pelt Quality Traits and Coat Color Using Whole-Genome Sequencing Data in American Mink
Source: Genes (Basel). 2022 Oct 25;13(11):1939. doi: 10.3390/genes13111939 (PMC9690368; doi:10.3390/genes13111939)
Supplement: Supplementary file 1 [file genes-13-01939-s001.zip › genes-1949011-supplementary/Supplementary_Files/Supplementary Dataset S.2 .xlsx]

## Sheet: S2a(Top1_θπ _Fst_xpehh_Napsize)
CHR	SNP position	Region (±5 kb)	FST	normxpehh	log2 (θπ ratios)	Gene
2	238770429	238765429-238775429	0.263697	2.9207	2.8365	_
2	238777076	238772076-238782076	0.263697	2.77118	2.8365
2	238787913	238782913-238792913	0.263697	2.44537	2.8365
2	238790170	238785170-238795170	0.263697	2.61177	2.8365
2	238790583	238785583-238795583	0.263697	2.64854	2.8365
2	238791603	238786603-238796603	0.263697	2.40476	2.8365
2	238791650	238786650-238796650	0.263697	2.3872	2.8365
2	238792098	238787098-238797098	0.263697	2.39476	2.8365
2	238807611	238802611-238812611	0.263697	2.41419	2.8365
2	238814454	238809454-238819454	0.263697	2.66418	2.8365
2	238815045	238810045-238820045	0.263697	2.71929	2.8365
2	238815219	238810219-238820219	0.263697	2.749	2.8365
2	238816960	238811960-238821960	0.263697	2.73639	2.8365
2	238817221	238812221-238822221	0.263697	2.73905	2.8365
2	238819072	238814072-238824072	0.263697	2.57303	2.8365
2	238821502	238816502-238826502	0.263697	2.71895	2.8365
2	238829039	238824039-238834039	0.263697	2.84949	2.8365
2	238836463	238831463-238841463	0.263697	2.73964	2.8365
3	128449426	128444426-128454426	0.237661	2.67147	2.7625
3	181981927	181976927-181986927	0.270802	2.41529	2.8365
3	182135062	182130062-182140062	0.270802	2.50496	2.8365	RAB31
3	182501784	182496784-182506784	0.270802	2.63994	2.8365	_
3	182515605	182510605-182520605	0.270802	2.38161	2.8365
3	182594223	182589223-182599223	0.270802	2.7213	2.8365
3	182595341	182590341-182600341	0.270802	2.73991	2.8365
3	182595950	182590950-182600950	0.270802	2.71138	2.8365
3	182597067	182592067-182602067	0.270802	2.70474	2.8365
3	182597341	182592341-182602341	0.270802	2.59948	2.8365
3	182599195	182594195-182604195	0.311783	2.39542	2.89154
3	182599241	182594241-182604241	0.311783	2.39542	2.89154
3	182600038	182595038-182605038	0.270802	2.38156	2.8365
3	182600531	182595531-182605531	0.311783	2.38072	2.89154
3	182600956	182595956-182605956	0.311783	2.40957	2.89154
3	182601096	182596096-182606096	0.270802	2.40932	2.8365
3	182602371	182597371-182607371	0.270802	2.40392	2.8365
3	182602412	182597412-182607412	0.311783	2.40372	2.89154
3	182610351	182605351-182615351	0.270802	2.42945	2.8365
3	182632183	182627183-182637183	0.270802	3.11344	2.8365
3	182637780	182632780-182642780	0.270802	3.09885	2.8365
3	182645833	182640833-182650833	0.270802	2.74708	2.8365
3	182667938	182662938-182672938	0.270802	2.39247	2.8365	APCDD1
3	182669186	182664186-182674186	0.270802	2.38148	2.8365	_
3	182675229	182670229-182680229	0.270802	2.48877	2.8365
3	182678333	182673333-182683333	0.270802	2.3894	2.8365
3	182680570	182675570-182685570	0.270802	2.38958	2.8365
3	182741504	182736504-182746504	0.270802	2.51768	2.8365	NAPG
3	182758169	182753169-182763169	0.270802	2.80583	2.8365	_
3	182758824	182753824-182763824	0.270802	2.58037	2.8365
3	182759228	182754228-182764228	0.270802	2.58037	2.8365
3	182762208	182757208-182767208	0.270802	2.66933	2.8365
3	182775476	182770476-182780476	0.270802	2.94302	2.8365
3	182811812	182806812-182816812	0.270802	2.60717	2.8365	PIEZO2
3	183040026	183035026-183045026	0.270802	2.48278	2.8365
3	183040067	183035067-183045067	0.270802	2.48278	2.8365
3	211128039	211123039-211133039	0.229841	2.37742	2.7625	LDLRAD4
3	211133259	211128259-211138259	0.229841	2.41597	2.7625
3	211133801	211128801-211138801	0.229841	2.45589	2.7625
3	211135367	211130367-211140367	0.229841	2.45675	2.7625
5	2945988	2940988-2950988	0.263697	2.76114	2.8365	RBFOX3
5	2947647	2942647-2952647	0.263697	2.6432	2.8365
5	3941180	3936180-3946180	0.493337	2.70105	2.92961	_
5	3942505	3937505-3947505	0.493337	2.46927	2.92961
5	3954728	3949728-3959728	0.455977	2.81242	2.95198
5	3954974	3949974-3959974	0.340752	2.74414	2.92961
5	3957860	3952860-3962860	0.340752	2.53303	2.92961
5	3957897	3952897-3962897	0.340752	2.5304	2.92961
5	3957979	3952979-3962979	0.340752	2.5304	2.92961
5	7493192	7488192-7498192	0.376993	2.50925	2.95198	SDK2
5	7496431	7491431-7501431	0.376993	2.45792	2.95198
5	7497911	7492911-7502911	0.38256	2.53162	2.95198
5	7508312	7503312-7513312	0.460837	2.39082	2.95198	CDC42EP4
5	7523971	7518971-7528971	0.340752	2.50707	2.92961
5	7527170	7522170-7532170	0.340752	2.53609	2.92961
5	7552720	7547720-7557720	0.340752	2.42401	2.92961	CPSF4L
5	7552720	7547720-7557720	NA	NA	2.92961	C5H17orf80
6	27570214	27565214-27575214	0.298769	2.59949	2.89154	USP25
6	28919997	28914997-28924997	0.305276	2.38789	2.89154	_
6	29338509	29333509-29343509	0.346753	2.40678	2.92961	ROBO2
6	29397187	29392187-29402187	0.346753	3.05249	2.92961
6	29412651	29407651-29417651	0.346753	2.52009	2.92961
6	29428890	29423890-29433890	0.346753	2.79868	2.92961
6	29431680	29426680-29436680	0.346753	2.66714	2.92961
6	29485228	29480228-29490228	0.346753	2.64651	2.92961
6	29491951	29486951-29496951	0.346753	2.82646	2.92961
6	29520059	29515059-29525059	0.346753	3.42297	2.92961
6	29531510	29526510-29536510	0.346753	3.55884	2.92961
6	29531815	29526815-29536815	0.346753	3.5801	2.92961
6	29555798	29550798-29560798	0.346753	3.47397	2.92961
6	29588613	29583613-29593613	0.346753	3.51642	2.92961
6	29594983	29589983-29599983	0.346753	3.32028	2.92961
6	29596716	29591716-29601716	0.346753	3.64634	2.92961
6	29602582	29597582-29607582	0.346753	3.60465	2.92961
6	29622370	29617370-29627370	0.346753	2.63456	2.92961
6	29623332	29618332-29628332	0.346753	2.64335	2.92961
6	29644371	29639371-29649371	0.346753	3.48058	2.92961
6	29646475	29641475-29651475	0.346753	3.57801	2.92961
6	29648941	29643941-29653941	0.346753	3.52152	2.92961
6	29648944	29643944-29653944	0.346753	3.52152	2.92961
6	29652354	29647354-29657354	0.346753	3.53698	2.92961
6	29653238	29648238-29658238	0.346753	3.66163	2.92961
6	29653929	29648929-29658929	0.346753	3.66338	2.92961
6	29655149	29650149-29660149	0.346753	3.72302	2.92961
6	29656177	29651177-29661177	0.346753	3.60394	2.92961
6	29660460	29655460-29665460	0.346753	3.4757	2.92961
6	29686175	29681175-29691175	0.346753	2.854	2.92961
6	29698945	29693945-29703945	0.346753	2.44491	2.92961
6	29719816	29714816-29724816	0.346753	2.42859	2.92961
6	29735903	29730903-29740903	0.388126	2.616	2.95198
6	29750036	29745036-29755036	0.346753	2.63424	2.92961
6	29766937	29761937-29771937	0.346753	2.69504	2.92961
6	29770057	29765057-29775057	0.346753	2.63878	2.92961
6	29786048	29781048-29791048	0.346753	2.5834	2.92961
6	29788438	29783438-29793438	0.346753	2.70911	2.92961
6	29805043	29800043-29810043	0.346753	2.51972	2.92961
6	29811631	29806631-29816631	0.346753	2.48117	2.92961
6	29811905	29806905-29816905	0.346753	2.47279	2.92961
6	29812478	29807478-29817478	0.346753	2.59052	2.92961
6	29814973	29809973-29819973	0.346753	2.47115	2.92961
6	29822065	29817065-29827065	0.346753	2.42771	2.92961
6	29947600	29942600-29952600	0.346753	2.73519	2.92961
6	30002115	29997115-30007115	0.346753	3.06428	2.92961
6	30199310	30194310-30204310	0.388126	2.87254	2.95198
6	30210459	30205459-30215459	0.388126	2.87258	2.95198
6	30212585	30207585-30217585	0.388126	2.9773	2.95198
6	30215943	30210943-30220943	0.388126	2.91589	2.95198
6	30428522	30423522-30433522	0.346753	2.59057	2.92961
6	30432470	30427470-30437470	0.346753	2.66405	2.92961
6	30463599	30458599-30468599	0.346753	2.68051	2.92961
6	30466567	30461567-30471567	0.346753	2.37758	2.92961
6	30473859	30468859-30478859	0.346753	2.59003	2.92961
6	30476589	30471589-30481589	0.346753	2.38493	2.92961
6	30522187	30517187-30527187	0.263697	2.6132	2.8365
6	30531220	30526220-30536220	0.263697	2.60489	2.8365
6	30533410	30528410-30538410	0.263697	2.59426	2.8365
6	30543565	30538565-30548565	0.263697	2.53792	2.8365
6	30544468	30539468-30549468	0.263697	2.68514	2.8365
6	30555857	30550857-30560857	0.263697	2.5748	2.8365
6	30556167	30551167-30561167	0.263697	2.58166	2.8365
6	30558553	30553553-30563553	0.263697	2.46411	2.8365
6	30560509	30555509-30565509	0.263697	2.4884	2.8365
6	30562127	30557127-30567127	0.263697	2.61866	2.8365
6	30562600	30557600-30567600	0.263697	2.56494	2.8365
6	30564107	30559107-30569107	0.263697	2.67197	2.8365
6	30564688	30559688-30569688	0.263697	2.67197	2.8365
6	30582175	30577175-30587175	0.263697	2.47805	2.8365
6	30589741	30584741-30594741	0.263697	2.55239	2.8365
6	30591030	30586030-30596030	0.263697	2.3796	2.8365
6	30595106	30590106-30600106	0.263697	2.54966	2.8365
6	30602298	30597298-30607298	0.263697	2.42584	2.8365
6	30604153	30599153-30609153	0.263697	2.72782	2.8365
6	30611460	30606460-30616460	0.263697	2.65152	2.8365
8	26116849	26111849-26121849	0.292262	2.38461	2.89154	CCM2L

## Sheet: S2b(1%_θπ _Fst_xpehh_furquality
CHR	SNP position	Region (±5 kb)	FST	normxpehh	log2 (θπ ratios)	Gene
12	142452626	142447626-142457626	0.263631	2.41538	2.4536	_
5	28914887	28909887-28919887	0.228966	2.77832	2.41213	SARM1
5	28914887	28909887-28919887	0.228966	2.77832	2.41213	TMEM199
5	28926171	28921171-28931171	0.228966	2.59046	2.41213
5	28926171	28921171-28931171	0.228966	2.59046	2.41213	POLDIP2
5	28931484	28926484-28936484	0.228966	2.59734	2.41213	_
5	28931484	28926484-28936484	0.228966	2.59734	2.41213
5	28932278	28927278-28937278	0.228966	2.64949	2.41213
5	28932278	28927278-28937278	0.228966	2.64949	2.41213
5	28935443	28930443-28940443	0.228966	2.80037	2.41213
5	28935443	28930443-28940443	0.228966	2.80037	2.41213
5	28942159	28937159-28947159	0.228966	2.50411	2.41213
5	29005969	29000969-29010969	0.228966	2.40166	2.41213	NLK
5	29036524	29031524-29041524	0.228966	2.60462	2.41213
5	29049901	29044901-29054901	0.228966	2.76303	2.41213

## Sheet: S2c(1%_θπ _Fst_xpehh_skinsize)
CHR	SNP position	Region (±5 kb)	FST	normxpehh	log2 (θπ ratios)	Gene
1	2376161	2371161-2381161	0.313799	2.58442	2.61154	RPS6KA2
1	2378290	2373290-2383290	0.313799	2.66224	2.61154
1	2430977	2425977-2435977	0.313799	2.50597	2.61154
1	280697474	280692474-280702474	0.190749	2.49573	3.074	_
14	13144244	13139244-13149244	0.177174	2.47891	3.074	_
3	54526980	54521980-54531980	0.261154	2.50693	2.49607	_
3	54527559	54522559-54532559	0.261154	2.48722	2.49607
3	54534772	54529772-54539772	0.261154	2.5276	2.49607
5	8116514	8111514-8121514	0.177174	2.49237	3.074	_
8	140562820	140557820-140567820	0.380162	2.4918	2.68871	_
8	140565509	140560509-140570509	0.380162	2.59494	2.68871
8	140567298	140562298-140572298	0.380162	2.48655	2.68871
8	140597201	140592201-140602201	0.445858	3.02266	3.65896

## Sheet: S2d(1%_θπ _Fst_xpehh_pastel)
CHR	SNP position	Region (±5 kb)	FST	normxpehh	log2 (θπ ratios)	Gene
10	62457956	62452956-62462956	0.697871	2.52803	3.9693	KCNH1
10	62468337	62463337-62473337	0.604755	2.57436	2.43243
10	72297576	72292576-72302576	0.741525	2.4918	2.8005	_
10	72297818	72292818-72302818	0.741525	2.43766	2.8005
10	72297925	72292925-72302925	0.741525	2.47053	2.8005
10	72310105	72305105-72315105	0.654504	2.44359	2.99315
10	72311932	72306932-72316932	0.654504	2.55062	2.99315
10	72312266	72307266-72317266	0.654504	2.5186	2.99315
3	127231629	127226629-127236629	0.854486	2.57256	3.38434	ZADH2
3	127231629	127226629-127236629	0.854486	2.57256	3.38434	TSHZ1
3	127821455	127816455-127826455	0.741525	2.64459	2.8005	CNDP1
3	127832971	127827971-127837971	0.817896	2.58702	3.61316
3	127832971	127827971-127837971	0.817896	2.58702	3.61316	CNDP2
3	127833160	127828160-127838160	0.781096	2.58769	3.77666
3	127833160	127828160-127838160	0.781096	2.58769	3.77666	CNDP1
3	127833280	127828280-127838280	0.781096	2.58883	3.77666	CNDP2
3	127833280	127828280-127838280	0.781096	2.58883	3.77666	CNDP1
3	127834967	127829967-127839967	0.781096	2.59983	3.77666	CNDP2
3	127834967	127829967-127839967	0.781096	2.59983	3.77666	CNDP1
6	27317299	27312299-27322299	0.610583	2.44061	2.43243	_
6	27333236	27328236-27338236	0.610583	2.4501	2.43243
6	27364856	27359856-27369856	0.610583	2.49631	2.43243
6	27370907	27365907-27375907	0.610583	2.56241	2.43243
6	27372848	27367848-27377848	0.610583	2.53656	2.43243
6	27385746	27380746-27390746	0.610583	2.53937	2.43243
6	27387953	27382953-27392953	0.610583	2.51629	2.43243
6	27391929	27386929-27396929	0.610583	2.51099	2.43243
6	27391930	27386930-27396930	0.610583	2.51099	2.43243
6	27391931	27386931-27396931	0.610583	2.51099	2.43243
6	27393573	27388573-27398573	0.610583	2.52056	2.43243
6	27394109	27389109-27399109	0.610583	2.52246	2.43243
6	27395281	27390281-27400281	0.610583	2.48726	2.43243
6	27439249	27434249-27444249	0.610583	2.47866	2.43243
6	27439353	27434353-27444353	0.610583	2.47866	2.43243
6	27439408	27434408-27444408	0.610583	2.47866	2.43243
6	27439855	27434855-27444855	0.610583	2.51459	2.43243
6	27440709	27435709-27445709	0.610583	2.51459	2.43243
6	27440712	27435712-27445712	0.610583	2.51459	2.43243
6	27441127	27436127-27446127	0.610583	2.54024	2.43243
6	27441157	27436157-27446157	0.610583	2.54024	2.43243
6	27441219	27436219-27446219	0.610583	2.54024	2.43243
6	27441309	27436309-27446309	0.610583	2.54024	2.43243
6	27441792	27436792-27446792	0.610583	2.49668	2.43243
6	27441943	27436943-27446943	0.610583	2.49668	2.43243	USP25
6	27442337	27437337-27447337	0.610583	2.50711	2.43243
6	27442486	27437486-27447486	0.610583	2.4857	2.43243
6	27443741	27438741-27448741	0.610583	2.4939	2.43243
6	27443888	27438888-27448888	0.610583	2.4939	2.43243
6	27444564	27439564-27449564	0.610583	2.61951	2.43243
6	27444627	27439627-27449627	0.610583	2.61951	2.43243
6	27444830	27439830-27449830	0.610583	2.55733	2.43243
6	27444953	27439953-27449953	0.610583	2.55733	2.43243
6	27445048	27440048-27450048	0.610583	2.55546	2.43243
6	27445133	27440133-27450133	0.610583	2.55546	2.43243
6	27445587	27440587-27450587	0.610583	2.44548	2.43243
6	27445640	27440640-27450640	0.610583	2.44548	2.43243
6	27451347	27446347-27456347	0.610583	2.45227	2.43243
6	27451361	27446361-27456361	0.610583	2.45227	2.43243
6	27451606	27446606-27456606	0.610583	2.45227	2.43243
6	27451977	27446977-27456977	0.610583	2.45227	2.43243
6	27452003	27447003-27457003	0.610583	2.45227	2.43243
6	27452158	27447158-27457158	0.610583	2.45227	2.43243
6	27452293	27447293-27457293	0.610583	2.46909	2.43243
6	27452311	27447311-27457311	0.610583	2.46909	2.43243
6	27452482	27447482-27457482	0.610583	2.46909	2.43243
6	27452508	27447508-27457508	0.610583	2.46909	2.43243
6	27452745	27447745-27457745	0.610583	2.46909	2.43243
6	27452814	27447814-27457814	0.610583	2.46909	2.43243
6	27454810	27449810-27459810	0.610583	2.46619	2.43243
6	27454830	27449830-27459830	0.610583	2.46619	2.43243
6	27455134	27450134-27460134	0.610583	2.45901	2.43243
6	27455313	27450313-27460313	0.610583	2.45901	2.43243
6	27455493	27450493-27460493	0.610583	2.44534	2.43243
6	27455812	27450812-27460812	0.610583	2.4449	2.43243
6	27455846	27450846-27460846	0.610583	2.4449	2.43243
6	27456092	27451092-27461092	0.610583	2.4449	2.43243
6	27456644	27451644-27461644	0.610583	2.49237	2.43243
6	27456696	27451696-27461696	0.610583	2.51076	2.43243
6	27456738	27451738-27461738	0.610583	2.51076	2.43243
6	27456933	27451933-27461933	0.610583	2.51638	2.43243
6	27457005	27452005-27462005	0.610583	2.51127	2.43243
6	27457351	27452351-27462351	0.610583	2.48654	2.43243
6	27457415	27452415-27462415	0.610583	2.48654	2.43243
6	27458177	27453177-27463177	0.610583	2.55931	2.43243
6	27458373	27453373-27463373	0.610583	2.55931	2.43243
6	27458406	27453406-27463406	0.610583	2.55931	2.43243
6	27458939	27453939-27463939	0.610583	2.59039	2.43243
6	27459000	27454000-27464000	0.610583	2.58242	2.43243
6	27459020	27454020-27464020	0.610583	2.58242	2.43243
6	27459053	27454053-27464053	0.610583	2.58242	2.43243
6	27459990	27454990-27464990	0.610583	2.54382	2.43243
6	27461059	27456059-27466059	0.610583	2.49683	2.43243
6	27461461	27456461-27466461	0.610583	2.49683	2.43243
6	27461625	27456625-27466625	0.610583	2.49683	2.43243
6	27461649	27456649-27466649	0.610583	2.49683	2.43243
6	27461750	27456750-27466750	0.610583	2.48663	2.43243
6	27461765	27456765-27466765	0.610583	2.48663	2.43243
6	27462241	27457241-27467241	0.610583	2.48663	2.43243
6	27462649	27457649-27467649	0.610583	2.48663	2.43243
6	27463005	27458005-27468005	0.610583	2.5432	2.43243
6	27463014	27458014-27468014	0.610583	2.5432	2.43243
6	27463142	27458142-27468142	0.610583	2.5432	2.43243
6	27463340	27458340-27468340	0.610583	2.56165	2.43243
6	27464039	27459039-27469039	0.610583	2.55589	2.43243
6	27464187	27459187-27469187	0.610583	2.57672	2.43243
6	27464197	27459197-27469197	0.610583	2.57672	2.43243
6	27464336	27459336-27469336	0.610583	2.57672	2.43243
6	27464374	27459374-27469374	0.610583	2.57672	2.43243
6	27468691	27463691-27473691	0.610583	2.59392	2.43243
6	27479972	27474972-27484972	0.610583	2.45535	2.43243
6	27483666	27478666-27488666	0.610583	2.48325	2.43243
6	27491956	27486956-27496956	0.610583	2.63192	2.43243
6	27496440	27491440-27501440	0.610583	2.69862	2.43243
6	27499393	27494393-27504393	0.610583	2.5235	2.43243
6	27509228	27504228-27514228	0.610583	2.51821	2.43243
6	27569698	27564698-27574698	0.610583	2.44879	2.43243
6	27584037	27579037-27589037	0.610583	2.49224	2.43243
6	27584421	27579421-27589421	0.610583	2.49224	2.43243
6	27590033	27585033-27595033	0.610583	2.45372	2.43243	_
6	27593461	27588461-27598461	0.610583	2.46469	2.43243
6	27594724	27589724-27599724	0.610583	2.44812	2.43243
6	27596638	27591638-27601638	0.610583	2.4644	2.43243
6	27604014	27599014-27609014	0.610583	2.55215	2.43243
6	27605515	27600515-27610515	0.610583	2.51065	2.43243
6	27606288	27601288-27611288	0.610583	2.50664	2.43243
6	27606878	27601878-27611878	0.610583	2.45993	2.43243
6	27610270	27605270-27615270	0.610583	2.47957	2.43243
6	27614033	27609033-27619033	0.610583	2.5765	2.43243
6	27618198	27613198-27623198	0.610583	2.46256	2.43243
6	27624975	27619975-27629975	0.610583	2.49161	2.43243
6	27626406	27621406-27631406	0.610583	2.53292	2.43243
6	27628669	27623669-27633669	0.610583	2.52661	2.43243
6	27640953	27635953-27645953	0.610583	2.62763	2.43243
6	32417680	32412680-32422680	0.817896	2.60957	3.61316	ROBO1
6	32641488	32636488-32646488	0.817896	2.93578	3.61316
6	32744846	32739846-32749846	0.817896	3.03987	3.61316
6	32760578	32755578-32765578	0.781341	3.22953	2.63701
6	32771952	32766952-32776952	0.817896	3.05642	3.61316
6	32771958	32766958-32776958	0.817896	3.05642	3.61316
6	32777053	32772053-32782053	0.817896	3.00075	3.61316
6	32894956	32889956-32899956	0.781096	3.06856	3.77666	_
6	32897815	32892815-32902815	0.817896	3.16813	3.61316
6	32900438	32895438-32905438	0.817896	3.15757	3.61316
6	32907312	32902312-32912312	0.817896	3.14198	3.61316
6	32910782	32905782-32915782	0.817896	3.10721	3.61316
6	32911585	32906585-32916585	0.817896	3.18414	3.61316
6	32911729	32906729-32916729	0.817896	3.19002	3.61316
6	32912211	32907211-32917211	0.817896	3.21454	3.61316
6	32914838	32909838-32919838	0.817896	3.16458	3.61316
6	32915735	32910735-32920735	0.817896	3.17228	3.61316
6	32915986	32910986-32920986	0.817896	3.17748	3.61316
6	32916516	32911516-32921516	0.817896	3.1186	3.61316
6	32916878	32911878-32921878	0.817896	3.1186	3.61316
6	32919003	32914003-32924003	0.817896	3.14162	3.61316
6	32919252	32914252-32924252	0.817896	3.1233	3.61316
6	32920243	32915243-32925243	0.817896	3.09823	3.61316
6	32920258	32915258-32925258	0.817896	3.09823	3.61316
6	32921900	32916900-32926900	0.817896	3.14979	3.61316
6	32922780	32917780-32927780	0.817896	3.1387	3.61316
6	32924353	32919353-32929353	0.817896	3.17294	3.61316
6	32924544	32919544-32929544	0.781341	3.1782	2.63701
6	32924939	32919939-32929939	0.781341	3.14294	2.63701
6	32925024	32920024-32930024	0.817896	3.14132	3.61316
6	32925116	32920116-32930116	0.817896	3.14132	3.61316
6	32925983	32920983-32930983	0.781341	3.15204	2.63701
6	32926193	32921193-32931193	0.781341	3.1278	2.63701
6	32927280	32922280-32932280	0.817896	3.05957	3.61316
6	32927282	32922282-32932282	0.781341	3.06135	2.63701
6	32927676	32922676-32932676	0.781341	3.06135	2.63701
6	32928082	32923082-32933082	0.781341	3.03098	2.63701
6	32928623	32923623-32933623	0.781341	2.99805	2.63701
6	32928805	32923805-32933805	0.817896	2.9956	3.61316
6	32929019	32924019-32934019	0.817896	2.9956	3.61316
6	32929750	32924750-32934750	0.781341	3.02379	2.63701
6	32929779	32924779-32934779	0.817896	3.02187	3.61316
6	32929836	32924836-32934836	0.817896	3.02187	3.61316
6	32929872	32924872-32934872	0.817896	3.02187	3.61316
6	32929898	32924898-32934898	0.817896	3.02187	3.61316
6	32929958	32924958-32934958	0.817896	3.02187	3.61316
6	32930049	32925049-32935049	0.817896	3.02187	3.61316
6	32930054	32925054-32935054	0.817896	3.02187	3.61316
6	32930106	32925106-32935106	0.817896	2.9973	3.61316
6	32930240	32925240-32935240	0.817896	2.9973	3.61316
6	32930368	32925368-32935368	0.817896	2.9973	3.61316
6	32930513	32925513-32935513	0.781341	2.99924	2.63701
6	32930775	32925775-32935775	0.781341	2.99924	2.63701
6	32930875	32925875-32935875	0.817896	2.99745	3.61316
6	32931453	32926453-32936453	0.781341	3.03292	2.63701
6	32931544	32926544-32936544	0.817896	3.06144	3.61316
6	32931933	32926933-32936933	0.781341	3.0622	2.63701
6	32932126	32927126-32937126	0.817896	3.08474	3.61316
6	32932140	32927140-32937140	0.817896	3.08474	3.61316
6	32932695	32927695-32937695	0.781341	3.10462	2.63701
6	32932719	32927719-32937719	0.781341	3.10462	2.63701
6	32932839	32927839-32937839	0.781341	3.10462	2.63701
6	32932927	32927927-32937927	0.817896	3.10358	3.61316
6	32933180	32928180-32938180	0.817896	3.10358	3.61316
6	32933204	32928204-32938204	0.817896	3.10358	3.61316
6	32933209	32928209-32938209	0.781341	3.10465	2.63701
6	32933256	32928256-32938256	0.817896	3.10608	3.61316
6	32933276	32928276-32938276	0.817896	3.10608	3.61316
6	32933304	32928304-32938304	0.817896	3.10608	3.61316
6	32933432	32928432-32938432	0.781341	3.12542	2.63701
6	32933518	32928518-32938518	0.817896	3.12498	3.61316
6	32933522	32928522-32938522	0.817896	3.12498	3.61316
6	32933564	32928564-32938564	0.817896	3.12498	3.61316
6	32933621	32928621-32938621	0.781341	3.11471	2.63701
6	32933815	32928815-32938815	0.781341	3.23342	2.63701
6	32933859	32928859-32938859	0.817896	3.20353	3.61316
6	32933907	32928907-32938907	0.781341	3.20415	2.63701
6	32933956	32928956-32938956	0.817896	3.19834	3.61316
6	32934004	32929004-32939004	0.817896	3.19834	3.61316
6	32934227	32929227-32939227	0.817896	3.19694	3.61316
6	32936513	32931513-32941513	0.817896	3.0883	3.61316
6	32936667	32931667-32941667	0.817896	3.0883	3.61316
6	32936737	32931737-32941737	0.817896	3.0883	3.61316
6	32937325	32932325-32942325	0.817896	3.09313	3.61316
6	32937555	32932555-32942555	0.817896	3.08156	3.61316
6	32937721	32932721-32942721	0.817896	3.08156	3.61316
6	32938208	32933208-32943208	0.817896	3.05656	3.61316
6	32938819	32933819-32943819	0.817896	3.05594	3.61316
6	32938820	32933820-32943820	0.817896	3.05594	3.61316
6	32938821	32933821-32943821	0.817896	3.05594	3.61316
6	32939002	32934002-32944002	0.817896	3.05522	3.61316
6	32939070	32934070-32944070	0.817896	3.05522	3.61316
6	32939236	32934236-32944236	0.817896	3.05751	3.61316
6	32939489	32934489-32944489	0.817896	3.05567	3.61316
6	32939519	32934519-32944519	0.817896	3.05567	3.61316
6	32939575	32934575-32944575	0.817896	3.0571	3.61316
6	32939988	32934988-32944988	0.817896	3.0695	3.61316
6	32941607	32936607-32946607	0.817896	3.13179	3.61316
6	32942228	32937228-32947228	0.817896	3.13274	3.61316
6	32943354	32938354-32948354	0.817896	3.41502	3.61316
6	32945329	32940329-32950329	0.817896	3.39196	3.61316
6	32945758	32940758-32950758	0.817896	3.39841	3.61316
6	32946178	32941178-32951178	0.817896	3.39841	3.61316
6	32946239	32941239-32951239	0.817896	3.39841	3.61316
6	32946394	32941394-32951394	0.817896	3.39841	3.61316
6	33239676	33234676-33244676	0.817896	2.55724	3.61316
6	33240249	33235249-33245249	0.781341	2.56048	2.63701
6	33240418	33235418-33245418	0.817896	2.55768	3.61316
6	33243305	33238305-33248305	0.817896	2.58412	3.61316
6	33246422	33241422-33251422	0.817896	2.52873	3.61316
6	33246664	33241664-33251664	0.817896	2.51852	3.61316
6	33246668	33241668-33251668	0.817896	2.51852	3.61316
6	33246833	33241833-33251833	0.817896	2.51852	3.61316
6	33248684	33243684-33253684	0.817896	2.6042	3.61316
6	33249809	33244809-33254809	0.817896	2.57414	3.61316
6	33250177	33245177-33255177	0.817896	2.5837	3.61316
6	33251365	33246365-33256365	0.817896	2.59769	3.61316
6	33252156	33247156-33257156	0.817896	2.59074	3.61316
6	33253584	33248584-33258584	0.817896	2.53217	3.61316
6	33254615	33249615-33259615	0.817896	2.53151	3.61316
6	33255342	33250342-33260342	0.817896	2.53608	3.61316
6	33255347	33250347-33260347	0.817896	2.53608	3.61316
6	33255455	33250455-33260455	0.817896	2.54165	3.61316
6	33255978	33250978-33260978	0.817896	2.54181	3.61316
6	33256895	33251895-33261895	0.817896	2.54938	3.61316
6	33256954	33251954-33261954	0.817896	2.50648	3.61316
6	33264338	33259338-33269338	0.817896	2.52692	3.61316
6	33264406	33259406-33269406	0.817896	2.52692	3.61316
6	33264747	33259747-33269747	0.817896	2.52355	3.61316
6	33265329	33260329-33270329	0.817896	2.51329	3.61316
6	33265807	33260807-33270807	0.817896	2.47448	3.61316
6	33268149	33263149-33273149	0.817896	2.511	3.61316
6	33268792	33263792-33273792	0.817896	2.511	3.61316
6	33300471	33295471-33305471	0.817896	2.5843	3.61316
6	33305370	33300370-33310370	0.817896	2.58262	3.61316
6	33411206	33406206-33416206	0.817896	2.44422	3.61316
6	33413294	33408294-33418294	0.817896	2.50424	3.61316
6	33444816	33439816-33449816	0.781341	2.48015	2.63701
6	33473450	33468450-33478450	0.781341	2.52958	2.63701
6	33526951	33521951-33531951	0.817896	2.71769	3.61316
6	33546754	33541754-33551754	0.781341	3.16787	2.63701
6	33560496	33555496-33565496	0.781341	2.88063	2.63701
6	33560632	33555632-33565632	0.781341	2.88063	2.63701
6	41730705	41725705-41735705	0.607672	2.44512	2.43243	EPHA3
6	41730709	41725709-41735709	0.607672	2.44512	2.43243
6	41733492	41728492-41738492	0.607672	2.52351	2.43243
6	41999233	41994233-42004233	0.607672	2.55254	2.43243	_
6	42003258	41998258-42008258	0.607672	2.55546	2.43243
6	42004561	41999561-42009561	0.607672	2.58883	2.43243
6	42015234	42010234-42020234	0.607672	2.70201	2.43243
6	42025693	42020693-42030693	0.607672	2.94468	2.43243
6	42041051	42036051-42046051	0.607672	2.49009	2.43243
6	42044633	42039633-42049633	0.607672	2.72281	2.43243
6	42044794	42039794-42049794	0.607672	2.72281	2.43243
6	43173747	43168747-43178747	0.607672	2.47082	2.43243
6	45167190	45162190-45172190	0.607672	2.55606	2.43243	EPHA6
6	45167811	45162811-45172811	0.607672	2.50535	2.43243
6	45168143	45163143-45173143	0.607672	2.49511	2.43243
6	45177915	45172915-45182915	0.607672	2.5535	2.43243
6	47941381	47936381-47946381	0.781341	2.81274	2.63701	COL8A1
9	14209777	14204777-14214777	0.696723	2.50191	2.91598	_
9	14247396	14242396-14252396	0.696723	2.47246	2.91598
9	14249004	14244004-14254004	0.696723	2.49877	2.91598
9	14371113	14366113-14376113	0.696723	2.65704	2.91598
9	14585217	14580217-14590217	0.696723	2.47805	2.91598
9	14599595	14594595-14604595	0.696723	2.70698	2.91598
9	14611087	14606087-14616087	0.696723	2.66806	2.91598
9	14617869	14612869-14622869	0.696723	2.65341	2.91598
9	14651866	14646866-14656866	0.696723	2.74017	2.91598
9	14717683	14712683-14722683	0.696723	2.76804	2.91598
9	14749901	14744901-14754901	0.696723	3.05977	2.91598
9	14749903	14744903-14754903	0.696723	3.05977	2.91598
9	14755842	14750842-14760842	0.696723	2.85965	2.91598
9	14756073	14751073-14761073	0.696723	2.86773	2.91598
9	14761302	14756302-14766302	0.739225	3.02639	2.8005
9	14776596	14771596-14781596	0.696723	3.02728	2.91598	BRINP1
9	14801469	14796469-14806469	0.696723	3.16877	2.91598
9	14819279	14814279-14824279	0.696723	2.99957	2.91598
9	14820694	14815694-14825694	0.696723	3.05596	2.91598
9	14825505	14820505-14830505	0.696723	3.08186	2.91598
9	14826773	14821773-14831773	0.696723	2.88431	2.91598
9	14827808	14822808-14832808	0.739225	2.84696	2.8005
9	14829239	14824239-14834239	0.739225	2.85394	2.8005
9	14829265	14824265-14834265	0.739225	2.85306	2.8005
9	14829585	14824585-14834585	0.696723	2.82841	2.91598
9	14830348	14825348-14835348	0.696723	2.81229	2.91598
9	14831620	14826620-14836620	0.739225	2.74196	2.8005
9	14839420	14834420-14844420	0.696723	2.7357	2.91598
9	14842611	14837611-14847611	0.696723	2.61367	2.91598
9	14843966	14838966-14848966	0.696723	2.58015	2.91598
9	14852094	14847094-14857094	0.696723	2.60745	2.91598

## Sheet: S2e(1%_θπ _Fst_xpehh_Stardust)
CHR	SNP position	Region (±5 kb)	FST	normxpehh	log2 (θπ ratios)	Gene
10	37652562	37647562-37657562	0.718629	2.61237	4.03136	RGS7
7	5305435	5300435-5310435	0.493885	2.50376	3.93825	CDH13
7	5314802	5309802-5319802	0.493885	2.54428	3.93825
7	5315185	5310185-5320185	0.493885	2.54343	3.93825
7	5315438	5310438-5320438	0.493885	2.61371	3.93825
7	5315649	5310649-5320649	0.493885	2.59745	3.93825
7	5434094	5429094-5439094	0.589578	2.7186	3.08496
