# Supplementary material for: Genome-Wide Detection of Selection Signatures for Pelt Quality Traits and Coat Color Using Whole-Genome Sequencing Data in American Mink
Source: Genes (Basel). 2022 Oct 25;13(11):1939. doi: 10.3390/genes13111939 (PMC9690368; doi:10.3390/genes13111939)
Supplement: Supplementary file 1 [file genes-13-01939-s001.zip › genes-1949011-supplementary/Supplementary_Files/Supplementary Dataset S3 .xlsx]

## Sheet: Supplementary dataset S3 
Panther Chart Molecular Function
1	transporter activity (GO:0005215)	382	0.043	0.053
2	translation regulator activity (GO:0045182)	41	0.005	0.006
3	transcription regulator activity (GO:0140110)	545	0.061	0.075
4	catalytic activity (GO:0003824)	2156	0.242	0.298
5	cytoskeletal motor activity (GO:0003774)	82	0.009	0.011
6	molecular function regulator (GO:0098772)	451	0.051	0.062
7	ATP-dependent activity (GO:0140657)	150	0.017	0.021
8	molecular transducer activity (GO:0060089)	501	0.056	0.069
9	molecular adaptor activity (GO:0060090)	91	0.01	0.013
10	structural molecule activity (GO:0005198)	116	0.013	0.016
11	binding (GO:0005488)	2718	0.305	0.376
