# Supplementary material for: Genome-Wide Detection of Selection Signatures for Pelt Quality Traits and Coat Color Using Whole-Genome Sequencing Data in American Mink
Source: Genes (Basel). 2022 Oct 25;13(11):1939. doi: 10.3390/genes13111939 (PMC9690368; doi:10.3390/genes13111939)
Supplement: Supplementary file 1 [file genes-13-01939-s001.zip › genes-1949011-supplementary/Supplementary_Files/Supplementary Dataset S4 .xlsx]

## Sheet: S4-a_Biological processes
Dataset S4. List of significant GO enrichment terms related to biological processes for candidate genes.
Analysis Type:	PANTHER Overrepresentation Test (Released 20220202)
Annotation Version and Release Date:	GO Ontology database DOI: 10.5281/zenodo.6399963 Released 2022-03-22
Reference List:	Canis lupus familiaris (all genes in database)
Test Type:	FISHER
Correction:	FDR
GO biological process complete	Canis lupus familiaris - REFLIST (20652)	Input (533)	Input (expected)	over/under	Fold Enrichment	Raw P-value	FDR
anatomical structure development (GO:0048856)	2632	184	67.93	+	2.71	6.75e-37	8.83e-33
developmental process (GO:0032502)	2874	192	74.17	+	2.59	3.64e-36	2.38e-32
positive regulation of biological process (GO:0048518)	3362	205	86.77	+	2.36	1.31e-33	5.71e-30
multicellular organism development (GO:0007275)	2089	154	53.91	+	2.86	1.68e-32	4.39e-29
positive regulation of cellular process (GO:0048522)	3057	192	78.9	+	2.43	1.4e-32	4.57e-29
animal organ development (GO:0048513)	1492	126	38.51	+	3.27	2.81e-31	6.14e-28
negative regulation of cellular process (GO:0048523)	2605	171	67.23	+	2.54	1.15e-30	2.15e-27
system development (GO:0048731)	1869	141	48.24	+	2.92	1.9e-30	3.1e-27
negative regulation of biological process (GO:0048519)	2860	180	73.81	+	2.44	3.5e-30	5.09e-27
regulation of developmental process (GO:0050793)	1099	105	28.36	+	3.7	7.41e-30	9.7e-27
regulation of multicellular organismal process (GO:0051239)	1284	111	33.14	+	3.35	3.76e-28	4.47e-25
regulation of cell differentiation (GO:0045595)	663	76	17.11	+	4.44	5.87e-26	6.39e-23
biological regulation (GO:0065007)	9509	367	245.41	+	1.5	1.29e-25	1.3e-22
regulation of biological quality (GO:0065008)	2107	141	54.38	+	2.59	1.8e-25	1.57e-22
cellular developmental process (GO:0048869)	1785	128	46.07	+	2.78	1.7e-25	1.59e-22
cell differentiation (GO:0030154)	1769	127	45.66	+	2.78	2.52e-25	2.06e-22
regulation of cellular component organization (GO:0051128)	1200	102	30.97	+	3.29	2.96e-25	2.27e-22
cellular component organization (GO:0016043)	3606	195	93.07	+	2.1	4.86e-25	3.53e-22
cellular component organization or biogenesis (GO:0071840)	3791	200	97.84	+	2.04	1.41e-24	9.23e-22
regulation of cellular process (GO:0050794)	8400	336	216.79	+	1.55	1.38e-24	9.5e-22
regulation of cell communication (GO:0010646)	1770	125	45.68	+	2.74	2.66e-24	1.66e-21
regulation of signaling (GO:0023051)	1775	125	45.81	+	2.73	3.36e-24	2e-21
anatomical structure morphogenesis (GO:0009653)	1156	97	29.83	+	3.25	1.32e-23	7.51e-21
regulation of biological process (GO:0050789)	8776	343	226.5	+	1.51	1.74e-23	9.49e-21
multicellular organismal process (GO:0032501)	3775	196	97.43	+	2.01	4.27e-23	2.23e-20
nervous system development (GO:0007399)	1023	89	26.4	+	3.37	1.29e-22	6.5e-20
regulation of response to stimulus (GO:0048583)	2105	134	54.33	+	2.47	3.29e-22	1.6e-19
localization (GO:0051179)	3762	193	97.09	+	1.99	4.15e-22	1.94e-19
regulation of localization (GO:0032879)	1357	103	35.02	+	2.94	5.23e-22	2.36e-19
regulation of multicellular organismal development (GO:2000026)	629	68	16.23	+	4.19	5.74e-22	2.5e-19
regulation of signal transduction (GO:0009966)	1572	109	40.57	+	2.69	1.78e-20	7.51e-18
regulation of cellular metabolic process (GO:0031323)	3996	194	103.13	+	1.88	1.69e-19	6.89e-17
biological_process (GO:0008150)	16065	493	414.62	+	1.19	2.04e-19	7.85e-17
cell development (GO:0048468)	913	78	23.56	+	3.31	2.13e-19	7.94e-17
Unclassified (UNCLASSIFIED)	4587	40	118.38	-	0.34	2.04e-19	8.09e-17
regulation of metabolic process (GO:0019222)	4442	207	114.64	+	1.81	4.02e-19	1.46e-16
regulation of primary metabolic process (GO:0080090)	3876	188	100.03	+	1.88	9.08e-19	3.13e-16
positive regulation of metabolic process (GO:0009893)	2098	126	54.15	+	2.33	9.05e-19	3.2e-16
regulation of nitrogen compound metabolic process (GO:0051171)	3788	185	97.76	+	1.89	1.19e-18	4e-16
regulation of nervous system development (GO:0051960)	195	36	5.03	+	7.15	1.65e-18	5.4e-16
animal organ morphogenesis (GO:0009887)	475	54	12.26	+	4.4	1.82e-18	5.82e-16
response to oxygen-containing compound (GO:1901700)	627	62	16.18	+	3.83	2.52e-18	7.85e-16
cellular process (GO:0009987)	13268	435	342.43	+	1.27	3.83e-18	1.17e-15
regulation of protein metabolic process (GO:0051246)	1404	97	36.24	+	2.68	4.45e-18	1.32e-15
positive regulation of cellular metabolic process (GO:0031325)	1858	115	47.95	+	2.4	5.39e-18	1.57e-15
positive regulation of multicellular organismal process (GO:0051240)	644	62	16.62	+	3.73	8.33e-18	2.37e-15
positive regulation of nitrogen compound metabolic process (GO:0051173)	1739	109	44.88	+	2.43	2.98e-17	8.28e-15
regulation of plasma membrane bounded cell projection organization (GO:0120035)	279	40	7.2	+	5.56	5.29e-17	1.44e-14
positive regulation of macromolecule metabolic process (GO:0010604)	1915	115	49.42	+	2.33	5.63e-17	1.5e-14
regulation of cell projection organization (GO:0031344)	285	40	7.36	+	5.44	1.02e-16	2.66e-14
regulation of cellular protein metabolic process (GO:0032268)	1307	90	33.73	+	2.67	1.09e-16	2.79e-14
movement of cell or subcellular component (GO:0006928)	919	73	23.72	+	3.08	1.35e-16	3.4e-14
regulation of macromolecule metabolic process (GO:0060255)	4108	189	106.02	+	1.78	1.65e-16	4.07e-14
cell morphogenesis involved in differentiation (GO:0000904)	310	41	8	+	5.12	2.68e-16	6.49e-14
negative regulation of cell differentiation (GO:0045596)	266	38	6.87	+	5.54	3.64e-16	8.65e-14
central nervous system development (GO:0007417)	385	45	9.94	+	4.53	5.88e-16	1.37e-13
tissue development (GO:0009888)	800	66	20.65	+	3.2	8.37e-16	1.92e-13
positive regulation of cellular component organization (GO:0051130)	488	50	12.59	+	3.97	1.66e-15	3.74e-13
regulation of cell development (GO:0060284)	221	34	5.7	+	5.96	1.94e-15	4.31e-13
regulation of neurogenesis (GO:0050767)	153	29	3.95	+	7.34	2.06e-15	4.41e-13
neurogenesis (GO:0022008)	668	59	17.24	+	3.42	2.03e-15	4.42e-13
regulation of transport (GO:0051049)	819	66	21.14	+	3.12	2.41e-15	5.08e-13
response to organic substance (GO:0010033)	1334	88	34.43	+	2.56	2.85e-15	5.92e-13
negative regulation of developmental process (GO:0051093)	369	43	9.52	+	4.52	2.96e-15	6.05e-13
negative regulation of metabolic process (GO:0009892)	1611	99	41.58	+	2.38	3.12e-15	6.28e-13
cell morphogenesis (GO:0000902)	402	44	10.38	+	4.24	1.07e-14	2.12e-12
regulation of cell population proliferation (GO:0042127)	720	60	18.58	+	3.23	1.28e-14	2.51e-12
negative regulation of cellular metabolic process (GO:0031324)	1373	88	35.44	+	2.48	1.44e-14	2.76e-12
generation of neurons (GO:0048699)	601	54	15.51	+	3.48	1.8e-14	3.42e-12
locomotion (GO:0040011)	751	61	19.38	+	3.15	2.2e-14	4.11e-12
regulation of molecular function (GO:0065009)	1842	106	47.54	+	2.23	2.3e-14	4.23e-12
neuron differentiation (GO:0030182)	573	52	14.79	+	3.52	3.96e-14	7.19e-12
positive regulation of developmental process (GO:0051094)	534	50	13.78	+	3.63	4.2e-14	7.52e-12
regulation of locomotion (GO:0040012)	489	47	12.62	+	3.72	1.06e-13	1.88e-11
regulation of neuron projection development (GO:0010975)	186	29	4.8	+	6.04	1.75e-13	3.04e-11
neuron development (GO:0048666)	460	45	11.87	+	3.79	2.07e-13	3.56e-11
cell motility (GO:0048870)	604	52	15.59	+	3.34	2.67e-13	4.47e-11
positive regulation of cell communication (GO:0010647)	821	62	21.19	+	2.93	2.72e-13	4.5e-11
macromolecule localization (GO:0033036)	1449	88	37.4	+	2.35	2.76e-13	4.51e-11
localization of cell (GO:0051674)	604	52	15.59	+	3.34	2.67e-13	4.53e-11
response to external stimulus (GO:0009605)	1128	75	29.11	+	2.58	3.18e-13	5.07e-11
positive regulation of signaling (GO:0023056)	824	62	21.27	+	2.92	3.16e-13	5.09e-11
regulation of cellular component biogenesis (GO:0044087)	507	47	13.08	+	3.59	3.54e-13	5.58e-11
epithelium development (GO:0060429)	488	46	12.59	+	3.65	3.72e-13	5.79e-11
regulation of neuron death (GO:1901214)	101	22	2.61	+	8.44	4.61e-13	7.1e-11
regulation of protein modification process (GO:0031399)	791	60	20.41	+	2.94	5.73e-13	8.62e-11
cellular response to chemical stimulus (GO:0070887)	1386	85	35.77	+	2.38	5.72e-13	8.7e-11
response to stimulus (GO:0050896)	5571	222	143.78	+	1.54	6.02e-13	8.94e-11
tube development (GO:0035295)	400	41	10.32	+	3.97	6.42e-13	9.43e-11
regulation of catalytic activity (GO:0050790)	1479	88	38.17	+	2.31	8.78e-13	1.26e-10
positive regulation of molecular function (GO:0044093)	845	62	21.81	+	2.84	8.77e-13	1.28e-10
regulation of phosphorylation (GO:0042325)	670	54	17.29	+	3.12	1.02e-12	1.45e-10
regulation of organelle organization (GO:0033043)	672	54	17.34	+	3.11	1.14e-12	1.6e-10
cellular response to stimulus (GO:0051716)	4741	196	122.36	+	1.6	1.52e-12	2.11e-10
cellular response to oxygen-containing compound (GO:1901701)	471	44	12.16	+	3.62	1.64e-12	2.26e-10
positive regulation of cell population proliferation (GO:0008284)	414	41	10.68	+	3.84	1.77e-12	2.42e-10
regulation of phosphorus metabolic process (GO:0051174)	751	57	19.38	+	2.94	2.24e-12	2.99e-10
regulation of phosphate metabolic process (GO:0019220)	751	57	19.38	+	2.94	2.24e-12	3.02e-10
regulation of cellular component movement (GO:0051270)	498	45	12.85	+	3.5	2.59e-12	3.43e-10
cellular response to organic substance (GO:0071310)	1062	70	27.41	+	2.55	3.13e-12	4.09e-10
cell adhesion (GO:0007155)	543	47	14.01	+	3.35	3.36e-12	4.36e-10
negative regulation of macromolecule metabolic process (GO:0010605)	1503	87	38.79	+	2.24	4.87e-12	6.25e-10
cell morphogenesis involved in neuron differentiation (GO:0048667)	249	31	6.43	+	4.82	5.27e-12	6.69e-10
regulation of anatomical structure morphogenesis (GO:0022603)	415	40	10.71	+	3.73	7.26e-12	9.13e-10
positive regulation of cell projection organization (GO:0031346)	132	23	3.41	+	6.75	7.79e-12	9.71e-10
negative regulation of nitrogen compound metabolic process (GO:0051172)	1311	79	33.84	+	2.33	8.51e-12	1.05e-09
positive regulation of response to stimulus (GO:0048584)	1082	70	27.92	+	2.51	9.22e-12	1.13e-09
circulatory system development (GO:0072359)	420	40	10.84	+	3.69	1.02e-11	1.24e-09
neuron projection morphogenesis (GO:0048812)	274	32	7.07	+	4.53	1.1e-11	1.32e-09
cell part morphogenesis (GO:0032990)	292	33	7.54	+	4.38	1.16e-11	1.38e-09
plasma membrane bounded cell projection morphogenesis (GO:0120039)	277	32	7.15	+	4.48	1.42e-11	1.68e-09
cell migration (GO:0016477)	507	44	13.08	+	3.36	1.58e-11	1.83e-09
regulation of growth (GO:0040008)	261	31	6.74	+	4.6	1.57e-11	1.84e-09
cell projection morphogenesis (GO:0048858)	279	32	7.2	+	4.44	1.69e-11	1.94e-09
regulation of cell death (GO:0010941)	705	53	18.2	+	2.91	1.96e-11	2.23e-09
axonogenesis (GO:0007409)	214	28	5.52	+	5.07	2e-11	2.25e-09
regulation of cell migration (GO:0030334)	451	41	11.64	+	3.52	2.14e-11	2.39e-09
regulation of cell motility (GO:2000145)	472	42	12.18	+	3.45	2.26e-11	2.5e-09
neuron projection development (GO:0031175)	379	37	9.78	+	3.78	3.26e-11	3.58e-09
protein localization (GO:0008104)	1148	71	29.63	+	2.4	4e-11	4.32e-09
regulation of cell adhesion (GO:0030155)	344	35	8.88	+	3.94	3.99e-11	4.35e-09
regulation of cell-substrate adhesion (GO:0010810)	92	19	2.37	+	8	4.08e-11	4.37e-09
intracellular signal transduction (GO:0035556)	957	63	24.7	+	2.55	4.61e-11	4.9e-09
positive regulation of signal transduction (GO:0009967)	751	54	19.38	+	2.79	5.96e-11	6.28e-09
positive regulation of biosynthetic process (GO:0009891)	1135	70	29.29	+	2.39	6.19e-11	6.48e-09
cell projection organization (GO:0030030)	687	51	17.73	+	2.88	7.35e-11	7.63e-09
positive regulation of macromolecule biosynthetic process (GO:0010557)	1070	67	27.62	+	2.43	7.96e-11	8.2e-09
response to lipid (GO:0033993)	264	30	6.81	+	4.4	9.02e-11	9.21e-09
positive regulation of catalytic activity (GO:0043085)	649	49	16.75	+	2.93	1.03e-10	1.05e-08
negative regulation of response to stimulus (GO:0048585)	834	57	21.52	+	2.65	1.05e-10	1.06e-08
negative regulation of cellular component organization (GO:0051129)	340	34	8.77	+	3.87	1.17e-10	1.16e-08
axon development (GO:0061564)	234	28	6.04	+	4.64	1.32e-10	1.3e-08
regulation of protein phosphorylation (GO:0001932)	566	45	14.61	+	3.08	1.34e-10	1.32e-08
brain development (GO:0007420)	269	30	6.94	+	4.32	1.37e-10	1.33e-08
positive regulation of transport (GO:0051050)	324	33	8.36	+	3.95	1.42e-10	1.38e-08
positive regulation of cell differentiation (GO:0045597)	343	34	8.85	+	3.84	1.44e-10	1.39e-08
regulation of protein localization (GO:0032880)	363	35	9.37	+	3.74	1.54e-10	1.47e-08
establishment of localization (GO:0051234)	2974	134	76.75	+	1.75	1.58e-10	1.5e-08
regulation of apoptotic process (GO:0042981)	640	48	16.52	+	2.91	2e-10	1.88e-08
head development (GO:0060322)	292	31	7.54	+	4.11	2.05e-10	1.91e-08
plasma membrane bounded cell projection organization (GO:0120036)	664	49	17.14	+	2.86	2.15e-10	1.99e-08
negative regulation of cell communication (GO:0010648)	689	50	17.78	+	2.81	2.39e-10	2.2e-08
negative regulation of signaling (GO:0023057)	691	50	17.83	+	2.8	2.62e-10	2.4e-08
homeostatic process (GO:0042592)	738	52	19.05	+	2.73	2.72e-10	2.47e-08
macromolecule metabolic process (GO:0043170)	4962	194	128.06	+	1.51	3.33e-10	3e-08
regulation of cell growth (GO:0001558)	163	23	4.21	+	5.47	3.38e-10	3.02e-08
regulation of programmed cell death (GO:0043067)	652	48	16.83	+	2.85	3.57e-10	3.18e-08
regulation of organelle assembly (GO:1902115)	107	19	2.76	+	6.88	3.92e-10	3.47e-08
regulation of cellular biosynthetic process (GO:0031326)	2778	126	71.7	+	1.76	3.98e-10	3.49e-08
regulation of biosynthetic process (GO:0009889)	2812	127	72.57	+	1.75	4.78e-10	4.17e-08
negative regulation of multicellular organismal process (GO:0051241)	444	38	11.46	+	3.32	5.82e-10	5.04e-08
positive regulation of nervous system development (GO:0051962)	110	19	2.84	+	6.69	5.93e-10	5.1e-08
tube morphogenesis (GO:0035239)	307	31	7.92	+	3.91	6.31e-10	5.26e-08
cellular component morphogenesis (GO:0032989)	345	33	8.9	+	3.71	6.27e-10	5.26e-08
regulation of transferase activity (GO:0051338)	487	40	12.57	+	3.18	6.19e-10	5.26e-08
reproductive process (GO:0022414)	641	47	16.54	+	2.84	6.23e-10	5.26e-08
cell-cell signaling (GO:0007267)	487	40	12.57	+	3.18	6.19e-10	5.29e-08
reproduction (GO:0000003)	647	47	16.7	+	2.81	8.27e-10	6.84e-08
positive regulation of cellular protein metabolic process (GO:0032270)	717	50	18.5	+	2.7	8.52e-10	6.96e-08
positive regulation of protein metabolic process (GO:0051247)	764	52	19.72	+	2.64	8.47e-10	6.97e-08
regulation of cell junction assembly (GO:1901888)	88	17	2.27	+	7.49	1.07e-09	8.67e-08
transport (GO:0006810)	2886	128	74.48	+	1.72	1.13e-09	9.11e-08
nitrogen compound metabolic process (GO:0006807)	5616	211	144.94	+	1.46	1.18e-09	9.33e-08
protein modification process (GO:0036211)	2189	105	56.5	+	1.86	1.18e-09	9.37e-08
cellular protein modification process (GO:0006464)	2189	105	56.5	+	1.86	1.18e-09	9.43e-08
positive regulation of cellular biosynthetic process (GO:0031328)	1115	66	28.78	+	2.29	1.18e-09	9.48e-08
positive regulation of nucleobase-containing compound metabolic process (GO:0045935)	1145	67	29.55	+	2.27	1.21e-09	9.48e-08
regulation of macromolecule biosynthetic process (GO:0010556)	2700	122	69.68	+	1.75	1.26e-09	9.85e-08
positive regulation of cell development (GO:0010720)	117	19	3.02	+	6.29	1.48e-09	1.15e-07
response to chemical (GO:0042221)	2592	118	66.9	+	1.76	1.5e-09	1.16e-07
positive regulation of neurogenesis (GO:0050769)	79	16	2.04	+	7.85	1.82e-09	1.38e-07
response to endogenous stimulus (GO:0009719)	618	45	15.95	+	2.82	1.8e-09	1.38e-07
organic substance metabolic process (GO:0071704)	6447	233	166.39	+	1.4	2.27e-09	1.72e-07
cell cycle (GO:0007049)	651	46	16.8	+	2.74	2.85e-09	2.15e-07
cell division (GO:0051301)	201	24	5.19	+	4.63	2.9e-09	2.16e-07
primary metabolic process (GO:0044238)	6098	223	157.38	+	1.42	2.99e-09	2.22e-07
regulation of kinase activity (GO:0043549)	431	36	11.12	+	3.24	3.04e-09	2.25e-07
positive regulation of phosphorylation (GO:0042327)	433	36	11.18	+	3.22	3.41e-09	2.49e-07
regulation of axonogenesis (GO:0050770)	83	16	2.14	+	7.47	3.4e-09	2.5e-07
positive regulation of phosphate metabolic process (GO:0045937)	477	38	12.31	+	3.09	3.68e-09	2.66e-07
positive regulation of phosphorus metabolic process (GO:0010562)	477	38	12.31	+	3.09	3.68e-09	2.67e-07
positive regulation of RNA biosynthetic process (GO:1902680)	968	59	24.98	+	2.36	3.9e-09	2.8e-07
regulation of cell-matrix adhesion (GO:0001952)	50	13	1.29	+	10.07	4.64e-09	3.32e-07
regulation of gene expression (GO:0010468)	3244	137	83.72	+	1.64	4.84e-09	3.44e-07
regulation of epithelial to mesenchymal transition (GO:0010717)	31	11	0.8	+	13.75	4.88e-09	3.45e-07
negative regulation of signal transduction (GO:0009968)	664	46	17.14	+	2.68	5.08e-09	3.57e-07
response to stress (GO:0006950)	1762	88	45.47	+	1.94	5.36e-09	3.75e-07
regulation of vesicle-mediated transport (GO:0060627)	244	26	6.3	+	4.13	5.61e-09	3.89e-07
negative regulation of biosynthetic process (GO:0009890)	852	54	21.99	+	2.46	5.61e-09	3.9e-07
heart development (GO:0007507)	245	26	6.32	+	4.11	6.07e-09	4.18e-07
embryo development (GO:0009790)	488	38	12.59	+	3.02	6.55e-09	4.48e-07
metabolic process (GO:0008152)	6833	242	176.35	+	1.37	6.7e-09	4.56e-07
detection of chemical stimulus (GO:0009593)	746	0	19.25	-	< 0.01	6.81e-09	4.62e-07
organonitrogen compound metabolic process (GO:1901564)	4306	169	111.13	+	1.52	7.23e-09	4.87e-07
regulation of cell cycle (GO:0051726)	604	43	15.59	+	2.76	7.83e-09	5.25e-07
positive regulation of transcription, DNA-templated (GO:0045893)	967	58	24.96	+	2.32	8.06e-09	5.35e-07
positive regulation of nucleic acid-templated transcription (GO:1903508)	967	58	24.96	+	2.32	8.06e-09	5.38e-07
positive regulation of RNA metabolic process (GO:0051254)	1046	61	27	+	2.26	8.84e-09	5.84e-07
anatomical structure formation involved in morphogenesis (GO:0048646)	430	35	11.1	+	3.15	9.35e-09	6.14e-07
detection of chemical stimulus involved in sensory perception (GO:0050907)	731	0	18.87	-	< 0.01	1.02e-08	6.67e-07
positive regulation of cellular component biogenesis (GO:0044089)	234	25	6.04	+	4.14	1.05e-08	6.86e-07
urogenital system development (GO:0001655)	150	20	3.87	+	5.17	1.15e-08	7.42e-07
regulation of synapse organization (GO:0050807)	92	16	2.37	+	6.74	1.24e-08	8.01e-07
cellular metabolic process (GO:0044237)	6088	220	157.12	+	1.4	1.26e-08	8.06e-07
sensory perception of smell (GO:0007608)	714	0	18.43	-	< 0.01	1.52e-08	9.68e-07
mesenchyme development (GO:0060485)	108	17	2.79	+	6.1	1.64e-08	1.04e-06
regulation of nucleobase-containing compound metabolic process (GO:0019219)	2803	121	72.34	+	1.67	1.69e-08	1.07e-06
regulation of immune system process (GO:0002682)	740	48	19.1	+	2.51	1.77e-08	1.11e-06
regulation of synapse structure or activity (GO:0050803)	95	16	2.45	+	6.53	1.86e-08	1.16e-06
protein metabolic process (GO:0019538)	3502	143	90.38	+	1.58	1.89e-08	1.18e-06
negative regulation of cellular biosynthetic process (GO:0031327)	840	52	21.68	+	2.4	1.92e-08	1.19e-06
regulation of neuron apoptotic process (GO:0043523)	70	14	1.81	+	7.75	2.17e-08	1.33e-06
cardiac chamber development (GO:0003205)	70	14	1.81	+	7.75	2.17e-08	1.33e-06
negative regulation of cell death (GO:0060548)	424	34	10.94	+	3.11	2.15e-08	1.33e-06
cellular component assembly (GO:0022607)	1508	77	38.92	+	1.98	2.31e-08	1.4e-06
detection of chemical stimulus involved in sensory perception of smell (GO:0050911)	705	0	18.2	-	< 0.01	2.34e-08	1.42e-06
cellular localization (GO:0051641)	1515	77	39.1	+	1.97	2.6e-08	1.57e-06
organelle organization (GO:0006996)	2331	105	60.16	+	1.75	2.74e-08	1.64e-06
axon guidance (GO:0007411)	159	20	4.1	+	4.87	2.77e-08	1.65e-06
neuron projection guidance (GO:0097485)	160	20	4.13	+	4.84	3.05e-08	1.8e-06
positive regulation of protein localization (GO:1903829)	160	20	4.13	+	4.84	3.05e-08	1.81e-06
developmental process involved in reproduction (GO:0003006)	410	33	10.58	+	3.12	3.2e-08	1.89e-06
regulation of cell cycle process (GO:0010564)	368	31	9.5	+	3.26	3.24e-08	1.9e-06
macromolecule modification (GO:0043412)	2364	106	61.01	+	1.74	3.28e-08	1.92e-06
positive regulation of protein modification process (GO:0031401)	499	37	12.88	+	2.87	3.41e-08	1.98e-06
regulation of intracellular signal transduction (GO:1902531)	873	53	22.53	+	2.35	3.4e-08	1.98e-06
response to abiotic stimulus (GO:0009628)	455	35	11.74	+	2.98	3.49e-08	2.01e-06
aging (GO:0007568)	14	8	0.36	+	22.14	3.57e-08	2.05e-06
regulation of response to stress (GO:0080134)	616	42	15.9	+	2.64	3.7e-08	2.11e-06
cell communication (GO:0007154)	3999	157	103.21	+	1.52	3.7e-08	2.11e-06
signaling (GO:0023052)	3937	155	101.61	+	1.53	4.2e-08	2.38e-06
negative regulation of nervous system development (GO:0051961)	62	13	1.6	+	8.12	4.26e-08	2.4e-06
cellular component biogenesis (GO:0044085)	1711	83	44.16	+	1.88	5.67e-08	3.18e-06
negative regulation of apoptotic process (GO:0043066)	378	31	9.76	+	3.18	5.7e-08	3.19e-06
tissue morphogenesis (GO:0048729)	258	25	6.66	+	3.75	6.12e-08	3.41e-06
negative regulation of protein metabolic process (GO:0051248)	559	39	14.43	+	2.7	6.58e-08	3.65e-06
regulation of secretion (GO:0051046)	260	25	6.71	+	3.73	7.02e-08	3.87e-06
positive regulation of kinase activity (GO:0033674)	261	25	6.74	+	3.71	7.52e-08	4.13e-06
cellular macromolecule metabolic process (GO:0044260)	3646	145	94.1	+	1.54	8.36e-08	4.58e-06
regulation of secretion by cell (GO:1903530)	244	24	6.3	+	3.81	8.71e-08	4.74e-06
cell death (GO:0008219)	386	31	9.96	+	3.11	8.82e-08	4.79e-06
positive regulation of transferase activity (GO:0051347)	303	27	7.82	+	3.45	8.89e-08	4.8e-06
cell junction organization (GO:0034330)	245	24	6.32	+	3.8	9.34e-08	5.01e-06
negative regulation of programmed cell death (GO:0043069)	387	31	9.99	+	3.1	9.31e-08	5.01e-06
regulation of RNA metabolic process (GO:0051252)	2640	113	68.13	+	1.66	9.94e-08	5.31e-06
regulation of establishment of protein localization (GO:0070201)	210	22	5.42	+	4.06	1.1e-07	5.85e-06
regulation of response to external stimulus (GO:0032101)	434	33	11.2	+	2.95	1.11e-07	5.86e-06
positive regulation of cell adhesion (GO:0045785)	210	22	5.42	+	4.06	1.1e-07	5.87e-06
positive regulation of protein phosphorylation (GO:0001934)	370	30	9.55	+	3.14	1.18e-07	6.18e-06
angiogenesis (GO:0001525)	142	18	3.66	+	4.91	1.23e-07	6.45e-06
programmed cell death (GO:0012501)	371	30	9.58	+	3.13	1.24e-07	6.48e-06
developmental growth (GO:0048589)	176	20	4.54	+	4.4	1.26e-07	6.54e-06
growth (GO:0040007)	176	20	4.54	+	4.4	1.26e-07	6.56e-06
regulation of cellular localization (GO:0060341)	310	27	8	+	3.37	1.36e-07	6.98e-06
positive regulation of gene expression (GO:0010628)	529	37	13.65	+	2.71	1.36e-07	7.01e-06
negative regulation of neuron death (GO:1901215)	70	13	1.81	+	7.2	1.48e-07	7.57e-06
kidney development (GO:0001822)	128	17	3.3	+	5.15	1.51e-07	7.69e-06
negative regulation of nucleobase-containing compound metabolic process (GO:0045934)	813	49	20.98	+	2.34	1.52e-07	7.7e-06
cellular response to endogenous stimulus (GO:0071495)	556	38	14.35	+	2.65	1.59e-07	8.04e-06
epithelial cell differentiation (GO:0030855)	273	25	7.05	+	3.55	1.66e-07	8.35e-06
regulation of protein transport (GO:0051223)	198	21	5.11	+	4.11	1.78e-07	8.91e-06
response to extracellular stimulus (GO:0009991)	163	19	4.21	+	4.52	1.82e-07	9.09e-06
response to nutrient levels (GO:0031667)	147	18	3.79	+	4.74	1.97e-07	9.8e-06
cell-substrate adhesion (GO:0031589)	115	16	2.97	+	5.39	1.99e-07	9.83e-06
negative regulation of locomotion (GO:0040013)	148	18	3.82	+	4.71	2.16e-07	1.07e-05
cell surface receptor signaling pathway (GO:0007166)	1252	65	32.31	+	2.01	2.28e-07	1.12e-05
renal system development (GO:0072001)	133	17	3.43	+	4.95	2.48e-07	1.21e-05
response to hormone (GO:0009725)	300	26	7.74	+	3.36	2.54e-07	1.24e-05
negative regulation of neurogenesis (GO:0050768)	61	12	1.57	+	7.62	2.59e-07	1.26e-05
response to nitrogen compound (GO:1901698)	475	34	12.26	+	2.77	2.69e-07	1.3e-05
apoptotic process (GO:0006915)	343	28	8.85	+	3.16	2.74e-07	1.32e-05
regulation of mitotic cell cycle (GO:0007346)	243	23	6.27	+	3.67	3.03e-07	1.46e-05
negative regulation of RNA metabolic process (GO:0051253)	741	45	19.12	+	2.35	3.07e-07	1.47e-05
cardiac chamber morphogenesis (GO:0003206)	50	11	1.29	+	8.52	3.09e-07	1.48e-05
regulation of protein secretion (GO:0050708)	104	15	2.68	+	5.59	3.15e-07	1.49e-05
response to organonitrogen compound (GO:0010243)	433	32	11.18	+	2.86	3.14e-07	1.49e-05
regulation of RNA biosynthetic process (GO:2001141)	2423	104	62.53	+	1.66	3.17e-07	1.5e-05
negative regulation of macromolecule biosynthetic process (GO:0010558)	819	48	21.14	+	2.27	3.39e-07	1.6e-05
branching morphogenesis of an epithelial tube (GO:0048754)	63	12	1.63	+	7.38	3.52e-07	1.65e-05
embryonic morphogenesis (GO:0048598)	286	25	7.38	+	3.39	3.72e-07	1.74e-05
synapse organization (GO:0050808)	139	17	3.59	+	4.74	4.36e-07	2.02e-05
regulation of developmental growth (GO:0048638)	139	17	3.59	+	4.74	4.36e-07	2.03e-05
multicellular organism reproduction (GO:0032504)	353	28	9.11	+	3.07	4.7e-07	2.17e-05
female sex differentiation (GO:0046660)	41	10	1.06	+	9.45	4.72e-07	2.18e-05
positive regulation of growth (GO:0045927)	93	14	2.4	+	5.83	4.9e-07	2.25e-05
vasculature development (GO:0001944)	251	23	6.48	+	3.55	5.12e-07	2.34e-05
forebrain development (GO:0030900)	142	17	3.66	+	4.64	5.73e-07	2.61e-05
cellular protein metabolic process (GO:0044267)	2987	121	77.09	+	1.57	5.92e-07	2.69e-05
regulation of nucleic acid-templated transcription (GO:1903506)	2422	103	62.51	+	1.65	6.28e-07	2.83e-05
regulation of transcription, DNA-templated (GO:0006355)	2422	103	62.51	+	1.65	6.28e-07	2.84e-05
cellular response to stress (GO:0033554)	941	52	24.29	+	2.14	6.46e-07	2.9e-05
morphogenesis of a branching epithelium (GO:0061138)	81	13	2.09	+	6.22	6.56e-07	2.93e-05
negative regulation of cell development (GO:0010721)	81	13	2.09	+	6.22	6.56e-07	2.94e-05
response to wounding (GO:0009611)	179	19	4.62	+	4.11	6.75e-07	3e-05
response to organic cyclic compound (GO:0014070)	297	25	7.67	+	3.26	7.11e-07	3.15e-05
chemotaxis (GO:0006935)	318	26	8.21	+	3.17	7.12e-07	3.15e-05
multicellular organismal reproductive process (GO:0048609)	340	27	8.77	+	3.08	7.39e-07	3.24e-05
sensory organ development (GO:0007423)	277	24	7.15	+	3.36	7.37e-07	3.25e-05
taxis (GO:0042330)	319	26	8.23	+	3.16	7.53e-07	3.29e-05
positive regulation of cell-substrate adhesion (GO:0010811)	56	11	1.45	+	7.61	8.29e-07	3.6e-05
negative regulation of neuron projection development (GO:0010977)	56	11	1.45	+	7.61	8.29e-07	3.62e-05
blood vessel development (GO:0001568)	239	22	6.17	+	3.57	8.44e-07	3.65e-05
negative regulation of transport (GO:0051051)	164	18	4.23	+	4.25	8.52e-07	3.68e-05
sensory perception of chemical stimulus (GO:0007606)	771	2	19.9	-	0.1	8.95e-07	3.85e-05
cell-cell adhesion (GO:0098609)	302	25	7.79	+	3.21	9.44e-07	4.05e-05
anatomical structure homeostasis (GO:0060249)	115	15	2.97	+	5.05	9.98e-07	4.27e-05
positive regulation of cellular component movement (GO:0051272)	283	24	7.3	+	3.29	1.05e-06	4.47e-05
regulation of cell size (GO:0008361)	100	14	2.58	+	5.42	1.07e-06	4.55e-05
positive regulation of locomotion (GO:0040017)	285	24	7.36	+	3.26	1.18e-06	4.98e-05
negative regulation of molecular function (GO:0044092)	579	37	14.94	+	2.48	1.19e-06	5.02e-05
development of primary female sexual characteristics (GO:0046545)	35	9	0.9	+	9.96	1.22e-06	5.1e-05
female gonad development (GO:0008585)	35	9	0.9	+	9.96	1.22e-06	5.12e-05
regulation of receptor signaling pathway via STAT (GO:1904892)	35	9	0.9	+	9.96	1.22e-06	5.14e-05
negative regulation of transcription by RNA polymerase II (GO:0000122)	488	33	12.59	+	2.62	1.32e-06	5.48e-05
morphogenesis of a branching structure (GO:0001763)	87	13	2.25	+	5.79	1.35e-06	5.6e-05
cellular response to lipid (GO:0071396)	189	19	4.88	+	3.9	1.43e-06	5.9e-05
heart morphogenesis (GO:0003007)	103	14	2.66	+	5.27	1.47e-06	6.07e-05
mesenchymal cell differentiation (GO:0048762)	88	13	2.27	+	5.72	1.51e-06	6.22e-05
blood vessel morphogenesis (GO:0048514)	190	19	4.9	+	3.87	1.53e-06	6.29e-05
positive regulation of cell migration (GO:0030335)	269	23	6.94	+	3.31	1.54e-06	6.31e-05
small GTPase mediated signal transduction (GO:0007264)	173	18	4.46	+	4.03	1.72e-06	7.01e-05
sex differentiation (GO:0007548)	105	14	2.71	+	5.17	1.81e-06	7.34e-05
gland development (GO:0048732)	156	17	4.03	+	4.22	1.87e-06	7.56e-05
multicellular organismal homeostasis (GO:0048871)	156	17	4.03	+	4.22	1.87e-06	7.58e-05
regulation of basement membrane organization (GO:0110011)	1	4	0.03	+	> 100	1.94e-06	7.81e-05
cardiac septum morphogenesis (GO:0060411)	27	8	0.7	+	11.48	1.97e-06	7.9e-05
regulation of mitotic cell cycle phase transition (GO:1901990)	157	17	4.05	+	4.2	2.03e-06	8.11e-05
negative regulation of cell projection organization (GO:0031345)	76	12	1.96	+	6.12	2.05e-06	8.19e-05
muscle structure development (GO:0061061)	214	20	5.52	+	3.62	2.14e-06	8.5e-05
signal transduction (GO:0007165)	3724	141	96.11	+	1.47	2.16e-06	8.55e-05
regulation of system process (GO:0044057)	234	21	6.04	+	3.48	2.17e-06	8.57e-05
positive regulation of axonogenesis (GO:0050772)	38	9	0.98	+	9.18	2.2e-06	8.62e-05
response to carbohydrate (GO:0009743)	38	9	0.98	+	9.18	2.2e-06	8.65e-05
negative regulation of cell cycle (GO:0045786)	196	19	5.06	+	3.76	2.34e-06	9.16e-05
morphogenesis of an epithelium (GO:0002009)	216	20	5.57	+	3.59	2.44e-06	9.52e-05
regulation of embryonic development (GO:0045995)	39	9	1.01	+	8.94	2.64e-06	0.000103
regulation of ion transport (GO:0043269)	343	26	8.85	+	2.94	2.63e-06	0.000103
positive regulation of cell motility (GO:2000147)	279	23	7.2	+	3.19	2.74e-06	0.000106
protein phosphorylation (GO:0006468)	621	38	16.03	+	2.37	2.76e-06	0.000106
negative regulation of transcription, DNA-templated (GO:0045892)	693	41	17.89	+	2.29	2.93e-06	0.000113
negative regulation of nucleic acid-templated transcription (GO:1903507)	694	41	17.91	+	2.29	2.96e-06	0.000113
negative regulation of RNA biosynthetic process (GO:1902679)	694	41	17.91	+	2.29	2.96e-06	0.000114
regulation of protein kinase activity (GO:0045859)	346	26	8.93	+	2.91	3.05e-06	0.000116
response to alcohol (GO:0097305)	52	10	1.34	+	7.45	3.1e-06	0.000117
substrate adhesion-dependent cell spreading (GO:0034446)	29	8	0.75	+	10.69	3.09e-06	0.000118
negative regulation of neuron apoptotic process (GO:0043524)	52	10	1.34	+	7.45	3.1e-06	0.000118
regulation of cell-substrate junction assembly (GO:0090109)	20	7	0.52	+	13.56	3.52e-06	0.000132
regulation of focal adhesion assembly (GO:0051893)	20	7	0.52	+	13.56	3.52e-06	0.000133
positive regulation of secretion (GO:0051047)	96	13	2.48	+	5.25	3.61e-06	0.000135
negative regulation of cellular protein metabolic process (GO:0032269)	534	34	13.78	+	2.47	3.6e-06	0.000135
cellular response to organic cyclic compound (GO:0071407)	223	20	5.76	+	3.48	3.81e-06	0.000142
cell cycle process (GO:0022402)	508	33	13.11	+	2.52	3.83e-06	0.000142
regulation of hydrolase activity (GO:0051336)	605	37	15.61	+	2.37	3.92e-06	0.000145
adult behavior (GO:0030534)	54	10	1.39	+	7.18	4.18e-06	0.000154
cardiac ventricle development (GO:0003231)	54	10	1.39	+	7.18	4.18e-06	0.000154
negative regulation of mitotic cell cycle phase transition (GO:1901991)	82	12	2.12	+	5.67	4.17e-06	0.000154
regulation of transcription by RNA polymerase II (GO:0006357)	1789	79	46.17	+	1.71	4.25e-06	0.000156
positive regulation of cell death (GO:0010942)	225	20	5.81	+	3.44	4.31e-06	0.000158
negative regulation of cell cycle process (GO:0010948)	149	16	3.85	+	4.16	4.45e-06	0.000162
behavior (GO:0007610)	227	20	5.86	+	3.41	4.88e-06	0.000177
vesicle-mediated transport (GO:0016192)	880	47	22.71	+	2.07	5.02e-06	0.000182
cardiac septum development (GO:0003279)	43	9	1.11	+	8.11	5.3e-06	0.000192
regulation of cell morphogenesis (GO:0022604)	134	15	3.46	+	4.34	5.57e-06	0.000201
regulation of receptor signaling pathway via JAK-STAT (GO:0046425)	32	8	0.83	+	9.69	5.76e-06	0.000207
reproductive structure development (GO:0048608)	171	17	4.41	+	3.85	5.82e-06	0.000207
regulation of cell shape (GO:0008360)	85	12	2.19	+	5.47	5.81e-06	0.000208
phosphorus metabolic process (GO:0006793)	1589	72	41.01	+	1.76	5.8e-06	0.000208
heart valve development (GO:0003170)	22	7	0.57	+	12.33	5.92e-06	0.000209
positive regulation of hydrolase activity (GO:0051345)	315	24	8.13	+	2.95	5.87e-06	0.000209
positive regulation of neuron death (GO:1901216)	22	7	0.57	+	12.33	5.92e-06	0.00021
negative regulation of mitotic cell cycle (GO:0045930)	118	14	3.05	+	4.6	6.21e-06	0.000218
negative regulation of cell migration (GO:0030336)	118	14	3.05	+	4.6	6.21e-06	0.000219
reproductive system development (GO:0061458)	172	17	4.44	+	3.83	6.25e-06	0.000219
cellular response to hormone stimulus (GO:0032870)	233	20	6.01	+	3.33	6.99e-06	0.000245
positive regulation of cell growth (GO:0030307)	58	10	1.5	+	6.68	7.33e-06	0.000256
regulation of cell-substrate junction organization (GO:0150116)	23	7	0.59	+	11.79	7.55e-06	0.000263
phosphate-containing compound metabolic process (GO:0006796)	1570	71	40.52	+	1.75	7.59e-06	0.000263
organic substance transport (GO:0071702)	1336	63	34.48	+	1.83	7.83e-06	0.000271
negative regulation of growth (GO:0045926)	104	13	2.68	+	4.84	7.96e-06	0.000275
regulation of chemotaxis (GO:0050920)	121	14	3.12	+	4.48	8.08e-06	0.000278
regulation of synapse assembly (GO:0051963)	46	9	1.19	+	7.58	8.57e-06	0.000293
regulation of cell cycle phase transition (GO:1901987)	216	19	5.57	+	3.41	8.57e-06	0.000294
homeostasis of number of cells (GO:0048872)	105	13	2.71	+	4.8	8.75e-06	0.000298
detection of stimulus involved in sensory perception (GO:0050906)	760	3	19.61	-	0.15	8.73e-06	0.000298
positive regulation of secretion by cell (GO:1903532)	89	12	2.3	+	5.22	8.87e-06	0.000301
regulation of cellular response to stress (GO:0080135)	325	24	8.39	+	2.86	9.58e-06	0.000325
peptidyl-amino acid modification (GO:0018193)	657	38	16.96	+	2.24	9.89e-06	0.000334
negative regulation of axonogenesis (GO:0050771)	35	8	0.9	+	8.86	1.02e-05	0.000343
ossification (GO:0001503)	107	13	2.76	+	4.71	1.05e-05	0.000354
positive regulation of protein kinase activity (GO:0045860)	200	18	5.16	+	3.49	1.1e-05	0.000371
detection of stimulus (GO:0051606)	814	4	21.01	-	0.19	1.14e-05	0.000382
cellular protein localization (GO:0034613)	874	46	22.56	+	2.04	1.17e-05	0.00039
cellular macromolecule localization (GO:0070727)	877	46	22.63	+	2.03	1.22e-05	0.000405
epithelial tube morphogenesis (GO:0060562)	144	15	3.72	+	4.04	1.23e-05	0.000407
negative regulation of cell motility (GO:2000146)	126	14	3.25	+	4.31	1.23e-05	0.000408
regulation of DNA metabolic process (GO:0051052)	243	20	6.27	+	3.19	1.24e-05	0.00041
regulation of cellular macromolecule biosynthetic process (GO:2000112)	331	24	8.54	+	2.81	1.27e-05	0.000419
response to ethanol (GO:0045471)	16	6	0.41	+	14.53	1.31e-05	0.000429
tissue homeostasis (GO:0001894)	93	12	2.4	+	5	1.33e-05	0.000435
regulation of chromosome organization (GO:0033044)	127	14	3.28	+	4.27	1.33e-05	0.000436
positive regulation of transcription by RNA polymerase II (GO:0045944)	716	40	18.48	+	2.16	1.35e-05	0.000441
telencephalon development (GO:0021537)	94	12	2.43	+	4.95	1.46e-05	0.000476
negative regulation of protein secretion (GO:0050709)	26	7	0.67	+	10.43	1.48e-05	0.000482
regulation of Wnt signaling pathway (GO:0030111)	185	17	4.77	+	3.56	1.51e-05	0.000486
positive regulation of apoptotic process (GO:0043065)	205	18	5.29	+	3.4	1.51e-05	0.000487
microtubule-based process (GO:0007017)	572	34	14.76	+	2.3	1.53e-05	0.000491
negative regulation of catabolic process (GO:0009895)	147	15	3.79	+	3.95	1.54e-05	0.000495
renal system process (GO:0003014)	50	9	1.29	+	6.97	1.55e-05	0.000497
negative regulation of cellular component movement (GO:0051271)	129	14	3.33	+	4.21	1.57e-05	0.000501
appendage morphogenesis (GO:0035107)	64	10	1.65	+	6.05	1.58e-05	0.000504
limb morphogenesis (GO:0035108)	64	10	1.65	+	6.05	1.58e-05	0.000505
negative regulation of cell junction assembly (GO:1901889)	9	5	0.23	+	21.53	1.64e-05	0.000521
regulation of epithelial cell proliferation (GO:0050678)	148	15	3.82	+	3.93	1.66e-05	0.000525
cell junction assembly (GO:0034329)	130	14	3.36	+	4.17	1.7e-05	0.000536
regulation of myelination (GO:0031641)	17	6	0.44	+	13.68	1.73e-05	0.000545
negative regulation of developmental growth (GO:0048640)	51	9	1.32	+	6.84	1.78e-05	0.00056
positive regulation of intracellular signal transduction (GO:1902533)	480	30	12.39	+	2.42	1.88e-05	0.000588
positive regulation of programmed cell death (GO:0043068)	209	18	5.39	+	3.34	1.91e-05	0.000599
developmental maturation (GO:0021700)	114	13	2.94	+	4.42	1.95e-05	0.000606
anatomical structure maturation (GO:0071695)	97	12	2.5	+	4.79	1.94e-05	0.000607
establishment of protein localization (GO:0045184)	787	42	20.31	+	2.07	2e-05	0.000623
positive regulation of organelle organization (GO:0010638)	252	20	6.5	+	3.08	2.02e-05	0.000627
cellular response to external stimulus (GO:0071496)	133	14	3.43	+	4.08	2.14e-05	0.000663
pattern specification process (GO:0007389)	211	18	5.45	+	3.31	2.15e-05	0.000664
negative regulation of cell growth (GO:0030308)	82	11	2.12	+	5.2	2.18e-05	0.000672
regulation of binding (GO:0051098)	152	15	3.92	+	3.82	2.21e-05	0.000679
ventricular septum development (GO:0003281)	28	7	0.72	+	9.69	2.24e-05	0.000684
cytoskeleton organization (GO:0007010)	878	45	22.66	+	1.99	2.23e-05	0.000684
negative regulation of DNA-binding transcription factor activity (GO:0043433)	67	10	1.73	+	5.78	2.26e-05	0.000689
kidney epithelium development (GO:0072073)	68	10	1.75	+	5.7	2.53e-05	0.000771
microtubule cytoskeleton organization (GO:0000226)	370	25	9.55	+	2.62	2.57e-05	0.000779
regulation of cytoskeleton organization (GO:0051493)	347	24	8.96	+	2.68	2.61e-05	0.000791
gliogenesis (GO:0042063)	84	11	2.17	+	5.07	2.67e-05	0.000807
adult locomotory behavior (GO:0008344)	29	7	0.75	+	9.35	2.72e-05	0.000817
regulation of gliogenesis (GO:0014013)	29	7	0.75	+	9.35	2.72e-05	0.000819
regulation of MAPK cascade (GO:0043408)	349	24	9.01	+	2.66	2.85e-05	0.000855
peptidyl-serine modification (GO:0018209)	137	14	3.54	+	3.96	2.9e-05	0.000867
sexual reproduction (GO:0019953)	373	25	9.63	+	2.6	2.91e-05	0.000869
gonad development (GO:0008406)	85	11	2.19	+	5.01	2.95e-05	0.000871
regulation of protein binding (GO:0043393)	85	11	2.19	+	5.01	2.95e-05	0.000873
development of primary sexual characteristics (GO:0045137)	85	11	2.19	+	5.01	2.95e-05	0.000875
Wnt signaling pathway (GO:0016055)	119	13	3.07	+	4.23	2.94e-05	0.000875
cell-cell signaling by wnt (GO:0198738)	119	13	3.07	+	4.23	2.94e-05	0.000877
gamete generation (GO:0007276)	304	22	7.85	+	2.8	2.98e-05	0.000879
positive regulation of cell junction assembly (GO:1901890)	55	9	1.42	+	6.34	3.04e-05	0.000893
regulation of anatomical structure size (GO:0090066)	306	22	7.9	+	2.79	3.27e-05	0.000959
regulation of centrosome cycle (GO:0046605)	30	7	0.77	+	9.04	3.28e-05	0.00096
phosphorylation (GO:0016310)	831	43	21.45	+	2	3.32e-05	0.000968
regulation of extracellular matrix organization (GO:1903053)	11	5	0.28	+	17.61	3.43e-05	0.001
negative regulation of cell adhesion (GO:0007162)	121	13	3.12	+	4.16	3.45e-05	0.001
establishment of localization in cell (GO:0051649)	1144	54	29.53	+	1.83	3.59e-05	0.00104
heart valve morphogenesis (GO:0003179)	20	6	0.52	+	11.62	3.7e-05	0.00107
negative regulation of cell population proliferation (GO:0008285)	286	21	7.38	+	2.85	3.7e-05	0.00107
regulation of microtubule-based process (GO:0032886)	141	14	3.64	+	3.85	3.88e-05	0.00111
negative regulation of phosphorylation (GO:0042326)	180	16	4.65	+	3.44	3.87e-05	0.00112
central nervous system neuron differentiation (GO:0021953)	72	10	1.86	+	5.38	3.94e-05	0.00113
stem cell differentiation (GO:0048863)	88	11	2.27	+	4.84	3.94e-05	0.00113
positive regulation of establishment of protein localization (GO:1904951)	105	12	2.71	+	4.43	3.97e-05	0.00113
establishment of organelle localization (GO:0051656)	201	17	5.19	+	3.28	4.01e-05	0.00114
mammary gland development (GO:0030879)	44	8	1.14	+	7.04	4.33e-05	0.00123
actin filament-based movement (GO:0030048)	44	8	1.14	+	7.04	4.33e-05	0.00123
peptidyl-serine phosphorylation (GO:0018105)	124	13	3.2	+	4.06	4.36e-05	0.00123
lung development (GO:0030324)	73	10	1.88	+	5.31	4.38e-05	0.00124
negative regulation of organelle organization (GO:0010639)	203	17	5.24	+	3.24	4.5e-05	0.00127
ameboidal-type cell migration (GO:0001667)	107	12	2.76	+	4.35	4.69e-05	0.00132
rhythmic process (GO:0048511)	107	12	2.76	+	4.35	4.69e-05	0.00132
negative regulation of cell cycle phase transition (GO:1901988)	125	13	3.23	+	4.03	4.7e-05	0.00132
endocardial cushion development (GO:0003197)	12	5	0.31	+	16.14	4.76e-05	0.00133
epithelial cell development (GO:0002064)	90	11	2.32	+	4.74	4.75e-05	0.00133
protein autophosphorylation (GO:0046777)	90	11	2.32	+	4.74	4.75e-05	0.00133
respiratory tube development (GO:0030323)	74	10	1.91	+	5.24	4.86e-05	0.00135
regulation of insulin secretion (GO:0050796)	59	9	1.52	+	5.91	4.97e-05	0.00137
endothelium development (GO:0003158)	45	8	1.16	+	6.89	4.99e-05	0.00138
positive regulation of developmental growth (GO:0048639)	59	9	1.52	+	5.91	4.97e-05	0.00138
regulation of DNA-binding transcription factor activity (GO:0051090)	205	17	5.29	+	3.21	5.04e-05	0.00139
regulation of transmembrane transport (GO:0034762)	293	21	7.56	+	2.78	5.13e-05	0.00141
negative regulation of protein modification process (GO:0031400)	249	19	6.43	+	2.96	5.32e-05	0.00146
regulation of catabolic process (GO:0009894)	502	30	12.96	+	2.32	5.35e-05	0.00146
regulation of peptide hormone secretion (GO:0090276)	75	10	1.94	+	5.17	5.39e-05	0.00147
regulation of peptide secretion (GO:0002791)	75	10	1.94	+	5.17	5.39e-05	0.00147
regulation of protein stability (GO:0031647)	127	13	3.28	+	3.97	5.46e-05	0.00149
wound healing (GO:0042060)	146	14	3.77	+	3.72	5.5e-05	0.00149
regulation of cilium assembly (GO:1902017)	33	7	0.85	+	8.22	5.56e-05	0.0015
response to glucose (GO:0009749)	33	7	0.85	+	8.22	5.56e-05	0.0015
regulation of G1/S transition of mitotic cell cycle (GO:2000045)	60	9	1.55	+	5.81	5.59e-05	0.0015
spinal cord development (GO:0021510)	33	7	0.85	+	8.22	5.56e-05	0.00151
gland morphogenesis (GO:0022612)	46	8	1.19	+	6.74	5.73e-05	0.00154
regulation of peptide transport (GO:0090087)	76	10	1.96	+	5.1	5.96e-05	0.0016
response to peptide (GO:1901652)	167	15	4.31	+	3.48	6.01e-05	0.00161
protein transport (GO:0015031)	747	39	19.28	+	2.02	6.05e-05	0.00161
regulation of cellular component size (GO:0032535)	230	18	5.94	+	3.03	6.15e-05	0.00164
regulation of immune response (GO:0050776)	438	27	11.3	+	2.39	6.14e-05	0.00164
regulation of chromosome segregation (GO:0051983)	61	9	1.57	+	5.72	6.28e-05	0.00166
cellular response to organonitrogen compound (GO:0071417)	275	20	7.1	+	2.82	6.37e-05	0.00169
regulation of centriole replication (GO:0046599)	13	5	0.34	+	14.9	6.46e-05	0.0017
mammary gland duct morphogenesis (GO:0060603)	13	5	0.34	+	14.9	6.46e-05	0.0017
ventricular septum morphogenesis (GO:0060412)	13	5	0.34	+	14.9	6.46e-05	0.00171
regulation of dendrite development (GO:0050773)	34	7	0.88	+	7.98	6.57e-05	0.00171
central nervous system neuron development (GO:0021954)	34	7	0.88	+	7.98	6.57e-05	0.00171
response to monosaccharide (GO:0034284)	34	7	0.88	+	7.98	6.57e-05	0.00171
regulation of lipase activity (GO:0060191)	34	7	0.88	+	7.98	6.57e-05	0.00172
positive regulation of organelle assembly (GO:1902117)	34	7	0.88	+	7.98	6.57e-05	0.00172
response to hexose (GO:0009746)	34	7	0.88	+	7.98	6.57e-05	0.00172
regulation of protein serine/threonine kinase activity (GO:0071900)	210	17	5.42	+	3.14	6.65e-05	0.00172
chemical homeostasis (GO:0048878)	513	30	13.24	+	2.27	6.64e-05	0.00172
regulation of GTPase activity (GO:0043087)	232	18	5.99	+	3.01	6.82e-05	0.00176
regulation of neuron differentiation (GO:0045664)	78	10	2.01	+	4.97	7.27e-05	0.00187
response to UV (GO:0009411)	78	10	2.01	+	4.97	7.27e-05	0.00187
visual system development (GO:0150063)	191	16	4.93	+	3.25	7.45e-05	0.00191
positive regulation of protein serine/threonine kinase activity (GO:0071902)	113	12	2.92	+	4.11	7.6e-05	0.00195
regulation of blood circulation (GO:1903522)	113	12	2.92	+	4.11	7.6e-05	0.00195
sensory organ morphogenesis (GO:0090596)	132	13	3.41	+	3.82	7.85e-05	0.00201
sensory system development (GO:0048880)	192	16	4.96	+	3.23	7.89e-05	0.00201
cellular response to nitrogen compound (GO:1901699)	303	21	7.82	+	2.69	8.03e-05	0.00204
epithelial cilium movement involved in extracellular fluid movement (GO:0003351)	14	5	0.36	+	13.84	8.59e-05	0.00216
positive regulation of protein localization to membrane (GO:1905477)	49	8	1.26	+	6.33	8.51e-05	0.00216
regulation of oligodendrocyte differentiation (GO:0048713)	14	5	0.36	+	13.84	8.59e-05	0.00217
response to axon injury (GO:0048678)	14	5	0.36	+	13.84	8.59e-05	0.00217
homeostasis of number of cells within a tissue (GO:0048873)	14	5	0.36	+	13.84	8.59e-05	0.00218
negative regulation of phosphate metabolic process (GO:0045936)	215	17	5.55	+	3.06	8.7e-05	0.00218
positive regulation of cell-matrix adhesion (GO:0001954)	24	6	0.62	+	9.69	8.76e-05	0.00219
response to glucocorticoid (GO:0051384)	24	6	0.62	+	9.69	8.76e-05	0.00219
mammary gland epithelium development (GO:0061180)	24	6	0.62	+	9.69	8.76e-05	0.00219
negative regulation of phosphorus metabolic process (GO:0010563)	215	17	5.55	+	3.06	8.7e-05	0.00219
negative chemotaxis (GO:0050919)	36	7	0.93	+	7.53	9.01e-05	0.00224
positive regulation of epithelial cell proliferation (GO:0050679)	81	10	2.09	+	4.78	9.67e-05	0.00238
response to starvation (GO:0042594)	98	11	2.53	+	4.35	9.58e-05	0.00238
regulation of hormone secretion (GO:0046883)	98	11	2.53	+	4.35	9.58e-05	0.00238
regulation of chromosome separation (GO:1905818)	50	8	1.29	+	6.2	9.66e-05	0.00239
limb development (GO:0060173)	81	10	2.09	+	4.78	9.67e-05	0.00239
appendage development (GO:0048736)	81	10	2.09	+	4.78	9.67e-05	0.00239
extracellular structure organization (GO:0043062)	196	16	5.06	+	3.16	9.87e-05	0.00243
immune system development (GO:0002520)	332	22	8.57	+	2.57	0.000101	0.00248
negative regulation of Wnt signaling pathway (GO:0030178)	99	11	2.56	+	4.31	0.000104	0.00255
regulation of glial cell differentiation (GO:0045685)	25	6	0.65	+	9.3	0.000106	0.0026
regulation of extent of cell growth (GO:0061387)	51	8	1.32	+	6.08	0.000109	0.00265
negative regulation of protein transport (GO:0051224)	51	8	1.32	+	6.08	0.000109	0.00266
negative regulation of secretion (GO:0051048)	51	8	1.32	+	6.08	0.000109	0.00266
neural crest cell development (GO:0014032)	51	8	1.32	+	6.08	0.000109	0.00267
Ras protein signal transduction (GO:0007265)	118	12	3.05	+	3.94	0.000111	0.00269
ovulation cycle process (GO:0022602)	15	5	0.39	+	12.92	0.000112	0.00271
export from cell (GO:0140352)	242	18	6.25	+	2.88	0.000112	0.00271
positive regulation of protein transport (GO:0051222)	100	11	2.58	+	4.26	0.000113	0.00272
cilium movement (GO:0003341)	100	11	2.58	+	4.26	0.000113	0.00272
negative regulation of epithelial to mesenchymal transition (GO:0010719)	7	4	0.18	+	22.14	0.000114	0.00273
secretion (GO:0046903)	266	19	6.87	+	2.77	0.00012	0.00288
mitotic cell cycle process (GO:1903047)	313	21	8.08	+	2.6	0.000123	0.00294
regulation of ERK1 and ERK2 cascade (GO:0070372)	139	13	3.59	+	3.62	0.000127	0.00303
negative regulation of response to external stimulus (GO:0032102)	180	15	4.65	+	3.23	0.000131	0.00312
nitrogen compound transport (GO:0071705)	1033	48	26.66	+	1.8	0.000133	0.00315
positive regulation of intracellular transport (GO:0032388)	68	9	1.75	+	5.13	0.000133	0.00316
chromosome organization (GO:0051276)	560	31	14.45	+	2.14	0.000138	0.00326
negative regulation of establishment of protein localization (GO:1904950)	53	8	1.37	+	5.85	0.000139	0.00328
ureteric bud development (GO:0001657)	39	7	1.01	+	6.95	0.00014	0.00329
stem cell development (GO:0048864)	53	8	1.37	+	5.85	0.000139	0.00329
mesonephric tubule development (GO:0072164)	39	7	1.01	+	6.95	0.00014	0.0033
mesonephric epithelium development (GO:0072163)	39	7	1.01	+	6.95	0.00014	0.0033
positive regulation of cell cycle (GO:0045787)	161	14	4.16	+	3.37	0.000144	0.00337
regionalization (GO:0003002)	161	14	4.16	+	3.37	0.000144	0.00337
extracellular transport (GO:0006858)	16	5	0.41	+	12.11	0.000144	0.00338
regulation of cell cycle G1/S phase transition (GO:1902806)	69	9	1.78	+	5.05	0.000147	0.00344
skeletal system development (GO:0001501)	248	18	6.4	+	2.81	0.00015	0.00348
sinoatrial node development (GO:0003163)	2	3	0.05	+	58.12	0.000152	0.00354
positive regulation of lipase activity (GO:0060193)	27	6	0.7	+	8.61	0.000153	0.00355
negative regulation of axon extension (GO:0030517)	27	6	0.7	+	8.61	0.000153	0.00355
regulation of hormone levels (GO:0010817)	249	18	6.43	+	2.8	0.000157	0.00363
cerebral cortex development (GO:0021987)	40	7	1.03	+	6.78	0.000161	0.0037
regeneration (GO:0031099)	40	7	1.03	+	6.78	0.000161	0.00371
regulation of axon extension (GO:0030516)	40	7	1.03	+	6.78	0.000161	0.00371
metencephalon development (GO:0022037)	40	7	1.03	+	6.78	0.000161	0.00372
respiratory system development (GO:0060541)	87	10	2.25	+	4.45	0.000166	0.00379
aortic valve development (GO:0003176)	8	4	0.21	+	19.37	0.000167	0.0038
cardiac conduction system development (GO:0003161)	8	4	0.21	+	19.37	0.000167	0.0038
aortic valve morphogenesis (GO:0003180)	8	4	0.21	+	19.37	0.000167	0.00381
endocardial cushion morphogenesis (GO:0003203)	8	4	0.21	+	19.37	0.000167	0.00382
epidermis development (GO:0008544)	124	12	3.2	+	3.75	0.000171	0.00388
modulation of chemical synaptic transmission (GO:0050804)	185	15	4.77	+	3.14	0.000173	0.00392
regulation of trans-synaptic signaling (GO:0099177)	185	15	4.77	+	3.14	0.000173	0.00392
hindbrain development (GO:0030902)	55	8	1.42	+	5.64	0.000175	0.00395
positive regulation of defense response (GO:0031349)	106	11	2.74	+	4.02	0.000181	0.00408
positive regulation of phospholipase activity (GO:0010518)	17	5	0.44	+	11.4	0.000183	0.00409
response to corticosteroid (GO:0031960)	28	6	0.72	+	8.3	0.000182	0.00409
regulation of cellular amine metabolic process (GO:0033238)	17	5	0.44	+	11.4	0.000183	0.0041
negative regulation of G1/S transition of mitotic cell cycle (GO:2000134)	28	6	0.72	+	8.3	0.000182	0.0041
regulation of canonical Wnt signaling pathway (GO:0060828)	145	13	3.74	+	3.47	0.000187	0.00418
regulation of actin filament-based process (GO:0032970)	253	18	6.53	+	2.76	0.000189	0.00421
muscle cell differentiation (GO:0042692)	126	12	3.25	+	3.69	0.000196	0.00436
muscle organ development (GO:0007517)	108	11	2.79	+	3.95	0.00021	0.00467
synapse assembly (GO:0007416)	42	7	1.08	+	6.46	0.000211	0.00468
mesonephros development (GO:0001823)	42	7	1.08	+	6.46	0.000211	0.00468
regulation of plasma membrane bounded cell projection assembly (GO:0120032)	90	10	2.32	+	4.31	0.000213	0.00471
eye development (GO:0001654)	189	15	4.88	+	3.08	0.000215	0.00475
embryonic limb morphogenesis (GO:0030326)	57	8	1.47	+	5.44	0.000218	0.00479
embryonic appendage morphogenesis (GO:0035113)	57	8	1.47	+	5.44	0.000218	0.00479
cytoskeleton-dependent cytokinesis (GO:0061640)	57	8	1.47	+	5.44	0.000218	0.0048
regulation of actin filament bundle assembly (GO:0032231)	57	8	1.47	+	5.44	0.000218	0.00481
cell activation (GO:0001775)	304	20	7.85	+	2.55	0.000226	0.00494
mammary gland morphogenesis (GO:0060443)	18	5	0.46	+	10.76	0.000229	0.00499
positive regulation of Notch signaling pathway (GO:0045747)	18	5	0.46	+	10.76	0.000229	0.005
outflow tract septum morphogenesis (GO:0003148)	9	4	0.23	+	17.22	0.000236	0.00514
regulation of osteoblast proliferation (GO:0033688)	9	4	0.23	+	17.22	0.000236	0.00515
regulation of mitotic metaphase/anaphase transition (GO:0030071)	43	7	1.11	+	6.31	0.00024	0.00521
regulation of cell projection assembly (GO:0060491)	92	10	2.37	+	4.21	0.000251	0.00544
regulation of centrosome duplication (GO:0010824)	30	6	0.77	+	7.75	0.000253	0.00547
mitotic cell cycle (GO:0000278)	377	23	9.73	+	2.36	0.000257	0.00555
regulation of actin cytoskeleton organization (GO:0032956)	237	17	6.12	+	2.78	0.000258	0.00557
positive regulation of response to external stimulus (GO:0032103)	193	15	4.98	+	3.01	0.000265	0.00571
regulation of macroautophagy (GO:0016241)	59	8	1.52	+	5.25	0.00027	0.00577
cytokinesis (GO:0000910)	59	8	1.52	+	5.25	0.00027	0.00578
regulation of intracellular transport (GO:0032386)	131	12	3.38	+	3.55	0.000273	0.00578
intracellular transport (GO:0046907)	968	45	24.98	+	1.8	0.000272	0.00578
regulation of stress fiber assembly (GO:0051492)	44	7	1.14	+	6.16	0.000272	0.00579
neural crest cell differentiation (GO:0014033)	59	8	1.52	+	5.25	0.00027	0.00579
regulation of metaphase/anaphase transition of cell cycle (GO:1902099)	44	7	1.14	+	6.16	0.000272	0.0058
pallium development (GO:0021543)	59	8	1.52	+	5.25	0.00027	0.0058
cellular response to oxygen levels (GO:0071453)	44	7	1.14	+	6.16	0.000272	0.00581
regulation of metal ion transport (GO:0010959)	172	14	4.44	+	3.15	0.000272	0.00581
organelle localization (GO:0051640)	285	19	7.36	+	2.58	0.000275	0.00582
extracellular matrix organization (GO:0030198)	194	15	5.01	+	3	0.000279	0.00589
external encapsulating structure organization (GO:0045229)	194	15	5.01	+	3	0.000279	0.0059
negative regulation of fat cell differentiation (GO:0045599)	19	5	0.49	+	10.2	0.000283	0.00596
ear development (GO:0043583)	94	10	2.43	+	4.12	0.000294	0.00617
response to oxygen levels (GO:0070482)	94	10	2.43	+	4.12	0.000294	0.00618
negative regulation of cell cycle G1/S phase transition (GO:1902807)	31	6	0.8	+	7.5	0.000295	0.00619
prostate glandular acinus morphogenesis (GO:0060526)	3	3	0.08	+	38.75	0.000299	0.00623
positive regulation of non-motile cilium assembly (GO:1902857)	3	3	0.08	+	38.75	0.000299	0.00624
prostate epithelial cord arborization involved in prostate glandular acinus morphogenesis (GO:0060527)	3	3	0.08	+	38.75	0.000299	0.00625
Fc-epsilon receptor signaling pathway (GO:0038095)	3	3	0.08	+	38.75	0.000299	0.00626
cellular response to extracellular stimulus (GO:0031668)	113	11	2.92	+	3.77	0.000301	0.00626
positive regulation of GTPase activity (GO:0043547)	174	14	4.49	+	3.12	0.000304	0.0063
secretion by cell (GO:0032940)	218	16	5.63	+	2.84	0.000306	0.00634
negative regulation of secretion by cell (GO:1903531)	45	7	1.16	+	6.03	0.000308	0.00636
regulation of mitotic sister chromatid separation (GO:0010965)	45	7	1.16	+	6.03	0.000308	0.00637
locomotory behavior (GO:0007626)	77	9	1.99	+	4.53	0.000311	0.00642
biological process involved in interspecies interaction between organisms (GO:0044419)	670	34	17.29	+	1.97	0.000314	0.00646
proteolysis (GO:0006508)	1043	47	26.92	+	1.75	0.000315	0.00647
embryonic organ development (GO:0048568)	219	16	5.65	+	2.83	0.000321	0.00659
response to light stimulus (GO:0009416)	154	13	3.97	+	3.27	0.000322	0.0066
ossification involved in bone maturation (GO:0043931)	10	4	0.26	+	15.5	0.000324	0.00664
response to molecule of bacterial origin (GO:0002237)	134	12	3.46	+	3.47	0.00033	0.00675
regulation of defense response (GO:0031347)	266	18	6.87	+	2.62	0.000334	0.00681
positive regulation of binding (GO:0051099)	78	9	2.01	+	4.47	0.00034	0.00688
cilium or flagellum-dependent cell motility (GO:0001539)	78	9	2.01	+	4.47	0.00034	0.00689
cell-matrix adhesion (GO:0007160)	78	9	2.01	+	4.47	0.00034	0.00691
cilium-dependent cell motility (GO:0060285)	78	9	2.01	+	4.47	0.00034	0.00692
MAPK cascade (GO:0000165)	96	10	2.48	+	4.04	0.000343	0.00694
regulation of phospholipase activity (GO:0010517)	20	5	0.52	+	9.69	0.000346	0.00697
ovulation cycle (GO:0042698)	20	5	0.52	+	9.69	0.000346	0.00698
cellular response to retinoic acid (GO:0071300)	20	5	0.52	+	9.69	0.000346	0.00699
cellular response to carbohydrate stimulus (GO:0071322)	20	5	0.52	+	9.69	0.000346	0.007
regulation of ion transmembrane transport (GO:0034765)	267	18	6.89	+	2.61	0.000348	0.007
positive regulation of DNA metabolic process (GO:0051054)	135	12	3.48	+	3.44	0.000352	0.00706
regulation of proteolysis (GO:0030162)	431	25	11.12	+	2.25	0.000353	0.00706
regulation of cellular catabolic process (GO:0031329)	431	25	11.12	+	2.25	0.000353	0.00707
membrane organization (GO:0061024)	432	25	11.15	+	2.24	0.000359	0.00716
negative regulation of catalytic activity (GO:0043086)	432	25	11.15	+	2.24	0.000359	0.00717
bone development (GO:0060348)	97	10	2.5	+	3.99	0.00037	0.00736
response to peptide hormone (GO:0043434)	136	12	3.51	+	3.42	0.000374	0.00744
regulation of cell activation (GO:0050865)	293	19	7.56	+	2.51	0.00038	0.00755
response to lipopolysaccharide (GO:0032496)	117	11	3.02	+	3.64	0.000396	0.00785
negative regulation of chemotaxis (GO:0050922)	33	6	0.85	+	7.04	0.000397	0.00786
cellular response to nutrient levels (GO:0031669)	98	10	2.53	+	3.95	0.000399	0.00788
negative regulation of protein localization (GO:1903828)	80	9	2.06	+	4.36	0.000403	0.00793
negative regulation of canonical Wnt signaling pathway (GO:0090090)	80	9	2.06	+	4.36	0.000403	0.00794
negative regulation of cell-substrate adhesion (GO:0010812)	21	5	0.54	+	9.23	0.00042	0.00825
ovarian follicle development (GO:0001541)	21	5	0.54	+	9.23	0.00042	0.00826
negative regulation of insulin secretion (GO:0046676)	11	4	0.28	+	14.09	0.000434	0.00846
semi-lunar valve development (GO:1905314)	11	4	0.28	+	14.09	0.000434	0.00848
bone maturation (GO:0070977)	11	4	0.28	+	14.09	0.000434	0.00849
startle response (GO:0001964)	11	4	0.28	+	14.09	0.000434	0.0085
positive regulation of neuron projection development (GO:0010976)	48	7	1.24	+	5.65	0.000438	0.00853
flagellated sperm motility (GO:0030317)	64	8	1.65	+	4.84	0.000444	0.00861
sperm motility (GO:0097722)	64	8	1.65	+	4.84	0.000444	0.00862
female gamete generation (GO:0007292)	64	8	1.65	+	4.84	0.000444	0.00864
lipid biosynthetic process (GO:0008610)	369	22	9.52	+	2.31	0.00045	0.00872
limbic system development (GO:0021761)	34	6	0.88	+	6.84	0.000457	0.00885
plasma membrane organization (GO:0007009)	82	9	2.12	+	4.25	0.000475	0.00917
camera-type eye development (GO:0043010)	161	13	4.16	+	3.13	0.000478	0.00922
cellular response to DNA damage stimulus (GO:0006974)	489	27	12.62	+	2.14	0.000479	0.00923
negative regulation of cellular catabolic process (GO:0031330)	120	11	3.1	+	3.55	0.000483	0.00929
regulation of leukocyte activation (GO:0002694)	275	18	7.1	+	2.54	0.000484	0.0093
regulation of sister chromatid segregation (GO:0033045)	49	7	1.26	+	5.54	0.000489	0.00939
cellular response to environmental stimulus (GO:0104004)	141	12	3.64	+	3.3	0.000506	0.00963
regulation of non-motile cilium assembly (GO:1902855)	4	3	0.1	+	29.06	0.000514	0.00964
cellular response to abiotic stimulus (GO:0071214)	141	12	3.64	+	3.3	0.000506	0.00964
positive regulation of receptor signaling pathway via STAT (GO:1904894)	22	5	0.57	+	8.81	0.000505	0.00965
prostate glandular acinus development (GO:0060525)	4	3	0.1	+	29.06	0.000514	0.00966
cell fate commitment (GO:0045165)	141	12	3.64	+	3.3	0.000506	0.00966
hepatocyte apoptotic process (GO:0097284)	4	3	0.1	+	29.06	0.000514	0.00967
negative regulation of protein phosphorylation (GO:0001933)	162	13	4.18	+	3.11	0.000505	0.00967
cardiac cell fate commitment (GO:0060911)	4	3	0.1	+	29.06	0.000514	0.00969
cardiac muscle cell fate commitment (GO:0060923)	4	3	0.1	+	29.06	0.000514	0.0097
Roundabout signaling pathway (GO:0035385)	4	3	0.1	+	29.06	0.000514	0.00971
positive regulation of immune system process (GO:0002684)	449	25	11.59	+	2.16	0.000511	0.00972
ovulation (GO:0030728)	4	3	0.1	+	29.06	0.000514	0.00973
antral ovarian follicle growth (GO:0001547)	4	3	0.1	+	29.06	0.000514	0.00974
positive regulation of extracellular matrix organization (GO:1903055)	4	3	0.1	+	29.06	0.000514	0.00976
response to retinoic acid (GO:0032526)	35	6	0.9	+	6.64	0.000525	0.00982
cerebellum development (GO:0021549)	35	6	0.9	+	6.64	0.000525	0.00983
glial cell differentiation (GO:0010001)	66	8	1.7	+	4.7	0.000535	0.00999
regulation of muscle cell differentiation (GO:0051147)	50	7	1.29	+	5.42	0.000546	0.0101
segmentation (GO:0035282)	50	7	1.29	+	5.42	0.000546	0.0101
regulation of cellular amide metabolic process (GO:0034248)	254	17	6.56	+	2.59	0.000544	0.0101
response to cytokine (GO:0034097)	420	24	10.84	+	2.21	0.000542	0.0101
regulation of actomyosin structure organization (GO:0110020)	50	7	1.29	+	5.42	0.000546	0.0102
circulatory system process (GO:0003013)	208	15	5.37	+	2.79	0.000554	0.0103
regulation of protein catabolic process (GO:0042176)	208	15	5.37	+	2.79	0.000554	0.0103
nephron development (GO:0072006)	67	8	1.73	+	4.63	0.000586	0.0108
cell surface receptor signaling pathway involved in cell-cell signaling (GO:1905114)	165	13	4.26	+	3.05	0.000593	0.0109
regulation of lipid kinase activity (GO:0043550)	36	6	0.93	+	6.46	0.000599	0.011
regulation of epithelial cell apoptotic process (GO:1904035)	23	5	0.59	+	8.42	0.000602	0.0111
regulation of heart contraction (GO:0008016)	85	9	2.19	+	4.1	0.000603	0.0111
response to radiation (GO:0009314)	211	15	5.45	+	2.75	0.000637	0.0117
embryonic pattern specification (GO:0009880)	37	6	0.95	+	6.28	0.000682	0.0125
male sex differentiation (GO:0046661)	69	8	1.78	+	4.49	0.000699	0.0128
regulation of protein targeting (GO:1903533)	24	5	0.62	+	8.07	0.000713	0.013
cell-substrate junction organization (GO:0150115)	13	4	0.34	+	11.92	0.000726	0.0131
positive regulation of organ growth (GO:0046622)	13	4	0.34	+	11.92	0.000726	0.0131
negative regulation of peptide secretion (GO:0002792)	13	4	0.34	+	11.92	0.000726	0.0131
cell-substrate junction assembly (GO:0007044)	13	4	0.34	+	11.92	0.000726	0.0132
negative regulation of peptide hormone secretion (GO:0090278)	13	4	0.34	+	11.92	0.000726	0.0132
animal organ maturation (GO:0048799)	13	4	0.34	+	11.92	0.000726	0.0132
G protein-coupled purinergic nucleotide receptor signaling pathway (GO:0035589)	13	4	0.34	+	11.92	0.000726	0.0132
attachment of spindle microtubules to kinetochore (GO:0008608)	13	4	0.34	+	11.92	0.000726	0.0132
negative regulation of cell-matrix adhesion (GO:0001953)	13	4	0.34	+	11.92	0.000726	0.0133
positive regulation of peptidyl-tyrosine phosphorylation (GO:0050731)	88	9	2.27	+	3.96	0.000758	0.0136
muscle tissue development (GO:0060537)	148	12	3.82	+	3.14	0.000754	0.0136
catabolic process (GO:0009056)	1353	56	34.92	+	1.6	0.000754	0.0136
cilium movement involved in cell motility (GO:0060294)	70	8	1.81	+	4.43	0.000762	0.0137
endothelial cell differentiation (GO:0045446)	38	6	0.98	+	6.12	0.000773	0.0138
regulation of autophagy (GO:0010506)	149	12	3.85	+	3.12	0.000796	0.0142
cardiac pacemaker cell development (GO:0060926)	5	3	0.13	+	23.25	0.000807	0.0143
cardiac pacemaker cell differentiation (GO:0060920)	5	3	0.13	+	23.25	0.000807	0.0143
response to bacterium (GO:0009617)	302	19	7.79	+	2.44	0.000802	0.0143
regulation of protein targeting to mitochondrion (GO:1903214)	5	3	0.13	+	23.25	0.000807	0.0144
presynaptic active zone organization (GO:1990709)	5	3	0.13	+	23.25	0.000807	0.0144
maintenance of presynaptic active zone structure (GO:0048790)	5	3	0.13	+	23.25	0.000807	0.0144
regulation of membrane potential (GO:0042391)	240	16	6.19	+	2.58	0.000815	0.0144
cellular response to starvation (GO:0009267)	89	9	2.3	+	3.92	0.000817	0.0145
response to biotic stimulus (GO:0009607)	623	31	16.08	+	1.93	0.000818	0.0145
nephron epithelium development (GO:0072009)	54	7	1.39	+	5.02	0.000827	0.0146
telencephalon cell migration (GO:0022029)	25	5	0.65	+	7.75	0.000838	0.0147
eye photoreceptor cell differentiation (GO:0001754)	25	5	0.65	+	7.75	0.000838	0.0147
negative regulation of immune system process (GO:0002683)	194	14	5.01	+	2.8	0.000833	0.0147
cellular catabolic process (GO:0044248)	1153	49	29.76	+	1.65	0.000847	0.0149
cognition (GO:0050890)	109	10	2.81	+	3.55	0.000857	0.015
protein catabolic process (GO:0030163)	536	28	13.83	+	2.02	0.000861	0.0151
kidney morphogenesis (GO:0060993)	39	6	1.01	+	5.96	0.000873	0.0153
regulation of protein localization to membrane (GO:1905475)	90	9	2.32	+	3.87	0.000879	0.0153
positive regulation of MAPK cascade (GO:0043410)	242	16	6.25	+	2.56	0.000885	0.0154
negative regulation of gene expression (GO:0010629)	442	24	11.41	+	2.1	0.000881	0.0154
positive regulation of neuron apoptotic process (GO:0043525)	14	4	0.36	+	11.07	0.000916	0.0158
vesicle transport along actin filament (GO:0030050)	14	4	0.36	+	11.07	0.000916	0.0158
cellular process involved in reproduction in multicellular organism (GO:0022412)	219	15	5.65	+	2.65	0.000909	0.0158
regulation of systemic arterial blood pressure by renin-angiotensin (GO:0003081)	14	4	0.36	+	11.07	0.000916	0.0159
Schwann cell development (GO:0014044)	14	4	0.36	+	11.07	0.000916	0.0159
regulation of interferon-alpha production (GO:0032647)	14	4	0.36	+	11.07	0.000916	0.0159
learning or memory (GO:0007611)	91	9	2.35	+	3.83	0.000945	0.0163
regulation of transcription initiation from RNA polymerase II promoter (GO:0060260)	26	5	0.67	+	7.45	0.000978	0.0169
Rho protein signal transduction (GO:0007266)	40	6	1.03	+	5.81	0.000983	0.0169
gastrulation (GO:0007369)	73	8	1.88	+	4.25	0.00098	0.0169
hematopoietic or lymphoid organ development (GO:0048534)	312	19	8.05	+	2.36	0.000983	0.0169
formation of primary germ layer (GO:0001704)	56	7	1.45	+	4.84	0.001	0.0172
positive regulation of ion transport (GO:0043270)	92	9	2.37	+	3.79	0.00101	0.0174
negative regulation of transferase activity (GO:0051348)	133	11	3.43	+	3.2	0.00106	0.0182
response to other organism (GO:0051707)	605	30	15.61	+	1.92	0.00109	0.0186
establishment of cell polarity (GO:0030010)	57	7	1.47	+	4.76	0.0011	0.0187
response to external biotic stimulus (GO:0043207)	606	30	15.64	+	1.92	0.0011	0.0187
positive regulation of plasma membrane bounded cell projection assembly (GO:0120034)	41	6	1.06	+	5.67	0.0011	0.0188
determination of bilateral symmetry (GO:0009855)	57	7	1.47	+	4.76	0.0011	0.0188
protein modification by small protein conjugation or removal (GO:0070647)	657	32	16.96	+	1.89	0.0011	0.0188
trabecula morphogenesis (GO:0061383)	15	4	0.39	+	10.33	0.00114	0.019
central nervous system projection neuron axonogenesis (GO:0021952)	15	4	0.39	+	10.33	0.00114	0.019
Schwann cell differentiation (GO:0014037)	15	4	0.39	+	10.33	0.00114	0.0191
negative regulation of reactive oxygen species metabolic process (GO:2000378)	15	4	0.39	+	10.33	0.00114	0.0191
actin filament-based transport (GO:0099515)	15	4	0.39	+	10.33	0.00114	0.0191
positive regulation of telomere maintenance via telomere lengthening (GO:1904358)	15	4	0.39	+	10.33	0.00114	0.0191
forebrain cell migration (GO:0021885)	27	5	0.7	+	7.18	0.00114	0.0191
regulation of translation (GO:0006417)	224	15	5.78	+	2.59	0.00112	0.0191
positive regulation of double-strand break repair (GO:2000781)	27	5	0.7	+	7.18	0.00114	0.0192
positive regulation of muscle cell differentiation (GO:0051149)	27	5	0.7	+	7.18	0.00114	0.0192
neuron recognition (GO:0008038)	27	5	0.7	+	7.18	0.00114	0.0192
hemopoiesis (GO:0030097)	286	18	7.38	+	2.44	0.00115	0.0193
striated muscle cell differentiation (GO:0051146)	94	9	2.43	+	3.71	0.00117	0.0194
regulation of DNA repair (GO:0006282)	94	9	2.43	+	3.71	0.00117	0.0195
regulation of catecholamine metabolic process (GO:0042069)	6	3	0.15	+	19.37	0.00119	0.0196
regulation of dopamine metabolic process (GO:0042053)	6	3	0.15	+	19.37	0.00119	0.0196
endocardial cushion formation (GO:0003272)	6	3	0.15	+	19.37	0.00119	0.0196
positive regulation of double-strand break repair via nonhomologous end joining (GO:2001034)	6	3	0.15	+	19.37	0.00119	0.0197
establishment of centrosome localization (GO:0051660)	6	3	0.15	+	19.37	0.00119	0.0197
cellular response to sterol (GO:0036315)	6	3	0.15	+	19.37	0.00119	0.0197
Golgi vesicle budding (GO:0048194)	6	3	0.15	+	19.37	0.00119	0.0197
regulation of mammary gland epithelial cell proliferation (GO:0033599)	6	3	0.15	+	19.37	0.00119	0.0198
response to interleukin-1 (GO:0070555)	58	7	1.5	+	4.68	0.00121	0.0199
specification of symmetry (GO:0009799)	58	7	1.5	+	4.68	0.00121	0.0199
ear morphogenesis (GO:0042471)	58	7	1.5	+	4.68	0.00121	0.0199
neural crest cell migration (GO:0001755)	42	6	1.08	+	5.54	0.00123	0.0203
regulation of organ growth (GO:0046620)	28	5	0.72	+	6.92	0.00131	0.0214
establishment or maintenance of epithelial cell apical/basal polarity (GO:0045197)	28	5	0.72	+	6.92	0.00131	0.0215
regulation of DNA-templated transcription, initiation (GO:2000142)	28	5	0.72	+	6.92	0.00131	0.0215
positive regulation of cell cycle process (GO:0090068)	116	10	2.99	+	3.34	0.00133	0.0217
regulation of reproductive process (GO:2000241)	77	8	1.99	+	4.03	0.00134	0.0218
regulation of blood pressure (GO:0008217)	96	9	2.48	+	3.63	0.00134	0.0218
chromatin organization (GO:0006325)	324	19	8.36	+	2.27	0.00133	0.0218
oogenesis (GO:0048477)	43	6	1.11	+	5.41	0.00138	0.0224
biological process involved in intraspecies interaction between organisms (GO:0051703)	16	4	0.41	+	9.69	0.00139	0.0225
monoubiquitinated protein deubiquitination (GO:0035520)	16	4	0.41	+	9.69	0.00139	0.0225
social behavior (GO:0035176)	16	4	0.41	+	9.69	0.00139	0.0225
embryonic forelimb morphogenesis (GO:0035115)	16	4	0.41	+	9.69	0.00139	0.0225
cerebral cortex cell migration (GO:0021795)	16	4	0.41	+	9.69	0.00139	0.0226
camera-type eye photoreceptor cell differentiation (GO:0060219)	16	4	0.41	+	9.69	0.00139	0.0226
protein deubiquitination (GO:0016579)	117	10	3.02	+	3.31	0.00141	0.0227
regulation of endocytosis (GO:0030100)	78	8	2.01	+	3.97	0.00145	0.0232
actin filament-based process (GO:0030029)	449	24	11.59	+	2.07	0.00144	0.0232
positive regulation of DNA repair (GO:0045739)	60	7	1.55	+	4.52	0.00145	0.0233
regulation of intracellular protein transport (GO:0033157)	78	8	2.01	+	3.97	0.00145	0.0233
endocrine process (GO:0050886)	29	5	0.75	+	6.68	0.00151	0.0241
regulation of telomere maintenance via telomere lengthening (GO:1904356)	29	5	0.75	+	6.68	0.00151	0.0241
mesenchymal cell migration (GO:0090497)	44	6	1.14	+	5.28	0.00153	0.0244
positive regulation of protein binding (GO:0032092)	44	6	1.14	+	5.28	0.00153	0.0244
regulation of Notch signaling pathway (GO:0008593)	44	6	1.14	+	5.28	0.00153	0.0244
positive regulation of ERK1 and ERK2 cascade (GO:0070374)	98	9	2.53	+	3.56	0.00153	0.0244
response to hypoxia (GO:0001666)	79	8	2.04	+	3.92	0.00156	0.0248
protein stabilization (GO:0050821)	79	8	2.04	+	3.92	0.00156	0.0248
vacuole organization (GO:0007033)	99	9	2.56	+	3.52	0.00163	0.0258
immune system process (GO:0002376)	1086	46	28.03	+	1.64	0.00165	0.0261
regulation of establishment of protein localization to mitochondrion (GO:1903747)	7	3	0.18	+	16.61	0.00167	0.0262
endocardium development (GO:0003157)	7	3	0.18	+	16.61	0.00167	0.0262
branching involved in prostate gland morphogenesis (GO:0060442)	7	3	0.18	+	16.61	0.00167	0.0263
neural nucleus development (GO:0048857)	7	3	0.18	+	16.61	0.00167	0.0263
positive regulation of myelination (GO:0031643)	7	3	0.18	+	16.61	0.00167	0.0263
plasma membrane phospholipid scrambling (GO:0017121)	17	4	0.44	+	9.12	0.00169	0.0264
response to decreased oxygen levels (GO:0036293)	80	8	2.06	+	3.87	0.00168	0.0264
organonitrogen compound catabolic process (GO:1901565)	765	35	19.74	+	1.77	0.00168	0.0264
regulation of macrophage migration (GO:1905521)	17	4	0.44	+	9.12	0.00169	0.0265
negative regulation of chromosome organization (GO:2001251)	45	6	1.16	+	5.17	0.0017	0.0266
epithelial cell proliferation (GO:0050673)	45	6	1.16	+	5.17	0.0017	0.0266
negative regulation of organelle assembly (GO:1902116)	30	5	0.77	+	6.46	0.00172	0.0268
outflow tract morphogenesis (GO:0003151)	30	5	0.77	+	6.46	0.00172	0.0268
glomerulus development (GO:0032835)	30	5	0.77	+	6.46	0.00172	0.0269
regulation of small GTPase mediated signal transduction (GO:0051056)	143	11	3.69	+	2.98	0.00183	0.0284
positive regulation of cellular catabolic process (GO:0031331)	236	15	6.09	+	2.46	0.00182	0.0284
early endosome to recycling endosome transport (GO:0061502)	1	2	0.03	+	77.49	0.00186	0.0286
positive regulation of basement membrane assembly involved in embryonic body morphogenesis (GO:1904261)	1	2	0.03	+	77.49	0.00186	0.0286
regulation of basement membrane assembly involved in embryonic body morphogenesis (GO:1904259)	1	2	0.03	+	77.49	0.00186	0.0286
spontaneous neurotransmitter secretion (GO:0061669)	1	2	0.03	+	77.49	0.00186	0.0287
positive regulation of protein targeting to mitochondrion (GO:1903955)	1	2	0.03	+	77.49	0.00186	0.0287
positive regulation of receptor clustering (GO:1903911)	1	2	0.03	+	77.49	0.00186	0.0287
spontaneous synaptic transmission (GO:0098814)	1	2	0.03	+	77.49	0.00186	0.0288
positive regulation of extracellular matrix assembly (GO:1901203)	1	2	0.03	+	77.49	0.00186	0.0288
postsynaptic modulation of chemical synaptic transmission (GO:0099170)	1	2	0.03	+	77.49	0.00186	0.0288
regulation of nervous system process (GO:0031644)	46	6	1.19	+	5.05	0.00188	0.0288
regulation of peptidyl-tyrosine phosphorylation (GO:0050730)	122	10	3.15	+	3.18	0.00188	0.0288
dorsal/ventral axon guidance (GO:0033563)	1	2	0.03	+	77.49	0.00186	0.0289
cellular response to manganese ion (GO:0071287)	1	2	0.03	+	77.49	0.00186	0.0289
response to steroid hormone (GO:0048545)	82	8	2.12	+	3.78	0.00194	0.0296
acute inflammatory response (GO:0002526)	31	5	0.8	+	6.25	0.00196	0.0298
platelet activation (GO:0030168)	31	5	0.8	+	6.25	0.00196	0.0298
peripheral nervous system development (GO:0007422)	31	5	0.8	+	6.25	0.00196	0.0299
central nervous system neuron axonogenesis (GO:0021955)	18	4	0.46	+	8.61	0.00202	0.0305
nuclear chromosome segregation (GO:0098813)	145	11	3.74	+	2.94	0.00202	0.0305
response to estrogen (GO:0043627)	18	4	0.46	+	8.61	0.00202	0.0306
microtubule organizing center localization (GO:0061842)	18	4	0.46	+	8.61	0.00202	0.0306
negative regulation of hormone secretion (GO:0046888)	18	4	0.46	+	8.61	0.00202	0.0306
regulation of muscle tissue development (GO:1901861)	18	4	0.46	+	8.61	0.00202	0.0307
branching involved in ureteric bud morphogenesis (GO:0001658)	18	4	0.46	+	8.61	0.00202	0.0307
centrosome localization (GO:0051642)	18	4	0.46	+	8.61	0.00202	0.0307
supramolecular fiber organization (GO:0097435)	389	21	10.04	+	2.09	0.00208	0.0314
post-transcriptional regulation of gene expression (GO:0010608)	283	17	7.3	+	2.33	0.00211	0.0318
male gamete generation (GO:0048232)	240	15	6.19	+	2.42	0.00213	0.032
vesicle organization (GO:0016050)	169	12	4.36	+	2.75	0.00217	0.0326
response to mechanical stimulus (GO:0009612)	65	7	1.68	+	4.17	0.0022	0.033
establishment or maintenance of bipolar cell polarity (GO:0061245)	32	5	0.83	+	6.05	0.00222	0.0331
regulation of supramolecular fiber organization (GO:1902903)	241	15	6.22	+	2.41	0.00221	0.0331
establishment or maintenance of apical/basal cell polarity (GO:0035088)	32	5	0.83	+	6.05	0.00222	0.0332
protein maturation by iron-sulfur cluster transfer (GO:0097428)	8	3	0.21	+	14.53	0.00225	0.0333
atrial cardiac muscle tissue development (GO:0003228)	8	3	0.21	+	14.53	0.00225	0.0333
axon regeneration (GO:0031103)	8	3	0.21	+	14.53	0.00225	0.0334
muscle cell fate commitment (GO:0042693)	8	3	0.21	+	14.53	0.00225	0.0334
potassium ion export across plasma membrane (GO:0097623)	8	3	0.21	+	14.53	0.00225	0.0334
positive regulation of cardiac muscle cell proliferation (GO:0060045)	8	3	0.21	+	14.53	0.00225	0.0335
cellular response to estrogen stimulus (GO:0071391)	8	3	0.21	+	14.53	0.00225	0.0335
organelle fission (GO:0048285)	217	14	5.6	+	2.5	0.00225	0.0335
blood circulation (GO:0008015)	194	13	5.01	+	2.6	0.00234	0.0346
cellular homeostasis (GO:0019725)	362	20	9.34	+	2.14	0.00235	0.0347
regulation of nuclear division (GO:0051783)	85	8	2.19	+	3.65	0.00239	0.0353
mesenchyme morphogenesis (GO:0072132)	19	4	0.49	+	8.16	0.0024	0.0354
endomembrane system organization (GO:0010256)	289	17	7.46	+	2.28	0.00243	0.0358
mitotic spindle assembly (GO:0090307)	33	5	0.85	+	5.87	0.0025	0.0368
photoreceptor cell differentiation (GO:0046530)	33	5	0.85	+	5.87	0.0025	0.0368
positive regulation of intracellular protein transport (GO:0090316)	49	6	1.26	+	4.74	0.00252	0.0368
regulation of phosphatidylinositol 3-kinase signaling (GO:0014066)	49	6	1.26	+	4.74	0.00252	0.0369
mitotic nuclear division (GO:0140014)	106	9	2.74	+	3.29	0.00251	0.0369
localization within membrane (GO:0051668)	319	18	8.23	+	2.19	0.00252	0.0369
neuromuscular process (GO:0050905)	67	7	1.73	+	4.05	0.00258	0.0377
potassium ion transmembrane transport (GO:0071805)	150	11	3.87	+	2.84	0.00259	0.0378
regulation of hemopoiesis (GO:1903706)	173	12	4.46	+	2.69	0.0026	0.0379
nuclear division (GO:0000280)	197	13	5.08	+	2.56	0.00265	0.0386
cellular response to peptide hormone stimulus (GO:0071375)	107	9	2.76	+	3.26	0.00266	0.0387
organic hydroxy compound metabolic process (GO:1901615)	262	16	6.76	+	2.37	0.00272	0.0395
biological process involved in symbiotic interaction (GO:0044403)	87	8	2.25	+	3.56	0.00273	0.0396
response to ketone (GO:1901654)	50	6	1.29	+	4.65	0.00276	0.04
regulation of cellular pH (GO:0030641)	50	6	1.29	+	4.65	0.00276	0.04
forelimb morphogenesis (GO:0035136)	20	4	0.52	+	7.75	0.00282	0.0403
positive regulation of receptor signaling pathway via JAK-STAT (GO:0046427)	20	4	0.52	+	7.75	0.00282	0.0403
regulation of mitotic nuclear division (GO:0007088)	68	7	1.75	+	3.99	0.00278	0.0403
eye photoreceptor cell development (GO:0042462)	20	4	0.52	+	7.75	0.00282	0.0404
positive regulation of epithelial to mesenchymal transition (GO:0010718)	20	4	0.52	+	7.75	0.00282	0.0404
response to estradiol (GO:0032355)	20	4	0.52	+	7.75	0.00282	0.0405
endodermal cell differentiation (GO:0035987)	20	4	0.52	+	7.75	0.00282	0.0405
spindle checkpoint signaling (GO:0031577)	20	4	0.52	+	7.75	0.00282	0.0405
mitotic spindle checkpoint signaling (GO:0071174)	20	4	0.52	+	7.75	0.00282	0.0406
spindle assembly checkpoint signaling (GO:0071173)	20	4	0.52	+	7.75	0.00282	0.0406
negative regulation of nuclear division (GO:0051784)	34	5	0.88	+	5.7	0.00281	0.0406
regulation of mitotic sister chromatid segregation (GO:0033047)	34	5	0.88	+	5.7	0.00281	0.0406
mitotic spindle assembly checkpoint signaling (GO:0007094)	20	4	0.52	+	7.75	0.00282	0.0407
cell-cell adhesion via plasma-membrane adhesion molecules (GO:0098742)	152	11	3.92	+	2.8	0.00285	0.0407
cellular response to peptide (GO:1901653)	130	10	3.36	+	2.98	0.0029	0.0413
regulation of gastrulation (GO:0010470)	9	3	0.23	+	12.92	0.00294	0.0415
retinal cone cell development (GO:0046549)	9	3	0.23	+	12.92	0.00294	0.0416
epithelial cell apoptotic process (GO:1904019)	9	3	0.23	+	12.92	0.00294	0.0416
response to UV-A (GO:0070141)	9	3	0.23	+	12.92	0.00294	0.0417
retinal cone cell differentiation (GO:0042670)	9	3	0.23	+	12.92	0.00294	0.0417
renal system process involved in regulation of systemic arterial blood pressure (GO:0003071)	9	3	0.23	+	12.92	0.00294	0.0418
Fc receptor signaling pathway (GO:0038093)	9	3	0.23	+	12.92	0.00294	0.0418
positive regulation of focal adhesion assembly (GO:0051894)	9	3	0.23	+	12.92	0.00294	0.0418
regulation of neurotransmitter levels (GO:0001505)	109	9	2.81	+	3.2	0.00299	0.0422
synaptic signaling (GO:0099536)	269	16	6.94	+	2.3	0.00313	0.0441
cellular response to decreased oxygen levels (GO:0036294)	35	5	0.9	+	5.54	0.00315	0.0442
positive regulation of synapse assembly (GO:0051965)	35	5	0.9	+	5.54	0.00315	0.0443
cellular response to hypoxia (GO:0071456)	35	5	0.9	+	5.54	0.00315	0.0443
regulation of muscle adaptation (GO:0043502)	21	4	0.54	+	7.38	0.00329	0.046
regulation of osteoblast differentiation (GO:0045667)	52	6	1.34	+	4.47	0.0033	0.046
regulation of dendrite morphogenesis (GO:0048814)	21	4	0.54	+	7.38	0.00329	0.0461
thymus development (GO:0048538)	21	4	0.54	+	7.38	0.00329	0.0461
cerebellar cortex development (GO:0021695)	21	4	0.54	+	7.38	0.00329	0.0462
cellular response to mechanical stimulus (GO:0071260)	21	4	0.54	+	7.38	0.00329	0.0462
protein modification by small protein removal (GO:0070646)	133	10	3.43	+	2.91	0.00338	0.0471
cellular response to insulin stimulus (GO:0032869)	71	7	1.83	+	3.82	0.00347	0.0484
macromolecule catabolic process (GO:0009057)	689	31	17.78	+	1.74	0.00348	0.0484
hair cycle process (GO:0022405)	36	5	0.93	+	5.38	0.00351	0.0488
molting cycle process (GO:0022404)	36	5	0.93	+	5.38	0.00351	0.0488
establishment of vesicle localization (GO:0051650)	91	8	2.35	+	3.41	0.00352	0.0489
atrioventricular bundle cell differentiation (GO:0003167)	2	2	0.05	+	38.75	0.00367	0.0491
prostate epithelial cord elongation (GO:0060523)	2	2	0.05	+	38.75	0.00367	0.0491
sinoatrial node cell differentiation (GO:0060921)	2	2	0.05	+	38.75	0.00367	0.0492
membrane to membrane docking (GO:0022614)	2	2	0.05	+	38.75	0.00367	0.0492
positive regulation of establishment of protein localization to mitochondrion (GO:1903749)	2	2	0.05	+	38.75	0.00367	0.0493
sinoatrial node cell development (GO:0060931)	2	2	0.05	+	38.75	0.00367	0.0493
axon midline choice point recognition (GO:0016199)	2	2	0.05	+	38.75	0.00367	0.0494
bone trabecula morphogenesis (GO:0061430)	2	2	0.05	+	38.75	0.00367	0.0494
serine phosphorylation of STAT protein (GO:0042501)	2	2	0.05	+	38.75	0.00367	0.0495
iodide transport (GO:0015705)	2	2	0.05	+	38.75	0.00367	0.0495
regulation of renal sodium excretion (GO:0035813)	2	2	0.05	+	38.75	0.00367	0.0496
negative regulation of chemokine-mediated signaling pathway (GO:0070100)	2	2	0.05	+	38.75	0.00367	0.0496
regulation of fat cell differentiation (GO:0045598)	53	6	1.37	+	4.39	0.00359	0.0496
positive regulation of cell cycle phase transition (GO:1901989)	53	6	1.37	+	4.39	0.00359	0.0496
regulation of extracellular matrix assembly (GO:1901201)	2	2	0.05	+	38.75	0.00367	0.0497
mucociliary clearance (GO:0120197)	2	2	0.05	+	38.75	0.00367	0.0497
positive regulation of glucose import (GO:0046326)	10	3	0.26	+	11.62	0.00375	0.0497
phenol-containing compound metabolic process (GO:0018958)	53	6	1.37	+	4.39	0.00359	0.0497
determination of left/right symmetry (GO:0007368)	53	6	1.37	+	4.39	0.00359	0.0497
regulation of 1-phosphatidylinositol-4-phosphate 5-kinase activity (GO:0090215)	2	2	0.05	+	38.75	0.00367	0.0498
negative regulation of negative chemotaxis (GO:0050925)	2	2	0.05	+	38.75	0.00367	0.0498
mammary gland lobule development (GO:0061377)	10	3	0.26	+	11.62	0.00375	0.0498
mammary gland alveolus development (GO:0060749)	10	3	0.26	+	11.62	0.00375	0.0498
regulation of systemic arterial blood pressure (GO:0003073)	53	6	1.37	+	4.39	0.00359	0.0498
potassium ion transport (GO:0006813)	158	11	4.08	+	2.7	0.00376	0.0498
positive regulation of feeding behavior (GO:2000253)	2	2	0.05	+	38.75	0.00367	0.0499
fumarate metabolic process (GO:0006106)	2	2	0.05	+	38.75	0.00367	0.0499
neuron projection regeneration (GO:0031102)	10	3	0.26	+	11.62	0.00375	0.0499
positive regulation of cardiac muscle tissue growth (GO:0055023)	10	3	0.26	+	11.62	0.00375	0.0499
regulation of leukocyte differentiation (GO:1902105)	135	10	3.48	+	2.87	0.00373	0.0499
aggresome assembly (GO:0070842)	2	2	0.05	+	38.75	0.00367	0.05
inclusion body assembly (GO:0070841)	2	2	0.05	+	38.75	0.00367	0.05
regulation of feeding behavior (GO:0060259)	10	3	0.26	+	11.62	0.00375	0.05
maintenance of synapse structure (GO:0099558)	10	3	0.26	+	11.62	0.00375	0.05
cellular response to cholesterol (GO:0071397)	2	2	0.05	+	38.75	0.00367	0.0501
skeletal muscle acetylcholine-gated channel clustering (GO:0071340)	2	2	0.05	+	38.75	0.00367	0.0501
negative regulation of glial cell differentiation (GO:0045686)	10	3	0.26	+	11.62	0.00375	0.0501
response to insulin (GO:0032868)	92	8	2.37	+	3.37	0.00375	0.0501
maintenance of blood vessel diameter homeostasis by renin-angiotensin (GO:0002034)	2	2	0.05	+	38.75	0.00367	0.0502
regulation of blood volume by renin-angiotensin (GO:0002016)	2	2	0.05	+	38.75	0.00367	0.0502
negative regulation of dendritic cell differentiation (GO:2001199)	2	2	0.05	+	38.75	0.00367	0.0503
positive regulation of mammary gland epithelial cell proliferation (GO:0033601)	2	2	0.05	+	38.75	0.00367	0.0504
response to manganese ion (GO:0010042)	2	2	0.05	+	38.75	0.00367	0.0504
renal control of peripheral vascular resistance involved in regulation of systemic arterial blood pressure (GO:0003072)	2	2	0.05	+	38.75	0.00367	0.0505
regulation of T-helper 1 cell differentiation (GO:0045625)	2	2	0.05	+	38.75	0.00367	0.0505

## Sheet: S4-b_Molecular function
Dataset S4. List of significant GO enrichment terms related to molecular function for candidate genes.
Analysis Type:	PANTHER Overrepresentation Test (Released 20220712)
Annotation Version and Release Date:	GO Ontology database DOI: 10.5281/zenodo.6799722 Released 2022-07-01
Reference List:	Canis lupus familiaris (all genes in database)
Test Type:	FISHER
Correction:	FDR
GO molecular function complete	Canis lupus familiaris - REFLIST (20652)	Input (533)	Input (expected)	Input (over/under)	Input (fold Enrichment)	Raw P-value	FDR
protein C-terminus binding (GO:0008022)	2	6	0.05	+	> 100	6.4e-09	8.1e-07
heparan sulfate proteoglycan binding (GO:0043395)	1	3	0.03	+	> 100	6.12e-05	0.00285
protein serine kinase activity (GO:0106310)	8	17	0.21	+	82.8	4.12e-22	1.22e-19
axon guidance receptor activity (GO:0008046)	1	2	0.03	+	77.93	0.00184	0.0518
14-3-3 protein binding (GO:0071889)	1	2	0.03	+	77.93	0.00184	0.0514
thrombospondin receptor activity (GO:0070053)	1	2	0.03	+	77.93	0.00184	0.051
LRR domain binding (GO:0030275)	1	2	0.03	+	77.93	0.00184	0.0506
13-prostaglandin reductase activity (GO:0036132)	1	2	0.03	+	77.93	0.00184	0.0502
transcription coactivator binding (GO:0001223)	1	2	0.03	+	77.93	0.00184	0.0499
tau protein binding (GO:0048156)	2	3	0.05	+	58.45	0.00015	0.00656
myosin phosphatase activity (GO:0017018)	4	6	0.1	+	58.45	4.6e-08	5.09e-06
transcription corepressor binding (GO:0001222)	4	4	0.1	+	38.97	2.5e-05	0.00127
proteoglycan binding (GO:0043394)	5	4	0.13	+	31.17	4.42e-05	0.00214
virus receptor activity (GO:0001618)	4	3	0.1	+	29.22	0.000506	0.0191
nuclear retinoic acid receptor binding (GO:0042974)	4	3	0.1	+	29.22	0.000506	0.0189
phospholipid scramblase activity (GO:0017128)	4	3	0.1	+	29.22	0.000506	0.0187
exogenous protein binding (GO:0140272)	4	3	0.1	+	29.22	0.000506	0.0185
structural constituent of presynaptic active zone (GO:0098882)	4	3	0.1	+	29.22	0.000506	0.0183
disordered domain specific binding (GO:0097718)	4	3	0.1	+	29.22	0.000506	0.0181
transcription coregulator binding (GO:0001221)	9	6	0.23	+	25.98	9.85e-07	6.59e-05
ATPase binding (GO:0051117)	10	6	0.26	+	23.38	1.54e-06	9.59e-05
UDP-glucosyltransferase activity (GO:0035251)	5	3	0.13	+	23.38	0.000794	0.0261
SH3 domain binding (GO:0017124)	18	10	0.46	+	21.65	7.74e-10	1.14e-07
identical protein binding (GO:0042802)	151	66	3.88	+	17.03	5.29e-53	3.75e-50
SH2 domain binding (GO:0042169)	7	3	0.18	+	16.7	0.00164	0.0484
nuclear receptor binding (GO:0016922)	18	7	0.46	+	15.15	1.92e-06	0.000115
RNA polymerase II-specific DNA-binding transcription factor binding (GO:0061629)	37	14	0.95	+	14.74	1.76e-11	3.11e-09
protein domain specific binding (GO:0019904)	90	31	2.31	+	13.42	7.68e-23	2.47e-20
G protein-coupled purinergic nucleotide receptor activity (GO:0045028)	12	4	0.31	+	12.99	0.000555	0.0195
DNA-binding transcription factor binding (GO:0140297)	54	18	1.39	+	12.99	1.32e-13	2.92e-11
protein homodimerization activity (GO:0042803)	78	24	2	+	11.99	4.84e-17	1.22e-14
protein serine/threonine/tyrosine kinase activity (GO:0004712)	14	4	0.36	+	11.13	0.000897	0.0289
heparin binding (GO:0008201)	48	13	1.23	+	10.55	2.85e-09	4.04e-07
molecular function inhibitor activity (GO:0140678)	20	5	0.51	+	9.74	0.000338	0.0133
manganese ion binding (GO:0030145)	20	5	0.51	+	9.74	0.000338	0.0131
cadherin binding (GO:0045296)	44	10	1.13	+	8.86	7.87e-07	5.69e-05
transcription factor binding (GO:0008134)	110	25	2.82	+	8.86	4.39e-15	1.04e-12
kinase binding (GO:0019900)	181	40	4.65	+	8.61	5.25e-23	1.86e-20
beta-catenin binding (GO:0008013)	23	5	0.59	+	8.47	0.000587	0.0204
protein kinase binding (GO:0019901)	171	36	4.39	+	8.2	3.25e-20	8.86e-18
ubiquitin protein ligase binding (GO:0031625)	58	12	1.49	+	8.06	1.51e-07	1.31e-05
protein tyrosine kinase binding (GO:1990782)	34	7	0.87	+	8.02	6.34e-05	0.00292
glycosaminoglycan binding (GO:0005539)	74	15	1.9	+	7.9	5.39e-09	7.34e-07
receptor tyrosine kinase binding (GO:0030971)	30	6	0.77	+	7.79	0.000245	0.00999
ubiquitin-like protein ligase binding (GO:0044389)	61	12	1.57	+	7.67	2.44e-07	1.97e-05
sulfur compound binding (GO:1901681)	80	14	2.05	+	6.82	8.85e-08	8.25e-06
DNA-binding transcription activator activity, RNA polymerase II-specific (GO:0001228)	73	12	1.87	+	6.41	1.33e-06	8.57e-05
DNA-binding transcription activator activity (GO:0001216)	73	12	1.87	+	6.41	1.33e-06	8.42e-05
small GTPase binding (GO:0031267)	98	15	2.52	+	5.96	1.47e-07	1.3e-05
enzyme binding (GO:0019899)	524	79	13.45	+	5.87	2.14e-34	9.5e-32
transcription coactivator activity (GO:0003713)	100	15	2.57	+	5.84	1.86e-07	1.57e-05
GTPase binding (GO:0051020)	101	15	2.59	+	5.79	2.09e-07	1.72e-05
extracellular matrix structural constituent (GO:0005201)	63	9	1.62	+	5.57	7.53e-05	0.00342
protein kinase activator activity (GO:0030295)	44	6	1.13	+	5.31	0.00149	0.0455
kinase activator activity (GO:0019209)	46	6	1.18	+	5.08	0.00183	0.0519
protein binding (GO:0005515)	3095	398	79.43	+	5.01	2.63e-202	9.33e-199
DNA-binding transcription repressor activity, RNA polymerase II-specific (GO:0001227)	74	9	1.9	+	4.74	0.000228	0.00951
protein dimerization activity (GO:0046983)	264	32	6.78	+	4.72	3.91e-12	7.28e-10
calmodulin binding (GO:0005516)	83	10	2.13	+	4.69	0.000111	0.00499
DNA-binding transcription repressor activity (GO:0001217)	75	9	1.92	+	4.68	0.00025	0.0101
single-stranded DNA binding (GO:0003697)	60	7	1.54	+	4.55	0.0014	0.044
ribonucleoprotein complex binding (GO:0043021)	60	7	1.54	+	4.55	0.0014	0.0436
cell adhesion molecule binding (GO:0050839)	161	18	4.13	+	4.36	6.16e-07	4.55e-05
transmembrane receptor protein kinase activity (GO:0019199)	63	7	1.62	+	4.33	0.00181	0.0518
molecular adaptor activity (GO:0060090)	166	18	4.26	+	4.23	9.24e-07	6.3e-05
voltage-gated potassium channel activity (GO:0005249)	87	9	2.23	+	4.03	0.000676	0.0226
voltage-gated ion channel activity (GO:0005244)	141	14	3.62	+	3.87	3.65e-05	0.00182
protein kinase regulator activity (GO:0019887)	102	10	2.62	+	3.82	0.000511	0.0181
voltage-gated channel activity (GO:0022832)	144	14	3.7	+	3.79	4.52e-05	0.00216
voltage-gated cation channel activity (GO:0022843)	125	12	3.21	+	3.74	0.000174	0.00751
kinase regulator activity (GO:0019207)	120	11	3.08	+	3.57	0.000461	0.0176
metal ion binding (GO:0046872)	1513	133	38.83	+	3.43	4.3e-35	2.54e-32
protein-containing complex binding (GO:0044877)	478	42	12.27	+	3.42	2.74e-11	4.62e-09
cation binding (GO:0043169)	1571	135	40.32	+	3.35	1.06e-34	5.37e-32
transcription coregulator activity (GO:0003712)	264	22	6.78	+	3.25	3.5e-06	0.000197
enzyme activator activity (GO:0008047)	285	23	7.31	+	3.14	3.47e-06	0.000199
chromatin binding (GO:0003682)	211	16	5.41	+	2.95	0.000204	0.00862
lipid binding (GO:0008289)	415	30	10.65	+	2.82	1.01e-06	6.62e-05
tubulin binding (GO:0015631)	227	16	5.83	+	2.75	0.000438	0.0169
cytoskeletal protein binding (GO:0008092)	596	41	15.3	+	2.68	3.7e-08	4.22e-06
actin binding (GO:0003779)	295	20	7.57	+	2.64	0.000145	0.0064
phospholipid binding (GO:0005543)	258	17	6.62	+	2.57	0.000603	0.0208
protein kinase activity (GO:0004672)	506	32	12.99	+	2.46	7.3e-06	0.000398
cation channel activity (GO:0005261)	285	18	7.31	+	2.46	0.000673	0.0227
phosphotransferase activity, alcohol group as acceptor (GO:0016773)	596	37	15.3	+	2.42	1.87e-06	0.000114
ion binding (GO:0043167)	3015	186	77.38	+	2.4	1.13e-30	4.47e-28
protein serine/threonine kinase activity (GO:0004674)	334	20	8.57	+	2.33	0.000771	0.0255
nucleoside-triphosphatase regulator activity (GO:0060589)	332	19	8.52	+	2.23	0.00158	0.0479
GTPase regulator activity (GO:0030695)	332	19	8.52	+	2.23	0.00158	0.0474
kinase activity (GO:0016301)	650	37	16.68	+	2.22	1.53e-05	0.000783
binding (GO:0005488)	8099	460	207.85	+	2.21	1.6e-111	2.83e-108
carbohydrate derivative binding (GO:0097367)	1481	84	38.01	+	2.21	3.36e-11	5.42e-09
zinc ion binding (GO:0008270)	507	28	13.01	+	2.15	0.000337	0.0134
RNA binding (GO:0003723)	816	45	20.94	+	2.15	3.3e-06	0.000192
enzyme regulator activity (GO:0030234)	747	41	19.17	+	2.14	1.13e-05	0.000609
adenyl ribonucleotide binding (GO:0032559)	1046	57	26.84	+	2.12	2.56e-07	2.01e-05
signaling receptor binding (GO:0005102)	756	41	19.4	+	2.11	1.36e-05	0.000707
adenyl nucleotide binding (GO:0030554)	1053	57	27.02	+	2.11	2.86e-07	2.2e-05
ATP binding (GO:0005524)	1013	54	26	+	2.08	9.05e-07	6.29e-05
ribonucleoside triphosphate phosphatase activity (GO:0017111)	453	24	11.63	+	2.06	0.00147	0.0453
calcium ion binding (GO:0005509)	511	27	13.11	+	2.06	0.000644	0.0219
molecular function regulator activity (GO:0098772)	1170	61	30.03	+	2.03	3.96e-07	2.98e-05
purine ribonucleotide binding (GO:0032555)	1346	70	34.54	+	2.03	4.67e-08	5.01e-06
catalytic activity, acting on a protein (GO:0140096)	1822	94	46.76	+	2.01	1.74e-10	2.68e-08
ribonucleotide binding (GO:0032553)	1358	70	34.85	+	2.01	5.79e-08	6.04e-06
purine nucleotide binding (GO:0017076)	1359	70	34.88	+	2.01	5.91e-08	5.98e-06
purine ribonucleoside triphosphate binding (GO:0035639)	1302	67	33.41	+	2.01	1.35e-07	1.23e-05
anion binding (GO:0043168)	1627	83	41.75	+	1.99	5.57e-09	7.31e-07
hydrolase activity, acting on acid anhydrides, in phosphorus-containing anhydrides (GO:0016818)	514	26	13.19	+	1.97	0.00177	0.0515
transition metal ion binding (GO:0046914)	693	35	17.78	+	1.97	0.000239	0.00986
hydrolase activity, acting on acid anhydrides (GO:0016817)	515	26	13.22	+	1.97	0.00179	0.0517
nucleotide binding (GO:0000166)	1517	76	38.93	+	1.95	5.92e-08	5.83e-06
nucleoside phosphate binding (GO:1901265)	1517	76	38.93	+	1.95	5.92e-08	5.67e-06
small molecule binding (GO:0036094)	1714	85	43.99	+	1.93	1.29e-08	1.58e-06
transferase activity, transferring phosphorus-containing groups (GO:0016772)	770	38	19.76	+	1.92	0.0002	0.00852
transcription regulator activity (GO:0140110)	1314	59	33.72	+	1.75	4.94e-05	0.00233
hydrolase activity (GO:0016787)	1816	81	46.6	+	1.74	2.07e-06	0.000122
DNA binding (GO:0003677)	1580	70	40.55	+	1.73	1.19e-05	0.000631
transcription regulatory region nucleic acid binding (GO:0001067)	1012	44	25.97	+	1.69	0.0011	0.0347
sequence-specific double-stranded DNA binding (GO:1990837)	1038	45	26.64	+	1.69	0.000893	0.029
organic cyclic compound binding (GO:0097159)	4107	176	105.4	+	1.67	1.37e-12	2.86e-10
sequence-specific DNA binding (GO:0043565)	1123	48	28.82	+	1.67	0.000965	0.0308
heterocyclic compound binding (GO:1901363)	4061	173	104.22	+	1.66	3.77e-12	7.42e-10
transcription cis-regulatory region binding (GO:0000976)	1012	43	25.97	+	1.66	0.00162	0.0483
double-stranded DNA binding (GO:0003690)	1092	46	28.02	+	1.64	0.00165	0.0482
transferase activity (GO:0016740)	1809	76	46.43	+	1.64	3.68e-05	0.00181
nucleic acid binding (GO:0003676)	2564	104	65.8	+	1.58	4.1e-06	0.000227
molecular_function (GO:0003674)	12807	499	328.67	+	1.52	1.35e-65	1.59e-62
catalytic activity (GO:0003824)	4645	176	119.21	+	1.48	2.98e-08	3.51e-06

## Sheet: S4-c_Cellular component
Dataset S4-c. List of significant GO enrichment terms related to cellular component for candidate genes
Analysis Type:	PANTHER Overrepresentation Test (Released 20220712)
Annotation Version and Release Date:	GO Ontology database DOI: 10.5281/zenodo.6799722 Released 2022-07-01
Reference List:	Canis lupus familiaris (all genes in database)
Test Type:	FISHER
Correction:	FDR
GO cellular component complete	Canis lupus familiaris - REFLIST (20652)	Input (533)	Input (expected)	Input (over/under)	Input (fold Enrichment)	Raw P-value	FDR
extracellular exosome (GO:0070062)	12	58	0.31	+	> 100	4.37e-82	6.66e-79
extracellular organelle (GO:0043230)	16	58	0.41	+	> 100	2.53e-79	7.71e-77
extracellular vesicle (GO:1903561)	16	58	0.41	+	> 100	2.53e-79	6.42e-77
extracellular membrane-bounded organelle (GO:0065010)	16	58	0.41	+	> 100	2.53e-79	5.51e-77
tertiary granule (GO:0070820)	1	3	0.03	+	> 100	6.12e-05	0.000586
euchromatin (GO:0000791)	1	3	0.03	+	> 100	6.12e-05	0.000582
secretory granule lumen (GO:0034774)	2	5	0.05	+	97.42	1.94e-07	3.02e-06
cytoplasmic vesicle lumen (GO:0060205)	2	5	0.05	+	97.42	1.94e-07	2.99e-06
vesicle lumen (GO:0031983)	2	5	0.05	+	97.42	1.94e-07	2.96e-06
microvillus membrane (GO:0031528)	1	2	0.03	+	77.93	0.00184	0.0129
pronucleus (GO:0045120)	1	2	0.03	+	77.93	0.00184	0.0128
chromatin silencing complex (GO:0005677)	2	3	0.05	+	58.45	0.00015	0.00136
aggresome (GO:0016235)	3	3	0.08	+	38.97	0.000294	0.00252
extrinsic component of synaptic vesicle membrane (GO:0098850)	2	2	0.05	+	38.97	0.00363	0.023
fibrillar center (GO:0001650)	8	8	0.21	+	38.97	1.57e-09	2.85e-08
lysosomal lumen (GO:0043202)	2	2	0.05	+	38.97	0.00363	0.0229
endoplasmic reticulum-Golgi intermediate compartment membrane (GO:0033116)	4	4	0.1	+	38.97	2.5e-05	0.000265
ATAC complex (GO:0140672)	2	2	0.05	+	38.97	0.00363	0.0228
Flemming body (GO:0090543)	2	2	0.05	+	38.97	0.00363	0.0227
intercellular bridge (GO:0045171)	5	5	0.13	+	38.97	2.19e-06	2.78e-05
inclusion body (GO:0016234)	5	4	0.13	+	31.17	4.42e-05	0.000452
male germ cell nucleus (GO:0001673)	4	3	0.1	+	29.22	0.000506	0.00414
GABA-ergic synapse (GO:0098982)	8	6	0.21	+	29.22	6.04e-07	8.52e-06
immunological synapse (GO:0001772)	4	3	0.1	+	29.22	0.000506	0.00412
endoplasmic reticulum lumen (GO:0005788)	21	15	0.54	+	27.83	2.66e-15	7.51e-14
meiotic spindle (GO:0072687)	3	2	0.08	+	25.98	0.00594	0.0358
eukaryotic translation initiation factor 2 complex (GO:0005850)	3	2	0.08	+	25.98	0.00594	0.0357
costamere (GO:0043034)	3	2	0.08	+	25.98	0.00594	0.0355
dense core granule (GO:0031045)	3	2	0.08	+	25.98	0.00594	0.0354
vacuolar lumen (GO:0005775)	3	2	0.08	+	25.98	0.00594	0.0352
perikaryon (GO:0043204)	17	11	0.44	+	25.21	3.17e-11	6.81e-10
intrinsic component of presynaptic membrane (GO:0098889)	5	3	0.13	+	23.38	0.000794	0.00634
germ cell nucleus (GO:0043073)	5	3	0.13	+	23.38	0.000794	0.0063
nuclear matrix (GO:0016363)	5	3	0.13	+	23.38	0.000794	0.00627
integral component of presynaptic membrane (GO:0099056)	5	3	0.13	+	23.38	0.000794	0.00624
secretory granule membrane (GO:0030667)	14	8	0.36	+	22.27	3.42e-08	5.8e-07
blood microparticle (GO:0072562)	7	4	0.18	+	22.27	0.000111	0.00102
axonal growth cone (GO:0044295)	6	3	0.15	+	19.48	0.00117	0.00878
excitatory synapse (GO:0060076)	6	3	0.15	+	19.48	0.00117	0.00873
neuromuscular junction (GO:0031594)	17	8	0.44	+	18.34	1.08e-07	1.72e-06
main axon (GO:0044304)	16	7	0.41	+	17.05	1.02e-06	1.39e-05
septin ring (GO:0005940)	7	3	0.18	+	16.7	0.00164	0.0118
chromosome, telomeric region (GO:0000781)	14	6	0.36	+	16.7	6.86e-06	8.04e-05
cytoskeleton of presynaptic active zone (GO:0048788)	7	3	0.18	+	16.7	0.00164	0.0117
glutamatergic synapse (GO:0098978)	33	14	0.85	+	16.53	5.09e-12	1.18e-10
intrinsic component of postsynaptic density membrane (GO:0099146)	12	5	0.31	+	16.24	4.64e-05	0.000472
integral component of postsynaptic density membrane (GO:0099061)	12	5	0.31	+	16.24	4.64e-05	0.000468
growth cone (GO:0030426)	21	8	0.54	+	14.84	3.94e-07	5.71e-06
laminin complex (GO:0043256)	8	3	0.21	+	14.61	0.00221	0.0151
myelin sheath (GO:0043209)	8	3	0.21	+	14.61	0.00221	0.015
presynaptic cytoskeleton (GO:0099569)	8	3	0.21	+	14.61	0.00221	0.0149
septin complex (GO:0031105)	8	3	0.21	+	14.61	0.00221	0.0149
septin cytoskeleton (GO:0032156)	8	3	0.21	+	14.61	0.00221	0.0148
cytoplasmic stress granule (GO:0010494)	17	6	0.44	+	13.75	1.68e-05	0.000184
presynaptic active zone cytoplasmic component (GO:0098831)	9	3	0.23	+	12.99	0.0029	0.0189
nuclear periphery (GO:0034399)	12	4	0.31	+	12.99	0.000555	0.00448
intrinsic component of postsynaptic membrane (GO:0098936)	18	6	0.46	+	12.99	2.19e-05	0.000235
integral component of postsynaptic membrane (GO:0099055)	18	6	0.46	+	12.99	2.19e-05	0.000233
semaphorin receptor complex (GO:0002116)	9	3	0.23	+	12.99	0.0029	0.0188
cell body (GO:0044297)	83	27	2.13	+	12.68	1.59e-19	5.62e-18
intrinsic component of synaptic membrane (GO:0099240)	22	7	0.56	+	12.4	5.71e-06	7.02e-05
integral component of synaptic membrane (GO:0099699)	22	7	0.56	+	12.4	5.71e-06	6.96e-05
brush border (GO:0005903)	16	5	0.41	+	12.18	0.00014	0.00128
neuronal cell body (GO:0043025)	82	25	2.1	+	11.88	1.28e-17	3.91e-16
intrinsic component of synaptic vesicle membrane (GO:0098563)	10	3	0.26	+	11.69	0.00369	0.0231
site of polarized growth (GO:0030427)	27	8	0.69	+	11.55	1.89e-06	2.48e-05
endocytic vesicle membrane (GO:0030666)	17	5	0.44	+	11.46	0.000178	0.00158
intrinsic component of postsynaptic specialization membrane (GO:0098948)	17	5	0.44	+	11.46	0.000178	0.00157
integral component of postsynaptic specialization membrane (GO:0099060)	17	5	0.44	+	11.46	0.000178	0.00156
early endosome membrane (GO:0031901)	24	7	0.62	+	11.37	9.21e-06	0.000104
postsynaptic density membrane (GO:0098839)	28	8	0.72	+	11.13	2.38e-06	3e-05
perinuclear region of cytoplasm (GO:0048471)	79	22	2.03	+	10.85	5.63e-15	1.56e-13
cell cortex region (GO:0099738)	18	5	0.46	+	10.82	0.000223	0.00192
phagocytic vesicle membrane (GO:0030670)	11	3	0.28	+	10.63	0.00462	0.0285
ruffle (GO:0001726)	33	9	0.85	+	10.63	7.68e-07	1.07e-05
nuclear membrane (GO:0031965)	45	12	1.15	+	10.39	1.35e-08	2.34e-07
lamellipodium (GO:0030027)	42	11	1.08	+	10.21	6.39e-08	1.05e-06
midbody (GO:0030496)	27	7	0.69	+	10.1	1.77e-05	0.000191
cell leading edge (GO:0031252)	95	24	2.44	+	9.84	2.07e-15	5.96e-14
Golgi cisterna membrane (GO:0032580)	12	3	0.31	+	9.74	0.00566	0.0342
basement membrane (GO:0005604)	40	10	1.03	+	9.74	3.69e-07	5.41e-06
centriolar satellite (GO:0034451)	16	4	0.41	+	9.74	0.00137	0.00995
extrinsic component of organelle membrane (GO:0031312)	16	4	0.41	+	9.74	0.00137	0.00991
postsynaptic specialization membrane (GO:0099634)	33	8	0.85	+	9.45	6.73e-06	7.95e-05
microvillus (GO:0005902)	25	6	0.64	+	9.35	0.000103	0.00097
plasma membrane raft (GO:0044853)	25	6	0.64	+	9.35	0.000103	0.000964
site of DNA damage (GO:0090734)	25	6	0.64	+	9.35	0.000103	0.000958
filopodium (GO:0030175)	21	5	0.54	+	9.28	0.00041	0.00341
nucleoplasm (GO:0005654)	547	128	14.04	+	9.12	1.78e-76	3.38e-74
nuclear body (GO:0016604)	95	22	2.44	+	9.02	1.42e-13	3.48e-12
glycoprotein complex (GO:0090665)	13	3	0.33	+	8.99	0.00684	0.0404
dystrophin-associated glycoprotein complex (GO:0016010)	13	3	0.33	+	8.99	0.00684	0.0403
postsynaptic density (GO:0014069)	81	18	2.08	+	8.66	4.28e-11	8.94e-10
focal adhesion (GO:0005925)	54	12	1.39	+	8.66	7.66e-08	1.24e-06
asymmetric synapse (GO:0032279)	81	18	2.08	+	8.66	4.28e-11	8.82e-10
neuron to neuron synapse (GO:0098984)	81	18	2.08	+	8.66	4.28e-11	8.7e-10
secretory granule (GO:0030141)	97	21	2.49	+	8.44	1.57e-12	3.68e-11
endoplasmic reticulum-Golgi intermediate compartment (GO:0005793)	37	8	0.95	+	8.43	1.39e-05	0.000156
actin-based cell projection (GO:0098858)	52	11	1.33	+	8.24	4.12e-07	5.92e-06
neuron projection membrane (GO:0032589)	19	4	0.49	+	8.2	0.00235	0.0156
apical part of cell (GO:0045177)	98	20	2.52	+	7.95	1.36e-11	2.97e-10
apical plasma membrane (GO:0016324)	84	17	2.16	+	7.89	5.26e-10	9.77e-09
Golgi membrane (GO:0000139)	129	26	3.31	+	7.85	1.47e-14	3.75e-13
phagocytic vesicle (GO:0045335)	20	4	0.51	+	7.79	0.00277	0.0181
cell-substrate junction (GO:0030055)	60	12	1.54	+	7.79	2.09e-07	3.15e-06
postsynaptic specialization (GO:0099572)	91	18	2.34	+	7.71	2.25e-10	4.35e-09
nucleolus (GO:0005730)	208	41	5.34	+	7.68	6.21e-22	2.42e-20
nuclear speck (GO:0016607)	52	10	1.33	+	7.49	2.95e-06	3.66e-05
axon (GO:0030424)	182	35	4.67	+	7.49	1.36e-18	4.4e-17
cell projection membrane (GO:0031253)	69	13	1.77	+	7.34	1.2e-07	1.89e-06
acrosomal vesicle (GO:0001669)	27	5	0.69	+	7.22	0.00111	0.00836
early endosome (GO:0005769)	93	17	2.39	+	7.12	2.06e-09	3.7e-08
presynaptic membrane (GO:0042734)	33	6	0.85	+	7.08	0.000386	0.00323
cluster of actin-based cell projections (GO:0098862)	34	6	0.87	+	6.88	0.000444	0.00366
ciliary basal body (GO:0036064)	57	10	1.46	+	6.84	6.09e-06	7.37e-05
membrane microdomain (GO:0098857)	63	11	1.62	+	6.8	2.18e-06	2.82e-05
membrane raft (GO:0045121)	63	11	1.62	+	6.8	2.18e-06	2.8e-05
distal axon (GO:0150034)	58	10	1.49	+	6.72	6.99e-06	8.13e-05
anchoring junction (GO:0070161)	269	46	6.9	+	6.66	3.09e-22	1.24e-20
nuclear lumen (GO:0031981)	814	139	20.89	+	6.65	5.16e-68	5.62e-66
leading edge membrane (GO:0031256)	41	7	1.05	+	6.65	0.000179	0.00156
postsynaptic membrane (GO:0045211)	89	15	2.28	+	6.57	4.77e-08	7.99e-07
chromatin (GO:0000785)	202	34	5.18	+	6.56	1.52e-16	4.53e-15
site of double-strand break (GO:0035861)	24	4	0.62	+	6.49	0.00493	0.0303
cell division site (GO:0032153)	30	5	0.77	+	6.49	0.00168	0.0119
organelle lumen (GO:0043233)	1000	166	25.66	+	6.47	6.56e-81	5e-78
intracellular organelle lumen (GO:0070013)	1000	166	25.66	+	6.47	6.56e-81	3.33e-78
membrane-enclosed lumen (GO:0031974)	1000	166	25.66	+	6.47	6.56e-81	2.5e-78
collagen-containing extracellular matrix (GO:0062023)	133	22	3.41	+	6.45	4.91e-11	9.85e-10
dendritic tree (GO:0097447)	177	28	4.54	+	6.16	2.93e-13	7.09e-12
dendrite (GO:0030425)	177	28	4.54	+	6.16	2.93e-13	6.98e-12
cell cortex (GO:0005938)	129	20	3.31	+	6.04	1.02e-09	1.88e-08
synaptic membrane (GO:0097060)	123	19	3.16	+	6.02	2.84e-09	4.97e-08
serine/threonine protein kinase complex (GO:1902554)	65	10	1.67	+	5.99	1.7e-05	0.000185
outer membrane (GO:0019867)	59	9	1.51	+	5.94	4.77e-05	0.000475
endocytic vesicle (GO:0030139)	59	9	1.51	+	5.94	4.77e-05	0.000472
basal part of cell (GO:0045178)	59	9	1.51	+	5.94	4.77e-05	0.000469
organelle outer membrane (GO:0031968)	59	9	1.51	+	5.94	4.77e-05	0.000466
protein kinase complex (GO:1902911)	74	11	1.9	+	5.79	8.7e-06	9.89e-05
cytosol (GO:0005829)	1038	154	26.64	+	5.78	2.07e-68	2.43e-66
PcG protein complex (GO:0031519)	27	4	0.69	+	5.77	0.00714	0.0418
somatodendritic compartment (GO:0036477)	225	33	5.77	+	5.72	1.47e-14	3.81e-13
vesicle (GO:0031982)	771	113	19.79	+	5.71	1.38e-48	1.05e-46
exocytic vesicle membrane (GO:0099501)	41	6	1.05	+	5.7	0.00107	0.00821
synaptic vesicle membrane (GO:0030672)	41	6	1.05	+	5.7	0.00107	0.00817
mitochondrial outer membrane (GO:0005741)	55	8	1.41	+	5.67	0.000168	0.00151
cytoplasmic vesicle membrane (GO:0030659)	247	35	6.34	+	5.52	5.83e-15	1.59e-13
cortical cytoskeleton (GO:0030863)	43	6	1.1	+	5.44	0.00134	0.00981
postsynapse (GO:0098794)	194	27	4.98	+	5.42	1.13e-11	2.54e-10
vesicle membrane (GO:0012506)	253	35	6.49	+	5.39	1.11e-14	2.92e-13
secretory vesicle (GO:0099503)	207	28	5.31	+	5.27	8.64e-12	1.97e-10
mitotic spindle (GO:0072686)	45	6	1.15	+	5.2	0.00165	0.0118
bounding membrane of organelle (GO:0098588)	538	71	13.81	+	5.14	1.02e-27	4.71e-26
lytic vacuole membrane (GO:0098852)	61	8	1.57	+	5.11	0.000319	0.00272
lysosomal membrane (GO:0005765)	61	8	1.57	+	5.11	0.000319	0.0027
myosin complex (GO:0016459)	46	6	1.18	+	5.08	0.00183	0.0129
nuclear envelope (GO:0005635)	115	15	2.95	+	5.08	9.32e-07	1.28e-05
plasma membrane region (GO:0098590)	364	47	9.34	+	5.03	3.01e-18	9.57e-17
basal plasma membrane (GO:0009925)	55	7	1.41	+	4.96	0.000883	0.00687
sarcolemma (GO:0042383)	40	5	1.03	+	4.87	0.00515	0.0315
chromosome (GO:0005694)	413	51	10.6	+	4.81	5.74e-19	1.94e-17
spindle (GO:0005819)	122	15	3.13	+	4.79	1.82e-06	2.42e-05
clathrin-coated vesicle (GO:0030136)	49	6	1.26	+	4.77	0.00245	0.0161
basolateral plasma membrane (GO:0016323)	49	6	1.26	+	4.77	0.00245	0.0161
cytoplasmic ribonucleoprotein granule (GO:0036464)	82	10	2.1	+	4.75	0.000101	0.00096
plasma membrane bounded cell projection (GO:0120025)	851	103	21.84	+	4.72	1.99e-37	1.17e-35
centriole (GO:0005814)	58	7	1.49	+	4.7	0.00117	0.00871
synapse (GO:0045202)	466	56	11.96	+	4.68	3.05e-20	1.11e-18
neuron projection (GO:0043005)	528	63	13.55	+	4.65	1.55e-22	6.36e-21
cell projection (GO:0042995)	885	104	22.71	+	4.58	8.81e-37	4.97e-35
presynapse (GO:0098793)	172	20	4.41	+	4.53	8.22e-08	1.32e-06
extracellular region (GO:0005576)	1120	130	28.74	+	4.52	5.04e-46	3.49e-44
endosome membrane (GO:0010008)	121	14	3.11	+	4.51	7.59e-06	8.7e-05
peptidase complex (GO:1905368)	79	9	2.03	+	4.44	0.000355	0.00299
ribonucleoprotein granule (GO:0035770)	88	10	2.26	+	4.43	0.000172	0.00154
bicellular tight junction (GO:0005923)	53	6	1.36	+	4.41	0.0035	0.0223
motile cilium (GO:0031514)	71	8	1.82	+	4.39	0.000801	0.00626
cytoplasmic region (GO:0099568)	89	10	2.28	+	4.38	0.000188	0.00162
endopeptidase complex (GO:1905369)	55	6	1.41	+	4.25	0.00413	0.0257
external encapsulating structure (GO:0030312)	266	29	6.83	+	4.25	3.98e-10	7.58e-09
extracellular matrix (GO:0031012)	266	29	6.83	+	4.25	3.98e-10	7.48e-09
Golgi apparatus (GO:0005794)	550	59	14.11	+	4.18	4.11e-19	1.42e-17
tight junction (GO:0070160)	56	6	1.44	+	4.17	0.00448	0.0278
apical junction complex (GO:0043296)	66	7	1.69	+	4.13	0.00231	0.0154
chromosomal region (GO:0098687)	85	9	2.18	+	4.13	0.00058	0.00465
cell junction (GO:0030054)	718	76	18.43	+	4.12	3.79e-24	1.6e-22
nuclear outer membrane-endoplasmic reticulum membrane network (GO:0042175)	331	35	8.49	+	4.12	1.29e-11	2.84e-10
endoplasmic reticulum membrane (GO:0005789)	327	34	8.39	+	4.05	3.86e-11	8.17e-10
organelle subcompartment (GO:0031984)	456	47	11.7	+	4.02	8.12e-15	2.17e-13
extrinsic component of membrane (GO:0019898)	156	16	4	+	4	7.09e-06	8.19e-05
endoplasmic reticulum subcompartment (GO:0098827)	332	34	8.52	+	3.99	5.61e-11	1.11e-09
Golgi apparatus subcompartment (GO:0098791)	127	13	3.26	+	3.99	5.17e-05	0.000502
organelle membrane (GO:0031090)	1119	114	28.72	+	3.97	3.98e-35	2.17e-33
protein-DNA complex (GO:0032993)	69	7	1.77	+	3.95	0.00291	0.0188
transport vesicle membrane (GO:0030658)	69	7	1.77	+	3.95	0.00291	0.0187
vacuolar membrane (GO:0005774)	100	10	2.57	+	3.9	0.000442	0.00366
synaptic vesicle (GO:0008021)	91	9	2.34	+	3.85	0.000909	0.00703
cytoplasmic vesicle (GO:0031410)	720	71	18.48	+	3.84	5.63e-21	2.14e-19
intracellular vesicle (GO:0097708)	721	71	18.5	+	3.84	6.04e-21	2.25e-19
extracellular space (GO:0005615)	915	90	23.48	+	3.83	1.69e-26	7.36e-25
lysosome (GO:0005764)	157	15	4.03	+	3.72	2.94e-05	0.000309
lytic vacuole (GO:0000323)	158	15	4.05	+	3.7	3.14e-05	0.000328
microtubule (GO:0005874)	159	15	4.08	+	3.68	3.36e-05	0.000349
endosome (GO:0005768)	330	31	8.47	+	3.66	2.73e-09	4.84e-08
microtubule cytoskeleton (GO:0015630)	512	48	13.14	+	3.65	1.09e-13	2.72e-12
transcription regulator complex (GO:0005667)	193	18	4.95	+	3.63	6.53e-06	7.78e-05
endomembrane system (GO:0012505)	1666	154	42.76	+	3.6	9.94e-44	6.58e-42
trans-Golgi network (GO:0005802)	98	9	2.52	+	3.58	0.00147	0.0106
vacuole (GO:0005773)	212	19	5.44	+	3.49	6.19e-06	7.43e-05
endoplasmic reticulum (GO:0005783)	682	61	17.5	+	3.49	2.92e-16	8.57e-15
nuclear chromosome (GO:0000228)	102	9	2.62	+	3.44	0.0019	0.0131
extrinsic component of plasma membrane (GO:0019897)	102	9	2.62	+	3.44	0.0019	0.0131
RNA polymerase II transcription regulator complex (GO:0090575)	91	8	2.34	+	3.43	0.00341	0.0218
centrosome (GO:0005813)	183	16	4.7	+	3.41	4.36e-05	0.000449
coated vesicle (GO:0030135)	103	9	2.64	+	3.4	0.00202	0.0139
transferase complex, transferring phosphorus-containing groups (GO:0061695)	187	16	4.8	+	3.33	5.54e-05	0.000534
supramolecular polymer (GO:0099081)	364	31	9.34	+	3.32	2.27e-08	3.89e-07
intracellular non-membrane-bounded organelle (GO:0043232)	1958	166	50.25	+	3.3	5.92e-43	3.76e-41
non-membrane-bounded organelle (GO:0043228)	1958	166	50.25	+	3.3	5.92e-43	3.61e-41
supramolecular complex (GO:0099080)	486	41	12.47	+	3.29	1.5e-10	2.94e-09
microtubule organizing center (GO:0005815)	275	23	7.06	+	3.26	1.99e-06	2.59e-05
supramolecular fiber (GO:0099512)	359	30	9.21	+	3.26	5.66e-08	9.38e-07
exocytic vesicle (GO:0070382)	121	10	3.11	+	3.22	0.00171	0.0121
cytoskeleton (GO:0005856)	964	79	24.74	+	3.19	8.44e-19	2.8e-17
mitochondrial matrix (GO:0005759)	136	11	3.49	+	3.15	0.0012	0.00891
cell-cell junction (GO:0005911)	198	16	5.08	+	3.15	0.000103	0.000955
cilium (GO:0005929)	300	24	7.7	+	3.12	2.46e-06	3.07e-05
polymeric cytoskeletal fiber (GO:0099513)	269	21	6.9	+	3.04	1.47e-05	0.000162
actin cytoskeleton (GO:0015629)	248	19	6.36	+	2.99	4.7e-05	0.000472
cell surface (GO:0009986)	367	28	9.42	+	2.97	8.67e-07	1.2e-05
transport vesicle (GO:0030133)	159	12	4.08	+	2.94	0.00128	0.00944
envelope (GO:0031975)	448	31	11.5	+	2.7	1.58e-06	2.13e-05
organelle envelope (GO:0031967)	448	31	11.5	+	2.7	1.58e-06	2.11e-05
receptor complex (GO:0043235)	222	15	5.7	+	2.63	0.000979	0.00753
transferase complex (GO:1990234)	540	36	13.86	+	2.6	5.2e-07	7.41e-06
ion channel complex (GO:0034702)	151	10	3.88	+	2.58	0.00744	0.0434
intrinsic component of membrane (GO:0031224)	2669	175	68.5	+	2.55	1.02e-31	5.01e-30
integral component of membrane (GO:0016021)	2624	172	67.34	+	2.55	4.44e-31	2.12e-29
cell periphery (GO:0071944)	3094	197	79.4	+	2.48	6.74e-35	3.54e-33
plasma membrane (GO:0005886)	2782	171	71.4	+	2.4	1.28e-27	5.73e-26
nucleus (GO:0005634)	3691	214	94.72	+	2.26	8.79e-33	4.47e-31
membrane (GO:0016020)	5047	290	129.52	+	2.24	1.57e-48	1.14e-46
mitochondrial membrane (GO:0031966)	314	18	8.06	+	2.23	0.00209	0.0143
cytoplasm (GO:0005737)	5982	340	153.52	+	2.21	4.75e-61	4.53e-59
integral component of plasma membrane (GO:0005887)	900	51	23.1	+	2.21	3.33e-07	4.93e-06
intrinsic component of plasma membrane (GO:0031226)	921	52	23.64	+	2.2	2.66e-07	3.97e-06
membrane-bounded organelle (GO:0043227)	6646	374	170.56	+	2.19	5.28e-71	8.94e-69
intracellular membrane-bounded organelle (GO:0043231)	6362	346	163.27	+	2.12	3.95e-58	3.34e-56
intracellular protein-containing complex (GO:0140535)	573	31	14.71	+	2.11	0.000167	0.0015
mitochondrial envelope (GO:0005740)	341	18	8.75	+	2.06	0.00539	0.0328
plasma membrane protein complex (GO:0098797)	343	18	8.8	+	2.04	0.00559	0.034
organelle (GO:0043226)	7695	395	197.48	+	2	2.61e-66	2.65e-64
intracellular organelle (GO:0043229)	7479	378	191.94	+	1.97	6.22e-59	5.58e-57
protein-containing complex (GO:0032991)	3311	166	84.97	+	1.95	8.39e-18	2.61e-16
catalytic complex (GO:1902494)	1087	53	27.9	+	1.9	1.42e-05	0.000158
membrane protein complex (GO:0098796)	782	37	20.07	+	1.84	0.000543	0.0044
intracellular anatomical structure (GO:0005622)	9199	414	236.08	+	1.75	1.11e-54	8.86e-53
mitochondrion (GO:0005739)	933	41	23.94	+	1.71	0.00107	0.00815
cellular anatomical entity (GO:0110165)	13265	509	340.42	+	1.5	4.34e-69	6.61e-67
cellular_component (GO:0005575)	13460	511	345.43	+	1.48	1.92e-68	2.44e-66
Unclassified (UNCLASSIFIED)	7192	19	184.57	-	0.1	1.92e-68	2.66e-66

## Sheet: S4-d_KEGG pathway
Dataset S4-d. List of significantly enriched KEGG pathway
Analysis Type:	KEGG pathway analysis
Reference List:	Canis lupus familiaris
Correction:	FDR
Release Date:	gProfiler_clfamiliaris_10-3-2022_3-36-09 PM
Source	Term_name	Term_Id	Adjusted_p_value	Negative_log10_of_adjusted_p_value	Count	Gene IDs
KEGG	Axon guidance	KEGG:04360	0.000886563	3.05229	16	SLIT1,ROCK1,ROBO2,ROBO1,WNT5B,PIK3R3,SEMA3E,SSH2,SEMA4D,RHOA,PLXNB1,PARD3,EPHA3,BOC,DCC,MAPK3
KEGG	Small cell lung cancer	KEGG:05222	0.0431168	1.36535	9	FN1,PIK3R3,RB1,LAMB2,CCND1,BCL2,LAMB3,DDB2,AKT3
