# Supplementary material for: Genome-Wide Detection of Selection Signatures for Pelt Quality Traits and Coat Color Using Whole-Genome Sequencing Data in American Mink
Source: Genes (Basel). 2022 Oct 25;13(11):1939. doi: 10.3390/genes13111939 (PMC9690368; doi:10.3390/genes13111939)
Supplement: Supplementary file 1 [file genes-13-01939-s001.zip › genes-1949011-supplementary/Supplementary_Files/Supplementary Dataset. S1 .xlsx]

## Sheet: S1a_(Fst_xpehh_top1_Nap size)
CHR	SNP position	Region (±5 kb)	FST	normxpehh	Gene
1	6487416	6482416-6492416	0.233284	3.32347	PRKN
1	6507503	6502503-6512503	0.229642	3.76408
1	6617066	6612066-6622066	0.250105	2.46587
1	6922755	6917755-6927755	0.215036	3.16446
1	6945864	6940864-6950864	0.235499	2.58288
1	15119001	15114001-15124001	0.239671	3.0362	CCDC170
1	15134405	15129405-15139405	0.264785	2.79011
1	15140974	15135974-15145974	0.228726	2.42701
1	15141082	15136082-15146082	0.263936	2.41924
1	32850917	32845917-32855917	0.264985	2.92799	-
1	32869180	32864180-32874180	0.226114	2.82945
1	32880664	32875664-32885664	0.264985	2.68015
1	32881161	32876161-32886161	0.264985	2.6993
1	32881206	32876206-32886206	0.264985	2.6993
1	32881469	32876469-32886469	0.264985	2.6993
1	32882293	32877293-32887293	0.264985	2.6993
1	32882464	32877464-32887464	0.264985	2.6993
1	32882606	32877606-32887606	0.264985	2.6993
1	32882657	32877657-32887657	0.264985	2.6993
1	32882664	32877664-32887664	0.264985	2.6993
1	32882697	32877697-32887697	0.264985	2.6993
1	32882744	32877744-32887744	0.264985	2.6993
1	32883216	32878216-32888216	0.264985	2.6993
1	32883262	32878262-32888262	0.264985	2.6993
1	32883376	32878376-32888376	0.264985	2.6993
1	32883500	32878500-32888500	0.264985	2.6993
1	32883514	32878514-32888514	0.264985	2.6993
1	32884909	32879909-32889909	0.264985	2.69857
1	33772688	33767688-33777688	0.229642	2.95156	MMS22L
1	33797924	33792924-33802924	0.229642	4.03379
1	33798315	33793315-33803315	0.229642	4.04249
1	33799785	33794785-33804785	0.229642	3.90188
1	33808065	33803065-33813065	0.229642	3.87627
1	33817441	33812441-33822441	0.229642	3.82678
1	33838317	33833317-33843317	0.229642	3.37814
1	33844409	33839409-33849409	0.229642	3.35804
1	33849275	33844275-33854275	0.229642	3.46639	_
1	33918832	33913832-33923832	0.232197	2.89414	KLHL32
1	33918873	33913873-33923873	0.232197	2.89414
1	33919047	33914047-33924047	0.270479	2.90005
1	33919334	33914334-33924334	0.232197	2.89754
1	33919369	33914369-33924369	0.232197	2.89754
1	33919904	33914904-33924904	0.232197	2.89754
1	33920214	33915214-33925214	0.232197	2.89969
1	33920421	33915421-33925421	0.270479	2.90211
1	33920727	33915727-33925727	0.232197	2.88949
1	33920893	33915893-33925893	0.232197	2.88949
1	33920956	33915956-33925956	0.232197	2.88949
1	33920977	33915977-33925977	0.232197	2.88949
1	33921041	33916041-33926041	0.232197	2.88949
1	33921786	33916786-33926786	0.232197	2.88907
1	33921981	33916981-33926981	0.232197	2.88907
1	33922028	33917028-33927028	0.232197	2.88907
1	33922091	33917091-33927091	0.232197	2.88907
1	33922092	33917092-33927092	0.232197	2.88907
1	33922093	33917093-33927093	0.232197	2.88907
1	33922097	33917097-33927097	0.232197	2.88907
1	33925693	33920693-33930693	0.270479	2.90257
1	33937378	33932378-33942378	0.319703	3.50257
1	33939271	33934271-33944271	0.397081	3.54262
1	33974241	33969241-33979241	0.229085	3.0832
1	33974400	33969400-33979400	0.229085	3.0832
1	33974526	33969526-33979526	0.229085	3.0832
1	33974755	33969755-33979755	0.229085	3.0832
1	33975802	33970802-33980802	0.229085	3.0832
1	33976316	33971316-33981316	0.229085	3.0832
1	33976445	33971445-33981445	0.229085	3.0832
1	33976762	33971762-33981762	0.229085	3.0832
1	33976767	33971767-33981767	0.229085	3.0832
1	33976866	33971866-33981866	0.229085	3.0832
1	33977803	33972803-33982803	0.229085	3.11441
1	33978274	33973274-33983274	0.229085	3.15533
1	33979820	33974820-33984820	0.230431	3.15657
1	33979980	33974980-33984980	0.229085	3.15475
1	33980055	33975055-33985055	0.229085	3.15475
1	33986740	33981740-33991740	0.330125	3.18541
1	33987529	33982529-33992529	0.330125	3.17689
1	33990160	33985160-33995160	0.330125	3.18115
1	33990314	33985314-33995314	0.330125	3.18115
1	33990401	33985401-33995401	0.330125	3.18115
1	33990411	33985411-33995411	0.330125	3.18115
1	33990503	33985503-33995503	0.330125	3.18115
1	33990711	33985711-33995711	0.330125	3.21278
1	33990726	33985726-33995726	0.330125	3.21278
1	33990857	33985857-33995857	0.330125	3.21499
1	33990904	33985904-33995904	0.330125	3.22215
1	33991092	33986092-33996092	0.330125	3.21797
1	33991115	33986115-33996115	0.330125	3.21797
1	33991119	33986119-33996119	0.330125	3.21797
1	33991122	33986122-33996122	0.330125	3.21797
1	33991133	33986133-33996133	0.330125	3.21797
1	33993025	33988025-33998025	0.330125	3.19957
1	33995721	33990721-34000721	0.253056	3.15796
1	33998640	33993640-34003640	0.253056	3.15088
1	33999073	33994073-34004073	0.253056	3.01171
1	33999698	33994698-34004698	0.253056	3.01049
1	34000434	33995434-34005434	0.280702	2.96342
1	34000525	33995525-34005525	0.280702	2.96342
1	34003671	33998671-34008671	0.280702	2.98611
1	34004751	33999751-34009751	0.253056	3.01516
1	34008324	34003324-34013324	0.280702	2.95559
1	34009277	34004277-34014277	0.280702	3.02779
1	34009365	34004365-34014365	0.253056	3.05352
1	34009376	34004376-34014376	0.253056	3.05352
1	34086966	34081966-34091966	0.238835	3.78024	_
1	34155719	34150719-34160719	0.238835	3.43178
1	34156671	34151671-34161671	0.238835	3.41674
1	34156685	34151685-34161685	0.238835	3.41674
1	34157526	34152526-34162526	0.238835	3.40681
1	34211896	34206896-34216896	0.273319	3.75372	GPR63
1	34213338	34208338-34218338	0.273319	3.76547
1	34218201	34213201-34223201	0.230431	3.67666
1	34311779	34306779-34316779	0.291577	3.18827	_
1	34318274	34313274-34323274	0.221816	3.17647
1	34318954	34313954-34323954	0.239671	3.21772
1	34319839	34314839-34324839	0.221816	3.20781
1	34326913	34321913-34331913	0.221816	3.34535
1	34401175	34396175-34406175	0.229085	2.56643	FHL5
1	34403608	34398608-34408608	0.269631	2.50041
1	34403635	34398635-34408635	0.269631	2.50041
1	35105411	35100411-35110411	0.245424	2.37501	_
1	35121125	35116125-35126125	0.245424	2.80459
1	35124430	35119430-35129430	0.286794	2.78679
1	35124750	35119750-35129750	0.230839	2.77647
1	35125367	35120367-35130367	0.230839	2.77647
1	35128471	35123471-35133471	0.272837	2.90244
1	35128743	35123743-35133743	0.239671	2.93324
1	35129093	35124093-35134093	0.245424	2.9256
1	35129728	35124728-35134728	0.329285	2.92969
1	35129742	35124742-35134742	0.286794	2.91883
1	35134909	35129909-35139909	0.230839	2.83928
1	35139863	35134863-35144863	0.239671	2.87124
1	35139889	35134889-35144889	0.230839	2.88033
1	35139890	35134890-35144890	0.230839	2.88033
1	35140085	35135085-35145085	0.329285	2.90848
1	35142302	35137302-35147302	0.239671	2.7217
1	35143234	35138234-35148234	0.230839	2.69241
1	35150881	35145881-35155881	0.329285	2.43528
1	35152949	35147949-35157949	0.329285	2.52407
1	35698543	35693543-35703543	0.328782	2.51087
1	35698850	35693850-35703850	0.277596	2.42918
1	35729283	35724283-35734283	0.328782	2.91016
1	35757150	35752150-35762150	0.328782	3.1133
1	35762099	35757099-35767099	0.328782	2.91793
1	35771370	35766370-35776370	0.328782	2.93181
1	35780048	35775048-35785048	0.328782	2.94137
1	35786609	35781609-35791609	0.260144	2.88268
1	35790340	35785340-35795340	0.328782	2.8451
1	35792225	35787225-35797225	0.328782	2.73499
1	35792564	35787564-35797564	0.328782	2.73499
1	35792741	35787741-35797741	0.317689	2.74939
1	35794233	35789233-35799233	0.328782	2.69451
1	35797851	35792851-35802851	0.314575	2.39692
1	35798592	35793592-35803592	0.314575	2.399
1	35798641	35793641-35803641	0.314575	2.39889
1	35798768	35793768-35803768	0.314575	2.37381
1	35801562	35796562-35806562	0.314575	2.45571
1	35801590	35796590-35806590	0.314575	2.45571
1	35803475	35798475-35808475	0.291298	2.48459
1	35804046	35799046-35809046	0.30094	2.49428
1	35804152	35799152-35809152	0.314575	2.48634
1	35804633	35799633-35809633	0.314575	2.48598
1	35805465	35800465-35810465	0.364084	2.48068
1	35805960	35800960-35810960	0.314575	2.51877
1	35806062	35801062-35811062	0.291298	2.52207
1	35806159	35801159-35811159	0.364084	2.5063
1	35806332	35801332-35811332	0.30094	2.50869
1	35806333	35801333-35811333	0.314575	2.50099
1	35806374	35801374-35811374	0.314575	2.50099
1	35806377	35801377-35811377	0.314575	2.50099
1	35806859	35801859-35811859	0.291298	2.50209
1	35807235	35802235-35812235	0.314575	2.49875
1	35808171	35803171-35813171	0.291298	2.50203
1	35808287	35803287-35813287	0.30094	2.5086
1	35808420	35803420-35813420	0.364084	2.50092
1	35809040	35804040-35814040	0.314575	2.50278
1	35809214	35804214-35814214	0.364084	2.50131
1	35809224	35804224-35814224	0.30094	2.50888
1	35809331	35804331-35814331	0.30094	2.50888
1	35809629	35804629-35814629	0.364084	2.49813
1	35810846	35805846-35815846	0.314575	2.48621
1	35811662	35806662-35816662	0.314575	2.48002
1	35811928	35806928-35816928	0.314575	2.48002
1	35812049	35807049-35817049	0.30094	2.49668
1	35812288	35807288-35817288	0.314575	2.48941
1	35813228	35808228-35818228	0.314575	2.49099
1	35813675	35808675-35818675	0.30094	2.53873
1	35813679	35808679-35818679	0.314575	2.53579
1	35813778	35808778-35818778	0.313448	2.53621
1	35813957	35808957-35818957	0.30094	2.54419
1	35815468	35810468-35820468	0.235138	2.49733
1	35827236	35822236-35832236	0.253514	2.54414
1	35999467	35994467-36004467	0.272837	2.73795
1	36030020	36025020-36035020	0.315421	2.48277
1	36100077	36095077-36105077	0.276282	2.59153
1	37006194	37001194-37011194	0.360186	2.73577
1	37006729	37001729-37011729	0.31942	2.73679
1	37006820	37001820-37011820	0.360186	2.7374
1	37006934	37001934-37011934	0.31942	2.72052
1	37007003	37002003-37012003	0.31942	2.72052
1	37007183	37002183-37012183	0.31942	2.72052
1	37022514	37017514-37027514	0.271611	2.64778
1	37067120	37062120-37072120	0.318837	2.46811
1	37067542	37062542-37072542	0.318837	2.46811
1	37070913	37065913-37075913	0.333628	2.66252
1	37080191	37075191-37085191	0.318837	2.58352
1	37086875	37081875-37091875	0.277596	2.58828
1	37089286	37084286-37094286	0.277596	2.59158
1	37089601	37084601-37094601	0.277596	2.57207
1	37094495	37089495-37099495	0.238581	2.56232
1	58245130	58240130-58250130	0.391085	2.39308	UTRN
1	58248243	58243243-58253243	0.353073	2.54754
1	121005770	121000770-121010770	0.232197	2.94577	_
1	121288456	121283456-121293456	0.242635	2.67603
1	121289176	121284176-121294176	0.244364	2.57705
1	121289178	121284178-121294178	0.244364	2.57705
1	264152794	264147794-264157794	0.271862	2.55671	_
1	264162353	264157353-264167353	0.228726	2.4229
1	264165633	264160633-264170633	0.238835	2.48939
1	264166516	264161516-264171516	0.228726	2.42463
1	264171278	264166278-264176278	0.228726	2.51595
1	264190713	264185713-264195713	0.220703	2.77028
1	264210952	264205952-264215952	0.228726	2.65297
1	264217213	264212213-264222213	0.228726	2.45811
1	264217416	264212416-264222416	0.228726	2.45811
1	264218255	264213255-264223255	0.285122	2.56275
1	264218541	264213541-264223541	0.285122	2.56275
1	264219421	264214421-264224421	0.285122	2.68886
1	264220816	264215816-264225816	0.285122	2.75021
1	264221042	264216042-264226042	0.285122	2.75662
1	264222431	264217431-264227431	0.228726	2.66731
1	264223037	264218037-264228037	0.285122	2.76373
1	264224249	264219249-264229249	0.228726	2.68179
1	264224366	264219366-264229366	0.285122	2.70089
1	264225617	264220617-264230617	0.228726	2.664
1	264226042	264221042-264231042	0.285122	2.70577
1	264226955	264221955-264231955	0.285122	2.705
1	264227360	264222360-264232360	0.228726	2.72713
1	264230187	264225187-264235187	0.285122	2.85061
1	264231115	264226115-264236115	0.228726	2.9225
1	264231535	264226535-264236535	0.285122	2.88203
1	264231617	264226617-264236617	0.228726	2.84878
1	264235505	264230505-264240505	0.285122	2.84609
1	264236246	264231246-264241246	0.228726	2.8112
1	264237091	264232091-264242091	0.232197	2.89117
1	264237220	264232220-264242220	0.285122	2.80954
1	264237507	264232507-264242507	0.285122	2.80954
1	264244836	264239836-264249836	0.285122	2.70065
1	264245001	264240001-264250001	0.285122	2.70065
1	264247690	264242690-264252690	0.232197	2.69775
1	264248786	264243786-264253786	0.285122	2.58085
1	264249132	264244132-264254132	0.285122	2.58085
1	264250567	264245567-264255567	0.228726	2.45387
1	264250856	264245856-264255856	0.228726	2.45387
1	264462432	264457432-264467432	0.250344	2.8905
1	264465341	264460341-264470341	0.250344	2.99914
1	264468791	264463791-264473791	0.250344	2.99742
1	264472064	264467064-264477064	0.250344	2.63648
1	264476020	264471020-264481020	0.250344	2.66852
1	264479739	264474739-264484739	0.250344	2.63636
1	264485154	264480154-264490154	0.250344	2.37505
1	264527071	264522071-264532071	0.250344	2.53335
1	264540086	264535086-264545086	0.235138	2.4784
1	264698020	264693020-264703020	0.397081	2.42469
1	264699719	264694719-264704719	0.397081	2.52981
1	264699946	264694946-264704946	0.397081	2.52981
1	264700856	264695856-264705856	0.397081	2.50719
1	264701687	264696687-264706687	0.397081	2.49551
1	264701694	264696694-264706694	0.397081	2.49551
1	264702001	264697001-264707001	0.397081	2.49551
1	264702185	264697185-264707185	0.397081	2.49551
1	264703376	264698376-264708376	0.397081	2.41156
1	276686575	276681575-276691575	0.219907	2.52017	FBXO38
1	276854648	276849648-276859648	0.330125	2.46288	GZMK
1	276855671	276850671-276860671	0.330125	2.38415
1	276856256	276851256-276861256	0.330125	2.4272
1	276856706	276851706-276861706	0.221816	2.45707
1	276856815	276851815-276861815	0.330125	2.40391
1	276865243	276860243-276870243	0.45897	2.41479	_
1	276865398	276860398-276870398	0.229085	2.49503
1	276871360	276866360-276876360	0.267222	2.45702
1	276871415	276866415-276876415	0.229085	2.51056
1	276875589	276870589-276880589	0.418485	2.42322
1	277075703	277070703-277080703	0.222246	2.47682
1	280324835	280319835-280329835	0.221816	2.43938	_
1	280324924	280319924-280329924	0.221816	2.45244
1	280325060	280320060-280330060	0.221816	2.42601
1	280325216	280320216-280330216	0.221816	2.42601
1	280361086	280356086-280366086	0.276282	3.31977
1	280362182	280357182-280367182	0.267961	3.25424
1	280363162	280358162-280368162	0.267961	3.14823
1	280368249	280363249-280373249	0.449512	3.30108
1	280393509	280388509-280398509	0.267961	2.78033
1	280405225	280400225-280410225	0.359859	2.90791	PARP8
1	280405398	280400398-280410398	0.359859	2.90791
1	280406454	280401454-280411454	0.359859	2.90791
1	280407345	280402345-280412345	0.277693	3.19179
1	280415454	280410454-280420454	0.359859	3.07828
1	280415777	280410777-280420777	0.264985	3.26034
1	280428012	280423012-280433012	0.264985	3.30073
1	280429506	280424506-280434506	0.359859	3.16021
1	280434024	280429024-280439024	0.221816	3.35948
1	280435419	280430419-280440419	0.264985	3.391
1	280435768	280430768-280440768	0.230431	3.58536
1	280435999	280430999-280440999	0.359859	3.42741
1	280437678	280432678-280442678	0.267961	3.22386
1	280449779	280444779-280454779	0.359859	3.38768
1	280458212	280453212-280463212	0.365285	3.60721
1	280477616	280472616-280482616	0.277693	3.07117
1	280478223	280473223-280483223	0.277693	3.07117
1	280483003	280478003-280488003	0.314539	2.79289
1	280493790	280488790-280498790	0.277693	2.54071
1	280497611	280492611-280502611	0.359859	2.4235
1	280582545	280577545-280587545	0.270479	2.41791	_
1	280603826	280598826-280608826	0.333628	2.42454
1	280607529	280602529-280612529	0.232197	2.47392
1	280608308	280603308-280613308	0.232197	2.48272
1	280609304	280604304-280614304	0.232197	2.48517
1	280609375	280604375-280614375	0.401461	2.47741
1	280610332	280605332-280615332	0.232197	2.40116
1	280620741	280615741-280625741	0.401461	2.54706
1	280621097	280616097-280626097	0.401461	2.54706
1	280621363	280616363-280626363	0.401461	2.47655
1	280623475	280618475-280628475	0.284283	2.48983
1	280623823	280618823-280628823	0.401461	2.45734
1	280624564	280619564-280629564	0.401461	2.45729
1	280625081	280620081-280630081	0.45897	2.45853
1	280627385	280622385-280632385	0.272837	2.4748
1	280635703	280630703-280640703	0.272514	2.43193
1	280727501	280722501-280732501	0.230431	2.42411	EMB
1	280728192	280723192-280733192	0.232197	2.43359
1	280756665	280751665-280761665	0.407457	3.0323
1	280768862	280763862-280773862	0.279922	2.88602	_
1	280787014	280782014-280792014	0.279922	2.88375
1	280801020	280796020-280806020	0.279922	3.0384
1	280801691	280796691-280806691	0.279922	3.03843
1	280817172	280812172-280822172	0.279922	3.31561
1	280828933	280823933-280833933	0.277693	3.24063
1	280830259	280825259-280835259	0.277693	3.21696
1	280831485	280826485-280836485	0.279922	3.12919
1	280834292	280829292-280839292	0.230431	3.2035
1	280835034	280830034-280840034	0.226114	3.08848
1	280858211	280853211-280863211	0.324281	3.17622
1	280860691	280855691-280865691	0.263936	3.16561
1	280861045	280856045-280866045	0.272514	3.16796
1	280862783	280857783-280867783	0.262834	3.08626
1	280863988	280858988-280868988	0.279922	2.93105
1	280864659	280859659-280869659	0.279922	2.93073
1	280865697	280860697-280870697	0.262834	2.95141
1	280866076	280861076-280871076	0.279922	2.94479
1	280866727	280861727-280871727	0.272514	2.93702
1	280866893	280861893-280871893	0.272514	2.93702
1	280869857	280864857-280874857	0.279922	2.84846
1	280869867	280864867-280874867	0.279922	2.84846
1	280871241	280866241-280876241	0.279922	2.86381
1	280872053	280867053-280877053	0.272514	2.88333
1	280876743	280871743-280881743	0.272514	2.8595
1	280877211	280872211-280882211	0.279922	3.0339
1	280881655	280876655-280886655	0.272514	3.21512
1	280884613	280879613-280889613	0.272514	3.11972
1	280885569	280880569-280890569	0.262834	3.12177
1	280893097	280888097-280898097	0.222246	2.91479
1	280893726	280888726-280898726	0.233461	2.90784
1	280893998	280888998-280898998	0.228495	2.91
1	280908872	280903872-280913872	0.233461	2.65682
1	280941711	280936711-280946711	0.239638	2.49966
1	281058053	281053053-281063053	0.229085	2.68775	_
1	281059543	281054543-281064543	0.229085	2.50608
1	281061218	281056218-281066218	0.229085	2.44161
1	281061781	281056781-281066781	0.229085	2.41921
1	281062617	281057617-281067617	0.229085	2.41977
1	281063086	281058086-281068086	0.229085	2.87891
1	281065044	281060044-281070044	0.229085	2.87471
1	281066664	281061664-281071664	0.229085	2.87943
1	281067214	281062214-281072214	0.229085	2.87943
1	281068036	281063036-281073036	0.229085	2.88112
1	281076821	281071821-281081821	0.230431	2.77755
1	281077675	281072675-281082675	0.230431	2.7659
1	281077764	281072764-281082764	0.230431	2.7659
1	281077765	281072765-281082765	0.230431	2.7659
1	281078564	281073564-281083564	0.233461	2.73393
1	281079502	281074502-281084502	0.230431	2.76544
1	281080459	281075459-281085459	0.230431	2.76351
1	281080852	281075852-281085852	0.233461	2.74676
1	281080854	281075854-281085854	0.233461	2.74676
1	281080857	281075857-281085857	0.233461	2.74676
1	281080859	281075859-281085859	0.233461	2.74676
1	281082240	281077240-281087240	0.230431	2.77107
1	281083467	281078467-281088467	0.230431	2.75691
1	281084683	281079683-281089683	0.230431	2.75379
1	281085047	281080047-281090047	0.230431	2.75379
1	281085936	281080936-281090936	0.230431	2.75379
1	281086489	281081489-281091489	0.230431	2.74191
1	281086549	281081549-281091549	0.230431	2.74191
1	281086553	281081553-281091553	0.230431	2.74191
1	281086597	281081597-281091597	0.230431	2.74191
1	281087067	281082067-281092067	0.230431	2.77228
1	281087105	281082105-281092105	0.250344	2.80203
1	281087579	281082579-281092579	0.343279	2.80518
1	281089143	281084143-281094143	0.233461	2.86603
1	281090559	281085559-281095559	0.229085	2.87265	HCN1
1	281091018	281086018-281096018	0.229085	2.87687
1	281095048	281090048-281100048	0.233461	2.78812
1	281095824	281090824-281100824	0.233461	2.77987
1	281096884	281091884-281101884	0.233461	2.77987
1	281097041	281092041-281102041	0.233461	2.77987
1	281097372	281092372-281102372	0.233461	2.77987
1	281097430	281092430-281102430	0.233461	2.77987
1	281097589	281092589-281102589	0.233461	2.68556
1	281098281	281093281-281103281	0.233461	2.68556
1	281098764	281093764-281103764	0.271611	2.71681
1	281098823	281093823-281103823	0.233461	2.68711
1	281099004	281094004-281104004	0.233461	2.68711
1	281099230	281094230-281104230	0.233461	2.68711
1	281100410	281095410-281105410	0.317689	2.68721
1	281100955	281095955-281105955	0.233461	2.68661
1	281101769	281096769-281106769	0.317689	2.75542
1	281101896	281096896-281106896	0.271611	2.68212
1	281103704	281098704-281108704	0.271611	2.68278
1	281103887	281098887-281108887	0.233461	2.67377
1	281104235	281099235-281109235	0.271611	2.68268
1	281105119	281100119-281110119	0.317689	2.67539
1	281105558	281100558-281110558	0.271611	2.75135
1	281105616	281100616-281110616	0.271611	2.75135
1	281106022	281101022-281111022	0.317689	2.77304
1	281106165	281101165-281111165	0.233461	2.76576
1	281106471	281101471-281111471	0.271611	2.7759
1	281106729	281101729-281111729	0.317689	2.84341
1	281106824	281101824-281111824	0.271611	2.84598
1	281106851	281101851-281111851	0.271611	2.80497
1	281107048	281102048-281112048	0.317689	2.75028
1	281107141	281102141-281112141	0.314575	2.75223
1	281107169	281102169-281112169	0.317689	2.75279
1	281107514	281102514-281112514	0.271611	2.75476
1	281107539	281102539-281112539	0.233461	2.73953
1	281107711	281102711-281112711	0.317689	2.74021
1	281108039	281103039-281113039	0.233461	2.73984
1	281108207	281103207-281113207	0.317689	2.75671
1	281108208	281103208-281113208	0.317689	2.75671
1	281108249	281103249-281113249	0.317689	2.75671
1	281108645	281103645-281113645	0.271611	2.76713
1	281108819	281103819-281113819	0.271611	2.76713
1	281109012	281104012-281114012	0.317689	2.76501
1	281109281	281104281-281114281	0.271611	2.76756
1	281109305	281104305-281114305	0.271611	2.76756
1	281109312	281104312-281114312	0.317689	2.7607
1	281109926	281104926-281114926	0.271611	2.76201
1	281111530	281106530-281116530	0.271611	2.86623
1	281111604	281106604-281116604	0.271611	2.86623
1	281112055	281107055-281117055	0.229085	2.8939
1	281112178	281107178-281117178	0.271611	2.88762
1	281112327	281107327-281117327	0.271611	2.88715
1	281112432	281107432-281117432	0.229085	2.89403
1	281112803	281107803-281117803	0.233461	2.86982
1	281113155	281108155-281118155	0.271611	2.85604
1	281113960	281108960-281118960	0.271611	2.84074
1	281113969	281108969-281118969	0.271611	2.84074
1	281113970	281108970-281118970	0.271611	2.84074
1	281114000	281109000-281119000	0.271611	2.84074
1	281114007	281109007-281119007	0.317689	2.83055
1	281114076	281109076-281119076	0.317689	2.83055
1	281114107	281109107-281119107	0.317689	2.83055
1	281114268	281109268-281119268	0.229085	2.86796
1	281114579	281109579-281119579	0.317689	2.80584
1	281114666	281109666-281119666	0.317689	2.80573
1	281114803	281109803-281119803	0.359859	2.80497
1	281114812	281109812-281119812	0.233461	2.80561
1	281115037	281110037-281120037	0.228495	2.81645
1	281115380	281110380-281120380	0.228495	2.81645
1	281115637	281110637-281120637	0.233461	2.81518
1	281115804	281110804-281120804	0.228495	2.81656
1	281115874	281110874-281120874	0.228495	2.8567
1	281117683	281112683-281122683	0.233461	2.74603
1	281117684	281112684-281122684	0.233461	2.74603
1	281117800	281112800-281122800	0.233461	2.74603
1	281117959	281112959-281122959	0.233461	2.74603
1	281121403	281116403-281126403	0.277066	2.60451
1	281124111	281119111-281129111	0.233461	2.70637
1	281181627	281176627-281186627	0.233461	2.43867
1	281183739	281178739-281188739	0.215036	2.41203
1	281187999	281182999-281192999	0.233461	2.46645
1	281318498	281313498-281323498	0.269825	2.40969
1	281318745	281313745-281323745	0.269825	2.40969
1	281319381	281314381-281324381	0.230431	2.41602
1	281322450	281317450-281327450	0.272837	2.47592
1	281323684	281318684-281328684	0.230431	2.4334
1	281325938	281320938-281330938	0.264785	2.4414
1	281326966	281321966-281331966	0.230431	2.41146
1	281328248	281323248-281333248	0.342578	2.37991
1	281332797	281327797-281337797	0.272837	2.38471
1	281335155	281330155-281340155	0.342578	2.44507
1	281335436	281330436-281340436	0.264785	2.48202
1	281335439	281330439-281340439	0.264785	2.48202
1	281335441	281330441-281340441	0.264785	2.48202
1	281335823	281330823-281340823	0.342578	2.4633
1	281356984	281351984-281361984	0.269825	2.45442
1	281357342	281352342-281362342	0.269825	2.45559
1	281357811	281352811-281362811	0.269825	2.47054
1	281408277	281403277-281413277	0.314539	2.60151
1	281408485	281403485-281413485	0.230638	2.60749
1	281409633	281404633-281414633	0.231199	2.58945
1	281409645	281404645-281414645	0.272837	2.57021
1	281410248	281405248-281415248	0.230638	2.58188
1	281410445	281405445-281415445	0.272837	2.57636
1	281410514	281405514-281415514	0.231199	2.6117
1	281412019	281407019-281417019	0.238581	2.96093
1	281412237	281407237-281417237	0.314539	2.96471
1	281412780	281407780-281417780	0.231199	3.05929
1	281412945	281407945-281417945	0.231199	3.05929
1	281413028	281408028-281418028	0.314539	3.0572
1	281417995	281412995-281422995	0.314539	3.13485
1	281419359	281414359-281424359	0.314539	3.13953
1	281419462	281414462-281424462	0.231199	3.16128
1	281421012	281416012-281426012	0.231199	3.23015
1	281421176	281416176-281426176	0.231199	3.33744
1	281421212	281416212-281426212	0.230638	3.35441
1	281421241	281416241-281426241	0.273319	3.49101
1	281421634	281416634-281426634	0.231199	3.33839
1	281422023	281417023-281427023	0.231199	2.51825
1	281422211	281417211-281427211	0.230638	2.53313
1	281422282	281417282-281427282	0.231199	2.52426
1	281422598	281417598-281427598	0.231199	2.52426
1	281422858	281417858-281427858	0.230638	2.53719
1	281423195	281418195-281428195	0.314539	2.54073
1	281423266	281418266-281428266	0.231199	2.52042
1	281423285	281418285-281428285	0.231199	2.52042
1	281423784	281418784-281428784	0.231199	2.52042
1	281424066	281419066-281429066	0.231199	2.6593
1	281424350	281419350-281429350	0.231199	2.49484
1	281424371	281419371-281429371	0.231199	2.49484
1	281424773	281419773-281429773	0.231199	2.50961
1	281424786	281419786-281429786	0.230638	2.51498
1	281424824	281419824-281429824	0.230638	2.51498
1	281425076	281420076-281430076	0.231199	2.51083
1	281425077	281420077-281430077	0.231199	2.51083
1	281425131	281420131-281430131	0.230638	2.51493
1	307436497	307431497-307441497	0.268869	2.72884	_
1	307448698	307443698-307453698	0.226318	3.56798
1	307452483	307447483-307457483	0.226722	3.73409
1	307691501	307686501-307696501	0.226139	3.25197	CTNND2
1	307691893	307686893-307696893	0.217276	3.24207
1	307693047	307688047-307698047	0.217276	3.23435
1	307693158	307688158-307698158	0.217276	3.24445
1	307693222	307688222-307698222	0.217276	3.23999
1	307693588	307688588-307698588	0.217276	3.24824
1	307693899	307688899-307698899	0.217276	3.21073
1	307694280	307689280-307699280	0.217276	3.20443
1	307694958	307689958-307699958	0.225362	3.23408
1	307695517	307690517-307700517	0.217276	3.24015
1	307695518	307690518-307700518	0.217276	3.24015
1	307695678	307690678-307700678	0.217276	3.24053
1	307695680	307690680-307700680	0.225362	3.24497
1	307695706	307690706-307700706	0.217276	3.12528
1	307695811	307690811-307700811	0.217276	3.12628
2	209669806	209664806-209674806	0.222246	2.44283	SLIT1
2	213705508	213700508-213710508	0.221816	2.41975	ARMH3
2	213715855	213710855-213720855	0.221816	2.3783
2	213718836	213713836-213723836	0.221816	2.45881
2	213721347	213716347-213726347	0.221816	2.46063
2	213721928	213716928-213726928	0.221816	2.46063
2	220622863	220617863-220627863	0.221816	2.39461	_
2	220622877	220617877-220627877	0.245424	2.40208
2	220623252	220618252-220628252	0.221816	2.3927
2	220623487	220618487-220628487	0.221816	2.3927
2	220623614	220618614-220628614	0.245424	2.39855
2	220624258	220619258-220629258	0.245424	2.38732
2	220774779	220769779-220779779	0.355601	2.41813
2	220783070	220778070-220788070	0.229085	2.73179
2	220783501	220778501-220788501	0.250344	2.62977
2	220784306	220779306-220789306	0.355601	2.75876
2	220788005	220783005-220793005	0.250344	2.79117
2	220789389	220784389-220794389	0.232197	2.67819
2	220821617	220816617-220826617	0.225173	2.88223
2	237081222	237076222-237086222	0.335247	2.52523
2	238659038	238654038-238664038	0.241596	2.49683
2	238765683	238760683-238770683	0.243403	3.21564
2	238766385	238761385-238771385	0.281279	2.99753
2	238767052	238762052-238772052	0.267222	3.27038
2	238770429	238765429-238775429	0.263697	2.9207
2	238777076	238772076-238782076	0.263697	2.77118
2	238787913	238782913-238792913	0.263697	2.44537
2	238790170	238785170-238795170	0.263697	2.61177
2	238790583	238785583-238795583	0.263697	2.64854
2	238791603	238786603-238796603	0.263697	2.40476
2	238791650	238786650-238796650	0.263697	2.3872
2	238792098	238787098-238797098	0.263697	2.39476
2	238793674	238788674-238798674	0.286245	2.88498
2	238794010	238789010-238799010	0.286245	2.84949
2	238807611	238802611-238812611	0.263697	2.41419
2	238814454	238809454-238819454	0.263697	2.66418
2	238815045	238810045-238820045	0.263697	2.71929
2	238815219	238810219-238820219	0.263697	2.749
2	238816960	238811960-238821960	0.263697	2.73639
2	238817221	238812221-238822221	0.263697	2.73905
2	238819072	238814072-238824072	0.263697	2.57303
2	238821502	238816502-238826502	0.263697	2.71895
2	238824722	238819722-238829722	0.313307	3.12586
2	238824741	238819741-238829741	0.225173	3.13813
2	238824744	238819744-238829744	0.225173	3.13813
2	238826170	238821170-238831170	0.262834	3.1119
2	238829039	238824039-238834039	0.263697	2.84949
2	238829538	238824538-238834538	0.268386	3.11808
2	238836463	238831463-238841463	0.263697	2.73964
2	238837296	238832296-238842296	0.217203	2.90915
2	238839990	238834990-238844990	0.230431	2.62507
3	1596444	1591444-1601444	0.238266	2.46924	GULP1
3	4088314	4083314-4093314	0.286245	2.67435	_
3	4088716	4083716-4093716	0.317821	2.50812
3	4090005	4085005-4095005	0.317821	2.67849
3	4090447	4085447-4095447	0.231763	2.76069
3	4091012	4086012-4096012	0.231763	2.74487
3	4091486	4086486-4096486	0.317821	2.60278
3	4094387	4089387-4099387	0.231763	2.7448
3	4106855	4101855-4111855	0.317821	2.38896
3	4132903	4127903-4137903	0.296687	2.7195
3	4133545	4128545-4138545	0.317821	2.54506
3	4386495	4381495-4391495	0.298506	2.66021
3	4386699	4381699-4391699	0.298506	2.65325
3	4390299	4385299-4395299	0.22389	2.42357
3	4390332	4385332-4395332	0.317821	2.41787
3	4391980	4386980-4396980	0.264785	2.69822
3	4458059	4453059-4463059	0.238281	2.62615
3	4458064	4453064-4463064	0.230431	2.65945
3	4458342	4453342-4463342	0.423708	2.45177
3	4458394	4453394-4463394	0.271611	2.46709
3	4458714	4453714-4463714	0.221816	2.60724
3	4460636	4455636-4465636	0.264785	2.49872
3	4462631	4457631-4467631	0.268029	2.54449
3	4462634	4457634-4467634	0.268029	2.64115
3	4462642	4457642-4467642	0.268029	2.45358
3	4462646	4457646-4467646	0.268029	2.45358
3	4463896	4458896-4468896	0.232197	2.50837
3	4464916	4459916-4469916	0.232197	2.49209
3	4542142	4537142-4547142	0.296687	2.3842
3	4542288	4537288-4547288	0.268029	2.41252
3	4543854	4538854-4548854	0.268029	2.5369
3	4546471	4541471-4551471	0.267222	2.60671
3	4561488	4556488-4566488	0.277952	2.48084
3	4876177	4871177-4881177	0.277784	2.46017	TMEFF2
3	24702392	24697392-24707392	0.225173	2.94153	SPAG16
3	25622819	25617819-25627819	0.227768	3.07467	_
3	25622821	25617821-25627821	0.227768	3.07467
3	25622822	25617822-25627822	0.227768	3.07467
3	25674786	25669786-25679786	0.291577	3.00811
3	25705590	25700590-25710590	0.223991	2.69782
3	25710415	25705415-25715415	0.217276	3.07464	_
3	25711397	25706397-25716397	0.217276	3.10269
3	25711451	25706451-25716451	0.217276	3.10269
3	25712771	25707771-25717771	0.217276	2.79784
3	25713125	25708125-25718125	0.217276	2.79784
3	25713622	25708622-25718622	0.217276	2.82967
3	25714204	25709204-25719204	0.217276	2.79149
3	25715079	25710079-25720079	0.217276	2.82735
3	25717462	25712462-25722462	0.217276	2.91636
3	25718926	25713926-25723926	0.217276	2.87278
3	25718933	25713933-25723933	0.217276	2.87278
3	25719077	25714077-25724077	0.217276	2.89409
3	25719305	25714305-25724305	0.217276	2.89409
3	25719885	25714885-25724885	0.217276	2.88193
3	25720360	25715360-25725360	0.217276	2.88008
3	25720767	25715767-25725767	0.217276	2.88008
3	25720884	25715884-25725884	0.217276	2.88008
3	25721305	25716305-25726305	0.217276	2.89661
3	25721766	25716766-25726766	0.217276	2.90304
3	25721914	25716914-25726914	0.217276	2.86817
3	25723788	25718788-25728788	0.217276	2.89205
3	25723952	25718952-25728952	0.217276	2.89142
3	25724562	25719562-25729562	0.217276	2.89593
3	25725770	25720770-25730770	0.217276	2.91974
3	25726034	25721034-25731034	0.217276	2.91974
3	25726906	25721906-25731906	0.217276	2.97961
3	25726959	25721959-25731959	0.217276	2.98356
3	25726963	25721963-25731963	0.217276	2.98356
3	25728444	25723444-25733444	0.217276	2.91653
3	25750191	25745191-25755191	0.234335	2.89646
3	25750915	25745915-25755915	0.234335	2.91961
3	25751960	25746960-25756960	0.234335	2.93341
3	25751986	25746986-25756986	0.234335	2.93341
3	25752460	25747460-25757460	0.234335	2.93604
3	25752510	25747510-25757510	0.234335	2.93604
3	25752860	25747860-25757860	0.234335	2.93671
3	25753003	25748003-25758003	0.234335	2.93671
3	25758950	25753950-25763950	0.279922	2.78994
3	25977154	25972154-25982154	0.279922	2.81073	FN1
3	25979592	25974592-25984592	0.268386	2.77139
3	26391045	26386045-26396045	0.217203	3.02645	_
3	27137819	27132819-27142819	0.243403	3.3294
3	35767738	35762738-35772738	0.286245	2.45903
3	49902770	49897770-49907770	0.233284	2.66128	TNFAIP6
3	49903575	49898575-49908575	0.340134	2.37873
3	49903710	49898710-49908710	0.221816	2.53508
3	49904284	49899284-49909284	0.379336	2.47501
3	49904436	49899436-49909436	0.355635	2.6312
3	49904673	49899673-49909673	0.221816	2.60387
3	49905617	49900617-49910617	0.355635	2.44865
3	49905862	49900862-49910862	0.355635	2.90781
3	49906329	49901329-49911329	0.353836	2.92208
3	49907252	49902252-49912252	0.355635	3.02475
3	49907469	49902469-49912469	0.313307	3.02545
3	49909338	49904338-49914338	0.353836	3.032	_
3	49910000	49905000-49915000	0.358003	3.08298
3	49910321	49905321-49915321	0.355635	3.03469
3	49910910	49905910-49915910	0.353836	3.09091
3	49911682	49906682-49916682	0.355635	3.16467
3	49912087	49907087-49917087	0.355635	2.92747
3	49912950	49907950-49917950	0.355635	2.92747
3	49913011	49908011-49918011	0.355635	2.92747
3	49913032	49908032-49918032	0.355635	2.92747
3	49913429	49908429-49918429	0.355635	2.92747
3	49913813	49908813-49918813	0.355635	3.01682
3	49913980	49908980-49918980	0.355635	3.01682
3	49914228	49909228-49919228	0.355635	3.0388
3	49914378	49909378-49919378	0.355635	3.0388
3	49914719	49909719-49919719	0.355635	3.19844
3	49914873	49909873-49919873	0.355635	3.19844
3	49914920	49909920-49919920	0.221816	3.28971
3	49915100	49910100-49920100	0.355635	3.12694
3	49915192	49910192-49920192	0.355635	3.05419
3	49915678	49910678-49920678	0.221816	3.06907
3	49916050	49911050-49921050	0.355635	3.0555
3	49916059	49911059-49921059	0.221816	3.09269
3	49916111	49911111-49921111	0.403048	3.0701
3	49916471	49911471-49921471	0.221816	3.08349
3	49916886	49911886-49921886	0.355635	3.03873
3	49916973	49911973-49921973	0.355635	3.09146
3	49917199	49912199-49922199	0.353836	3.10051
3	49917358	49912358-49922358	0.355635	2.86661
3	49917544	49912544-49922544	0.355635	2.86661
3	49917735	49912735-49922735	0.353836	2.87116
3	49917926	49912926-49922926	0.353836	2.87116
3	49918019	49913019-49923019	0.355635	2.85836
3	49918670	49913670-49923670	0.355635	2.93248
3	49918995	49913995-49923995	0.355635	2.93829
3	49919130	49914130-49924130	0.355635	2.94303
3	49919197	49914197-49924197	0.355635	2.93171
3	49919777	49914777-49924777	0.355635	2.88875
3	49920095	49915095-49925095	0.355635	2.88875
3	49920390	49915390-49925390	0.355635	3.03325
3	49920625	49915625-49925625	0.353836	2.86924
3	49920753	49915753-49925753	0.355635	2.88205
3	49921031	49916031-49926031	0.353836	2.83146
3	49921194	49916194-49926194	0.355635	2.82779
3	49922425	49917425-49927425	0.353836	2.73569
3	49922817	49917817-49927817	0.355635	2.72879
3	49923356	49918356-49928356	0.353836	2.73506
3	49923864	49918864-49928864	0.355635	2.66298
3	49925019	49920019-49930019	0.221816	3.01069
3	49925207	49920207-49930207	0.355635	2.90331
3	49925767	49920767-49930767	0.310204	2.93671
3	49926428	49921428-49931428	0.355635	2.91291
3	49926482	49921482-49931482	0.355635	2.91291
3	49926546	49921546-49931546	0.355635	2.91291
3	49926559	49921559-49931559	0.355635	2.91291
3	49926790	49921790-49931790	0.355635	2.89647
3	49926898	49921898-49931898	0.355635	2.89647
3	49926950	49921950-49931950	0.355635	2.89647
3	49926955	49921955-49931955	0.355635	2.89647
3	49926965	49921965-49931965	0.355635	2.89647
3	49927068	49922068-49932068	0.355635	2.97855
3	49927264	49922264-49932264	0.355635	2.97855
3	49927290	49922290-49932290	0.355635	2.97855
3	49927398	49922398-49932398	0.221816	3.03213
3	49927447	49922447-49932447	0.355635	3.01953
3	49927473	49922473-49932473	0.355635	3.01953
3	49928287	49923287-49933287	0.355635	3.20734
3	49929148	49924148-49934148	0.355635	3.2288
3	49929406	49924406-49934406	0.355635	3.26323
3	49929469	49924469-49934469	0.355635	3.20552
3	49930312	49925312-49935312	0.364771	3.12195
3	49930919	49925919-49935919	0.403397	3.05118
3	49931790	49926790-49936790	0.403397	3.01927
3	49931968	49926968-49936968	0.403397	3.01927
3	49932279	49927279-49937279	0.403397	3.01927
3	49932693	49927693-49937693	0.403397	3.24087
3	49932811	49927811-49937811	0.221816	3.3524
3	49933067	49928067-49938067	0.403397	3.31184
3	49933302	49928302-49938302	0.221816	3.32479
3	49933545	49928545-49938545	0.364771	3.33482
3	49936168	49931168-49941168	0.313307	2.97321
3	49940831	49935831-49945831	0.267961	3.21099	RIF1
3	49953635	49948635-49958635	0.259209	2.49676
3	49954374	49949374-49959374	0.313307	2.71287
3	49961879	49956879-49966879	0.313307	2.47901
3	49962174	49957174-49967174	0.259209	2.39108
3	49963392	49958392-49968392	0.313307	2.5696
3	49964737	49959737-49969737	0.355635	2.69702
3	80801739	80796739-80806739	0.238266	2.42981	_
3	80827253	80822253-80832253	0.238266	2.41435
3	83903467	83898467-83908467	0.234111	2.37425
3	85004746	84999746-85009746	0.232197	3.14599
3	85926600	85921600-85931600	0.221816	3.59211
3	86280224	86275224-86285224	0.235138	2.63354
3	90271900	90266900-90276900	0.223441	3.47821	LRP1B
3	90278063	90273063-90283063	0.229085	2.48113
3	91205926	91200926-91210926	0.271611	2.95062	_
3	92204323	92199323-92209323	0.232197	2.45864
3	92235895	92230895-92240895	0.264985	2.82661
3	92235898	92230898-92240898	0.264985	2.82661
3	92235902	92230902-92240902	0.264985	2.82661
3	93926902	93921902-93931902	0.229085	2.37307
3	94090908	94085908-94095908	0.289342	2.70695
3	94092297	94087297-94097297	0.25568	2.64042
3	94092775	94087775-94097775	0.25568	2.64042
3	94093249	94088249-94098249	0.25568	2.6562
3	94096814	94091814-94101814	0.443196	2.44699
3	94098478	94093478-94103478	0.443196	2.44303
3	94100984	94095984-94105984	0.31456	2.59444
3	94101733	94096733-94106733	0.31456	2.59444
3	94102334	94097334-94107334	0.443196	2.58923
3	94103671	94098671-94108671	0.443196	2.53437
3	94103757	94098757-94108757	0.31456	2.57564
3	94104766	94099766-94109766	0.443196	2.39806
3	94105489	94100489-94110489	0.443196	2.39806
3	94105985	94100985-94110985	0.423023	2.38459
3	94106588	94101588-94111588	0.423023	2.42968
3	94109166	94104166-94114166	0.423023	2.47683
3	94109251	94104251-94114251	0.423023	2.47683
3	94129885	94124885-94134885	0.273081	3.44482
3	94130127	94125127-94135127	0.273081	3.44482
3	94131270	94126270-94136270	0.273081	3.56633
3	94142042	94137042-94147042	0.405842	3.59037
3	94638483	94633483-94643483	0.271611	2.78696
3	94753555	94748555-94758555	0.236679	3.00601
3	94755833	94750833-94760833	0.236679	2.94149
3	94756819	94751819-94761819	0.236679	2.93621
3	94928008	94923008-94933008	0.217203	3.30686
3	95166198	95161198-95171198	0.217203	3.33534
3	95371602	95366602-95376602	0.228495	2.47424	MCM6
3	95998331	95993331-96003331	0.239509	3.00543	ZRANB3
3	96493271	96488271-96498271	0.221797	2.56611	_
3	96503905	96498905-96508905	0.221797	2.4574
3	96504496	96499496-96509496	0.221797	2.4574
3	96505981	96500981-96510981	0.221797	2.52086
3	96509008	96504008-96514008	0.221797	2.63079
3	96510507	96505507-96515507	0.221797	2.64959
3	96513997	96508997-96518997	0.221797	2.56672
3	96515309	96510309-96520309	0.221797	2.62419
3	96541576	96536576-96546576	0.221797	2.5253
3	96568310	96563310-96573310	0.221797	2.78008
3	96571685	96566685-96576685	0.239509	2.4202
3	96573536	96568536-96578536	0.221797	2.73447
3	96594955	96589955-96599955	0.291146	2.88954	TMEM163
3	96618462	96613462-96623462	0.239509	3.10146
3	96650735	96645735-96655735	0.239509	3.05345
3	96658809	96653809-96663809	0.239509	3.16053
3	96779252	96774252-96784252	0.228495	2.97449
3	96779323	96774323-96784323	0.228495	2.9839
3	96779353	96774353-96784353	0.228495	2.9839
3	96780346	96775346-96785346	0.303857	2.98248
3	96780399	96775399-96785399	0.303857	2.98248
3	96780408	96775408-96785408	0.303857	2.98248
3	96780892	96775892-96785892	0.303857	2.98245
3	96780935	96775935-96785935	0.303857	2.98245
3	96781198	96776198-96786198	0.303857	2.96015
3	96781655	96776655-96786655	0.303857	2.96054
3	96781774	96776774-96786774	0.303857	2.96054
3	96781951	96776951-96786951	0.303857	2.96082
3	96782054	96777054-96787054	0.303857	2.96082
3	96782091	96777091-96787091	0.303857	2.96082
3	96782108	96777108-96787108	0.303857	2.96082
3	96782290	96777290-96787290	0.303857	2.96082
3	96782596	96777596-96787596	0.303857	2.99175
3	96782867	96777867-96787867	0.303857	3.00026
3	96782900	96777900-96787900	0.303857	3.00026
3	96782919	96777919-96787919	0.303857	3.00026
3	96782972	96777972-96787972	0.303857	3.0002
3	96783937	96778937-96788937	0.303857	3.03134
3	96796999	96791999-96801999	0.245008	3.6973
3	96797022	96792022-96802022	0.245008	3.6973
3	96797242	96792242-96802242	0.284283	3.64154
3	96797275	96792275-96802275	0.284283	3.6473
3	96797337	96792337-96802337	0.284283	3.64806
3	96797487	96792487-96802487	0.305572	3.64655
3	96799085	96794085-96804085	0.239509	3.44464
3	96800482	96795482-96805482	0.310204	3.62124
3	96800545	96795545-96805545	0.310204	3.62124
3	96801764	96796764-96806764	0.31942	3.581
3	96813155	96808155-96818155	0.285122	3.70496	MGAT5
3	96813871	96808871-96818871	0.285122	3.74569
3	96822148	96817148-96827148	0.217794	3.46357
3	96827676	96822676-96832676	0.222246	3.57546
3	96831437	96826437-96836437	0.239509	3.37085
3	96836688	96831688-96841688	0.221816	3.48279
3	96839493	96834493-96844493	0.239509	3.27807
3	96849313	96844313-96854313	0.239509	3.24132
3	96850877	96845877-96855877	0.239509	3.33704
3	96854689	96849689-96859689	0.239509	3.41749
3	96856197	96851197-96861197	0.239509	3.37891
3	96856869	96851869-96861869	0.239509	3.41027
3	96891264	96886264-96896264	0.239509	3.23483
3	96908418	96903418-96913418	0.239509	3.49467
3	96921017	96916017-96926017	0.239509	3.17467
3	96926877	96921877-96931877	0.239509	3.31808
3	96934888	96929888-96939888	0.239509	3.08559
3	96934889	96929889-96939889	0.239509	3.08559
3	96949492	96944492-96954492	0.239509	2.86683
3	96952526	96947526-96957526	0.239509	2.88725
3	96988046	96983046-96993046	0.248235	3.09254
3	96996580	96991580-97001580	0.239509	3.02322
3	97003712	96998712-97008712	0.345021	3.19222
3	97005114	97000114-97010114	0.239509	3.23377
3	97013243	97008243-97018243	0.306049	3.48104
3	97013603	97008603-97018603	0.306049	3.49696
3	97014117	97009117-97019117	0.241596	3.41694
3	97016621	97011621-97021621	0.241596	3.31423
3	97018232	97013232-97023232	0.241596	3.30612
3	97019656	97014656-97024656	0.239509	3.24189
3	97023688	97018688-97028688	0.239509	3.27072
3	97024469	97019469-97029469	0.239509	3.27059
3	97026020	97021020-97031020	0.268386	3.31536
3	97026186	97021186-97031186	0.268386	3.29394
3	97030104	97025104-97035104	0.239509	3.22429
3	97030824	97025824-97035824	0.239509	3.21739
3	97035742	97030742-97040742	0.270522	3.20035
3	97041067	97036067-97046067	0.241596	3.30083
3	97046537	97041537-97051537	0.365285	3.26721
3	97047150	97042150-97052150	0.239509	3.21942
3	97051170	97046170-97056170	0.365285	3.15187
3	97051858	97046858-97056858	0.407457	3.11236
3	97052786	97047786-97057786	0.241596	3.08491
3	97057371	97052371-97062371	0.365285	3.11089
3	97058906	97053906-97063906	0.262834	3.18322
3	97061738	97056738-97066738	0.365285	3.13333
3	97063869	97058869-97068869	0.262834	3.14191
3	97064317	97059317-97069317	0.262834	3.13737
3	97065753	97060753-97070753	0.262834	3.31281
3	97065931	97060931-97070931	0.262834	3.31195
3	97066548	97061548-97071548	0.262834	3.30704
3	97066905	97061905-97071905	0.239509	3.23616
3	97066907	97061907-97071907	0.262834	3.26642
3	97066910	97061910-97071910	0.262834	3.26642
3	97067063	97062063-97072063	0.365285	3.25484
3	97067479	97062479-97072479	0.365285	3.20547
3	97068602	97063602-97073602	0.262834	3.23015
3	97069529	97064529-97074529	0.262834	3.22902
3	97070126	97065126-97075126	0.226846	3.19297
3	97070175	97065175-97075175	0.239509	3.13721
3	97070905	97065905-97075905	0.226846	3.12399
3	97071029	97066029-97076029	0.226846	3.12399
3	97071688	97066688-97076688	0.226846	3.12399
3	97071881	97066881-97076881	0.226846	3.12399
3	97072069	97067069-97077069	0.355276	3.11697
3	97072633	97067633-97077633	0.226846	3.11618
3	97072738	97067738-97077738	0.226846	3.11618
3	97072746	97067746-97077746	0.226846	3.11618
3	97072747	97067747-97077747	0.226846	3.11618
3	97072845	97067845-97077845	0.226846	3.11618
3	97072864	97067864-97077864	0.226846	3.11636
3	97073720	97068720-97078720	0.226846	3.11425
3	97074013	97069013-97079013	0.226846	3.09001
3	97074074	97069074-97079074	0.226846	3.09001
3	97074493	97069493-97079493	0.226846	3.13215
3	97074625	97069625-97079625	0.226846	3.09629
3	97074698	97069698-97079698	0.226846	3.09629
3	97074868	97069868-97079868	0.226846	3.09629
3	97074971	97069971-97079971	0.226846	3.09717
3	97075587	97070587-97080587	0.226846	3.10066
3	97076054	97071054-97081054	0.226846	3.10066
3	97076596	97071596-97081596	0.226846	3.18091
3	97077562	97072562-97082562	0.226846	3.26148
3	97077669	97072669-97082669	0.226846	3.26148
3	97077802	97072802-97082802	0.226846	2.62398
3	97078313	97073313-97083313	0.239509	2.56445
3	97079337	97074337-97084337	0.226846	2.79664
3	97079739	97074739-97084739	0.355276	2.79918
3	97080076	97075076-97085076	0.226846	2.88993
3	97081827	97076827-97086827	0.355276	2.67745
3	97087313	97082313-97092313	0.239509	2.75268
3	97092815	97087815-97097815	0.239509	2.73534
3	97095087	97090087-97100087	0.239509	2.52167
3	97283076	97278076-97288076	0.241596	2.94149	_
3	97306231	97301231-97311231	0.239509	2.64753
3	97351501	97346501-97356501	0.271611	3.40827
3	97418438	97413438-97423438	0.239509	2.98479
3	97433550	97428550-97438550	0.239509	3.09387
3	97467152	97462152-97472152	0.239509	2.76176
3	97508523	97503523-97513523	0.239509	2.7997
3	97513738	97508738-97518738	0.239509	3.0969
3	97536342	97531342-97541342	0.239509	3.34569
3	97560295	97555295-97565295	0.239509	3.36593
3	97577565	97572565-97582565	0.239509	3.48439	NCKAP5
3	97600414	97595414-97605414	0.239509	3.63454
3	97608626	97603626-97613626	0.239509	3.76337
3	97634230	97629230-97639230	0.229642	2.40625
3	97634489	97629489-97639489	0.229642	2.40625
3	97634603	97629603-97639603	0.229642	2.3884
3	97644678	97639678-97649678	0.229642	2.55881
3	97645002	97640002-97650002	0.229642	2.58169
3	97645499	97640499-97650499	0.229642	2.58169
3	97645984	97640984-97650984	0.229642	2.55937
3	98268704	98263704-98273704	0.236679	2.44848
3	128449426	128444426-128454426	0.237661	2.67147	_
3	132664353	132659353-132669353	0.237707	2.46781
3	132667089	132662089-132672089	0.281618	2.39255
3	134573632	134568632-134578632	0.221816	2.61636
3	147683952	147678952-147688952	0.242635	2.47966	MYO5B
3	147684205	147679205-147689205	0.242635	2.48527
3	147688240	147683240-147693240	0.242635	2.43099
3	147689213	147684213-147694213	0.305851	2.444
3	147690890	147685890-147695890	0.242635	2.38969
3	147692016	147687016-147697016	0.242635	2.39912
3	147692090	147687090-147697090	0.215036	2.38125
3	173109143	173104143-173114143	0.228726	3.4991	ROCK1
3	173112121	173107121-173117121	0.228726	3.52168
3	173115668	173110668-173120668	0.228726	3.36172
3	173122433	173117433-173127433	0.228726	3.54841
3	173135622	173130622-173140622	0.228726	2.94021
3	173150364	173145364-173155364	0.228726	3.18752
3	173158375	173153375-173163375	0.228726	2.77279
3	173177009	173172009-173182009	0.228726	2.84268
3	181472155	181467155-181477155	0.270479	2.46346	_
3	181981927	181976927-181986927	0.270802	2.41529
3	182135062	182130062-182140062	0.270802	2.50496	RAB31
3	182501784	182496784-182506784	0.270802	2.63994	_
3	182515605	182510605-182520605	0.270802	2.38161
3	182584150	182579150-182589150	0.245883	2.58812
3	182584199	182579199-182589199	0.245883	2.589
3	182594223	182589223-182599223	0.270802	2.7213
3	182595341	182590341-182600341	0.270802	2.73991
3	182595950	182590950-182600950	0.270802	2.71138
3	182597067	182592067-182602067	0.270802	2.70474
3	182597341	182592341-182602341	0.270802	2.59948
3	182599195	182594195-182604195	0.311783	2.39542
3	182599241	182594241-182604241	0.311783	2.39542
3	182600038	182595038-182605038	0.270802	2.38156
3	182600531	182595531-182605531	0.311783	2.38072
3	182600956	182595956-182605956	0.311783	2.40957
3	182601096	182596096-182606096	0.270802	2.40932
3	182602371	182597371-182607371	0.270802	2.40392
3	182602412	182597412-182607412	0.311783	2.40372
3	182610351	182605351-182615351	0.270802	2.42945
3	182632183	182627183-182637183	0.270802	3.11344	_
3	182637780	182632780-182642780	0.270802	3.09885
3	182645833	182640833-182650833	0.270802	2.74708
3	182667938	182662938-182672938	0.270802	2.39247	APCDD1
3	182669186	182664186-182674186	0.270802	2.38148
3	182675229	182670229-182680229	0.270802	2.48877
3	182678333	182673333-182683333	0.270802	2.3894
3	182680570	182675570-182685570	0.270802	2.38958
3	182741504	182736504-182746504	0.270802	2.51768	NAPG
3	182758169	182753169-182763169	0.270802	2.80583	_
3	182758824	182753824-182763824	0.270802	2.58037
3	182759228	182754228-182764228	0.270802	2.58037
3	182762208	182757208-182767208	0.270802	2.66933
3	182775476	182770476-182780476	0.270802	2.94302
3	182776786	182771786-182781786	0.236679	2.83366
3	182811812	182806812-182816812	0.270802	2.60717	PIEZO2
3	183040026	183035026-183045026	0.270802	2.48278
3	183040067	183035067-183045067	0.270802	2.48278
3	211128039	211123039-211133039	0.229841	2.37742	LDLRAD4
3	211133259	211128259-211138259	0.229841	2.41597
3	211133801	211128801-211138801	0.229841	2.45589
3	211135367	211130367-211140367	0.229841	2.45675
3	213742478	213737478-213747478	0.242635	2.49696	_
3	229132260	229127260-229137260	0.268869	2.40026
3	229133112	229128112-229138112	0.268869	2.40026
3	229133370	229128370-229138370	0.268869	2.40026
3	229133550	229128550-229138550	0.268869	2.40026
3	229133582	229128582-229138582	0.268869	2.40026
3	229134218	229129218-229139218	0.268869	2.40026
3	229134693	229129693-229139693	0.268869	2.3761
3	229134747	229129747-229139747	0.268869	2.3761
3	229134831	229129831-229139831	0.268869	2.3761
3	229134837	229129837-229139837	0.232197	2.66197
3	230723014	230718014-230728014	0.219284	2.89253
3	230726113	230721113-230731113	0.219284	2.94882
3	230877521	230872521-230882521	0.232197	3.18473	TBX5
3	230877909	230872909-230882909	0.232197	3.18473
3	230878274	230873274-230883274	0.232197	3.18473
3	230936489	230931489-230941489	0.22003	2.90409	_
3	230936492	230931492-230941492	0.22003	2.90409
3	230936495	230931495-230941495	0.22003	2.90409
3	230943467	230938467-230948467	0.239671	3.03705
3	231142572	231137572-231147572	0.220703	2.53836
3	231143909	231138909-231148909	0.30593	2.5103
3	231146149	231141149-231151149	0.221797	2.51449
3	231148915	231143915-231153915	0.220703	2.51832
3	231273916	231268916-231278916	0.263936	2.78613	RBM19
3	231277528	231272528-231282528	0.263936	2.872
3	231278362	231273362-231283362	0.263936	2.88179
3	231278583	231273583-231283583	0.263936	2.88179
3	231278963	231273963-231283963	0.263936	2.83986
3	231285714	231280714-231290714	0.263936	2.74076
3	231286901	231281901-231291901	0.263936	2.72083
3	231289457	231284457-231294457	0.263936	2.60562
3	231294360	231289360-231299360	0.22389	2.68334
3	231294446	231289446-231299446	0.22389	2.68334
3	231294735	231289735-231299735	0.22389	2.59007
3	231312902	231307902-231317902	0.22389	2.84965	_
3	231341625	231336625-231346625	0.223991	2.51197
4	8865504	8860504-8870504	0.223933	2.39305	TG
4	38787048	38782048-38792048	0.276172	2.4547	POP1
4	38901516	38896516-38906516	0.245008	2.73815	MATN2
4	38904339	38899339-38909339	0.245008	2.75046
4	38910541	38905541-38915541	0.245008	2.67693
4	147931828	147926828-147936828	0.250344	2.77944	_
4	202716533	202711533-202721533	0.233284	2.42958	PTPRZ1
4	202716536	202711536-202721536	0.233284	2.42958
4	202716554	202711554-202721554	0.233284	2.42958
4	202717591	202712591-202722591	0.226114	2.85753
4	202717766	202712766-202722766	0.226114	2.85753
4	202718300	202713300-202723300	0.226114	2.85902
4	202724134	202719134-202729134	0.226114	2.86511
4	202731479	202726479-202736479	0.221816	2.91043
4	202731844	202726844-202736844	0.234111	2.88196
4	202732230	202727230-202737230	0.234111	2.88048
4	202732298	202727298-202737298	0.234111	2.88048
4	207908726	207903726-207913726	0.233284	2.39987	_
4	207918830	207913830-207923830	0.328355	2.43746
4	207919319	207914319-207924319	0.22003	2.44285
4	207919452	207914452-207924452	0.328355	2.43752
4	207925094	207920094-207930094	0.258445	2.41497
4	207926996	207921996-207931996	0.313448	2.46268
4	208007659	208002659-208012659	0.223991	2.61266	RBM28
4	208010257	208005257-208015257	0.223991	2.55017
4	208010568	208005568-208015568	0.223991	2.44333
4	208011141	208006141-208016141	0.223991	2.44389	PRRT4
4	208013195	208008195-208018195	0.223991	2.56087
4	208013549	208008549-208018549	0.223991	2.56087
4	208014347	208009347-208019347	0.223991	2.73632
4	208014348	208009348-208019348	0.223991	2.73632
4	208014886	208009886-208019886	0.233284	3.15781
4	208016762	208011762-208021762	0.236064	3.08357
4	208016807	208011807-208021807	0.328355	3.15611
4	208017780	208012780-208022780	0.270522	2.97979
4	208019288	208014288-208024288	0.415746	3.12225
4	208027840	208022840-208032840	0.234266	3.03198	IRF5
4	208317439	208312439-208322439	0.215224	2.4427	_
4	224293948	224288948-224298948	0.277066	2.65056
4	224308564	224303564-224313564	0.314575	2.69906
4	224333951	224328951-224338951	0.238835	2.64652
4	224334319	224329319-224339319	0.291146	2.66532
4	224336805	224331805-224341805	0.268386	2.94189
4	224337838	224332838-224342838	0.241596	2.85876
4	224348221	224343221-224353221	0.222246	2.84002
4	224348429	224343429-224353429	0.22389	2.7772
4	224349259	224344259-224354259	0.263936	3.3374
4	224349304	224344304-224354304	0.263936	3.35778
4	224350083	224345083-224355083	0.263936	3.35778
4	224350085	224345085-224355085	0.263936	3.35778
4	224350277	224345277-224355277	0.221797	3.46671
4	224350950	224345950-224355950	0.238835	3.60941
4	224353051	224348051-224358051	0.233461	3.53988
4	224366816	224361816-224371816	0.225362	4.14553
4	224369960	224364960-224374960	0.236679	4.30931
4	224371075	224366075-224376075	0.221816	4.38965
4	224371311	224366311-224376311	0.226722	4.35078
4	224371361	224366361-224376361	0.296307	4.37592
4	224375832	224370832-224380832	0.226722	4.28124
4	224376045	224371045-224381045	0.229085	4.32581
4	224376722	224371722-224381722	0.355601	3.97944
4	224378754	224373754-224383754	0.279224	4.08415
4	224381892	224376892-224386892	0.248353	3.9026
4	224386948	224381948-224391948	0.248353	3.70793
4	224389785	224384785-224394785	0.220293	3.95169
4	224404984	224399984-224409984	0.252989	4.32565
4	224407185	224402185-224412185	0.248353	4.44938
4	224408386	224403386-224413386	0.248353	4.3749
4	224411345	224406345-224416345	0.334776	4.43939
4	224412547	224407547-224417547	0.248353	4.55204
4	224413840	224408840-224418840	0.284622	4.219
4	224413970	224408970-224418970	0.284622	4.12779
4	224420129	224415129-224425129	0.228495	4.32057	CUL1
4	224425040	224420040-224430040	0.234335	4.59394
4	224425104	224420104-224430104	0.234335	4.58632
4	224428971	224423971-224433971	0.313307	4.52745
4	224430427	224425427-224435427	0.238835	4.29485
4	224430570	224425570-224435570	0.280702	4.29973
4	224430584	224425584-224435584	0.230431	4.31256
4	224431373	224426373-224436373	0.342578	4.45743
4	224431529	224426529-224436529	0.280702	4.38505
4	224431538	224426538-224436538	0.33011	4.38185
4	224431728	224426728-224436728	0.280702	4.38084
4	224431913	224426913-224436913	0.280702	4.38591
4	224431920	224426920-224436920	0.280702	4.38591
4	224432654	224427654-224437654	0.230431	4.39543
4	224432713	224427713-224437713	0.238835	4.3953
4	224433172	224428172-224438172	0.230431	4.40119
4	224433543	224428543-224438543	0.280702	4.34619
4	224433738	224428738-224438738	0.238835	4.34578
4	224433859	224428859-224438859	0.238835	4.32927
4	224435170	224430170-224440170	0.238835	4.28707
4	224435638	224430638-224440638	0.303857	4.35535
4	224435684	224430684-224440684	0.30094	4.35239
4	224435698	224430698-224440698	0.264985	4.3531
4	224436237	224431237-224441237	0.378232	4.34395
4	224436775	224431775-224441775	0.342578	4.33442
4	224436870	224431870-224441870	0.30094	4.33843
4	224437055	224432055-224442055	0.30094	4.57051
4	224437102	224432102-224442102	0.30094	4.57051
4	224437131	224432131-224442131	0.30094	4.57051
4	224437157	224432157-224442157	0.303857	4.60957
4	224437278	224432278-224442278	0.30094	4.60523
4	224438583	224433583-224443583	0.239638	4.55425
4	224438591	224433591-224443591	0.33011	4.55482
4	224438738	224433738-224443738	0.239638	4.55047
4	224438868	224433868-224443868	0.239638	4.55047
4	224438929	224433929-224443929	0.271611	4.55354
4	224439067	224434067-224444067	0.239638	4.55214
4	224439127	224434127-224444127	0.270479	4.58988
4	224439131	224434131-224444131	0.239638	4.42386
4	224439460	224434460-224444460	0.239638	4.42386
4	224439536	224434536-224444536	0.239638	4.42386
4	224439537	224434537-224444537	0.239638	4.42386
4	224439596	224434596-224444596	0.239638	4.42386
4	224439775	224434775-224444775	0.239638	4.42849
4	224439796	224434796-224444796	0.239638	4.42849
4	224439820	224434820-224444820	0.239638	4.42849
4	224439831	224434831-224444831	0.239638	4.42849
4	224439985	224434985-224444985	0.239638	4.42849
4	224440434	224435434-224445434	0.239638	4.30688
4	224440459	224435459-224445459	0.239638	4.30688
4	224440485	224435485-224445485	0.239638	4.30688
4	224440537	224435537-224445537	0.239638	4.30688
4	224440725	224435725-224445725	0.239638	4.30688
4	224440730	224435730-224445730	0.239638	4.30688
4	224440778	224435778-224445778	0.239638	4.30688
4	224440779	224435779-224445779	0.239638	4.30688
4	224440780	224435780-224445780	0.239638	4.30688
4	224440822	224435822-224445822	0.239638	4.30688
4	224440878	224435878-224445878	0.239638	4.30688
4	224440895	224435895-224445895	0.239638	4.30688
4	224440905	224435905-224445905	0.239638	4.30688
4	224441328	224436328-224446328	0.239638	4.30513
4	224441341	224436341-224446341	0.239638	4.30513
4	224441490	224436490-224446490	0.239638	4.30513
4	224441563	224436563-224446563	0.239638	4.30513
4	224442116	224437116-224447116	0.239638	4.35169
4	224442611	224437611-224447611	0.239638	4.35169
4	224442664	224437664-224447664	0.239638	4.35169
4	224442942	224437942-224447942	0.239638	4.417
4	224444050	224439050-224449050	0.314539	4.64469
4	224444206	224439206-224449206	0.314539	4.64469
4	224444382	224439382-224449382	0.378232	4.73024
4	224445219	224440219-224450219	0.309208	4.82272
4	224445667	224440667-224450667	0.303857	4.76932
4	224446110	224441110-224451110	0.231199	4.78035
4	224446252	224441252-224451252	0.231199	4.69484
4	224446302	224441302-224451302	0.231199	4.65434
4	224447934	224442934-224452934	0.238835	4.55898
4	224448169	224443169-224453169	0.305572	4.56768
4	224448450	224443450-224453450	0.303857	4.59898
4	224449368	224444368-224454368	0.303857	4.59333
4	224449474	224444474-224454474	0.305572	4.59475
4	224449578	224444578-224454578	0.33011	4.61112
4	224449680	224444680-224454680	0.305572	4.60465
4	224450051	224445051-224455051	0.303857	4.60837
4	224450312	224445312-224455312	0.271611	4.63103
4	224450326	224445326-224455326	0.305572	4.61374
4	224450520	224445520-224455520	0.305572	4.61374
4	224450707	224445707-224455707	0.303857	4.62246
4	224450769	224445769-224455769	0.305572	4.612
4	224451282	224446282-224456282	0.305572	4.61302
4	224452229	224447229-224457229	0.303857	4.36461
4	224452503	224447503-224457503	0.343279	4.31941
4	224452973	224447973-224457973	0.305572	4.23102
4	224453589	224448589-224458589	0.305572	4.22649
4	224454656	224449656-224459656	0.305572	4.27458
4	224454733	224449733-224459733	0.305572	4.27458
4	224454848	224449848-224459848	0.305572	4.27458
4	224455144	224450144-224460144	0.305572	4.2318
4	224455151	224450151-224460151	0.305572	4.2318
4	224455188	224450188-224460188	0.305572	4.2318
4	224455237	224450237-224460237	0.305572	4.2318
4	224455241	224450241-224460241	0.305572	4.2318
4	224455565	224450565-224460565	0.305572	4.2318
4	224456013	224451013-224461013	0.305572	4.27612
4	224457108	224452108-224462108	0.305572	4.27612
4	224457731	224452731-224462731	0.34702	4.28693
4	224457733	224452733-224462733	0.34702	4.28693
4	224458592	224453592-224463592	0.322072	4.13965
4	224458859	224453859-224463859	0.454707	4.24017
4	224461310	224456310-224466310	0.272514	4.68563
4	224462972	224457972-224467972	0.272514	4.64071
4	224463173	224458173-224468173	0.236355	4.65477
4	224463707	224458707-224468707	0.236355	4.65615
4	224463709	224458709-224468709	0.272514	4.65146
4	224464178	224459178-224469178	0.272514	4.66351
4	224464433	224459433-224469433	0.272514	4.67318
4	224464567	224459567-224469567	0.272514	4.67318
4	224465043	224460043-224470043	0.272514	4.65971
4	224465093	224460093-224470093	0.272514	4.65971
4	224465757	224460757-224470757	0.272514	4.64437
4	224466358	224461358-224471358	0.272514	4.77171
4	224467021	224462021-224472021	0.272514	4.56453
4	224467069	224462069-224472069	0.272514	4.56458
4	224467151	224462151-224472151	0.272514	4.53677
4	224467866	224462866-224472866	0.272514	4.54859
4	224469755	224464755-224474755	0.272514	4.5581
4	224470655	224465655-224475655	0.272514	4.47283
4	224471573	224466573-224476573	0.234266	4.55797
4	224474906	224469906-224479906	0.272514	4.5279
4	224478924	224473924-224483924	0.272514	4.38118
4	224479244	224474244-224484244	0.272514	4.38118
4	224484860	224479860-224489860	0.226318	4.40669
4	224486216	224481216-224491216	0.319703	4.46414
4	224486666	224481666-224491666	0.355635	4.47729
4	224488275	224483275-224493275	0.319703	4.74369
4	224490908	224485908-224495908	0.355386	4.72816
4	224490915	224485915-224495915	0.355386	4.72816
4	224492143	224487143-224497143	0.355635	4.6793
4	224492542	224487542-224497542	0.355635	4.68694
4	224493731	224488731-224498731	0.355635	4.57133
4	224494477	224489477-224499477	0.355635	4.58729
4	224494828	224489828-224499828	0.355635	4.57886
4	224495708	224490708-224500708	0.355635	4.58191
4	224495763	224490763-224500763	0.355635	4.58191
4	224495771	224490771-224500771	0.355635	4.58191
4	224495789	224490789-224500789	0.355635	4.58191
4	224495796	224490796-224500796	0.355635	4.58191
4	224495880	224490880-224500880	0.355635	4.58191
4	224496113	224491113-224501113	0.355635	4.59199
4	224496773	224491773-224501773	0.355635	4.59395
4	224496844	224491844-224501844	0.355635	4.58661
4	224497537	224492537-224502537	0.355635	4.55347
4	224497617	224492617-224502617	0.355635	4.56519
4	224497631	224492631-224502631	0.355635	4.56519
4	224497710	224492710-224502710	0.355635	4.56319
4	224498252	224493252-224503252	0.355635	4.5243
4	224498307	224493307-224503307	0.355635	4.5243
4	224499483	224494483-224504483	0.355635	4.58877
4	224500794	224495794-224505794	0.235499	4.66721
4	224501876	224496876-224506876	0.310235	4.65246
4	224508045	224503045-224513045	0.291146	4.93419
4	224508272	224503272-224513272	0.291146	5.01837
4	224508322	224503322-224513322	0.291146	5.01837
4	224508628	224503628-224513628	0.233461	5.04929
4	224508637	224503637-224513637	0.319911	5.07106
4	224508735	224503735-224513735	0.233461	5.02882
4	224510533	224505533-224515533	0.233461	4.86449
4	224510824	224505824-224515824	0.233461	4.89277
4	224510981	224505981-224515981	0.233461	4.89382
4	224511848	224506848-224516848	0.233461	4.8678
4	224513786	224508786-224518786	0.233461	4.88193
4	224514125	224509125-224519125	0.233461	4.98032
4	224514569	224509569-224519569	0.233461	5.02518
4	224515365	224510365-224520365	0.291146	5.01389
4	224515527	224510527-224520527	0.379108	5.04671
4	224515691	224510691-224520691	0.291146	5.04632
4	224518451	224513451-224523451	0.241596	5.06798
4	224518583	224513583-224523583	0.243403	5.06645
4	224518953	224513953-224523953	0.243403	5.04843
4	224519146	224514146-224524146	0.342578	5.04935
4	224519525	224514525-224524525	0.243403	5.04089
4	224519880	224514880-224524880	0.236679	4.90392
4	224521590	224516590-224526590	0.220293	5.02993
4	224526510	224521510-224531510	0.273232	4.96066
4	224527241	224522241-224532241	0.379108	5.02246
4	224527335	224522335-224532335	0.23536	5.05878
4	224530164	224525164-224535164	0.228495	4.15674
4	224534438	224529438-224539438	0.254785	4.24715	EZH2
4	224535335	224530335-224540335	0.379108	4.0987
4	224539113	224534113-224544113	0.291146	4.17072
4	224546079	224541079-224551079	0.291146	3.87797
4	224563480	224558480-224568480	0.235675	3.00723
4	224568151	224563151-224573151	0.291146	2.99853
4	224575138	224570138-224580138	0.215036	3.77752
4	224576906	224571906-224581906	0.230839	3.6873
4	224577277	224572277-224582277	0.230839	3.6873
4	224577939	224572939-224582939	0.230839	3.78744
4	224578675	224573675-224583675	0.291146	3.68082
4	224578919	224573919-224583919	0.225362	3.77597
4	224581825	224576825-224586825	0.241596	3.92409
4	224597872	224592872-224602872	0.291146	3.40968
4	224606047	224601047-224611047	0.364084	3.81401
4	224606076	224601076-224611076	0.364084	3.81401
4	224606158	224601158-224611158	0.411605	3.81902
4	224611737	224606737-224616737	0.289542	4.0688
4	224611738	224606738-224616738	0.247972	4.08786
4	224612935	224607935-224617935	0.291146	3.90308
4	224617636	224612636-224622636	0.291146	4.66262
4	224618193	224613193-224623193	0.291146	4.69335
4	224622959	224617959-224627959	0.233461	4.11031
4	224623807	224618807-224628807	0.286794	4.10499
4	224624277	224619277-224629277	0.286794	4.08911
4	224627561	224622561-224632561	0.233461	3.86902	_
4	224629322	224624322-224634322	0.233461	3.88473
4	224639091	224634091-224644091	0.234111	4.44731
4	224639179	224634179-224644179	0.243403	4.45276
4	224642570	224637570-224647570	0.241596	4.1477
4	224643402	224638402-224648402	0.368605	4.26125
4	224643703	224638703-224648703	0.368605	4.26125
4	224644331	224639331-224649331	0.232197	4.3147
4	224644346	224639346-224649346	0.232197	4.3147
4	224644360	224639360-224649360	0.297748	4.31501
4	224644483	224639483-224649483	0.260144	4.25865
4	224644918	224639918-224649918	0.279922	4.22858
4	224644983	224639983-224649983	0.260144	4.25714
4	224645045	224640045-224650045	0.260144	4.25171
4	224645636	224640636-224650636	0.35953	4.25378
4	224646207	224641207-224651207	0.35953	4.17447
4	224647611	224642611-224652611	0.234335	4.33451
4	224648293	224643293-224653293	0.225362	4.43544
4	224650515	224645515-224655515	0.23536	4.36417
4	224651508	224646508-224656508	0.328782	4.40079
4	224653811	224648811-224658811	0.241596	4.40963
4	224655776	224650776-224660776	0.241596	4.45686
4	224655904	224650904-224660904	0.241596	4.54941
4	224655911	224650911-224660911	0.241596	4.54941
4	224656511	224651511-224661511	0.228495	4.43929
4	224656791	224651791-224661791	0.279922	4.41882
4	224657844	224652844-224662844	0.245008	4.4082
4	224657899	224652899-224662899	0.39901	4.39224
4	224657947	224652947-224662947	0.39901	4.39224
4	224657950	224652950-224662950	0.39901	4.39224
4	224657976	224652976-224662976	0.39901	4.39224
4	224658334	224653334-224663334	0.228726	4.35236
4	224658401	224653401-224663401	0.228726	4.35236
4	224659488	224654488-224664488	0.241596	4.06603
4	224659918	224654918-224664918	0.322072	4.09381
4	224659972	224654972-224664972	0.322072	4.09381
4	224660047	224655047-224665047	0.272837	4.11188
4	224660142	224655142-224665142	0.322072	4.14131
4	224660146	224655146-224665146	0.272837	4.14275
4	224660153	224655153-224665153	0.277287	4.15821
4	224660195	224655195-224665195	0.322072	4.111
4	224660196	224655196-224665196	0.322072	4.111
4	224660369	224655369-224665369	0.272837	4.10403
4	224663603	224658603-224668603	0.241596	4.20912
4	224663689	224658689-224668689	0.250344	4.27574
4	224663895	224658895-224668895	0.250344	4.41582
4	224665590	224660590-224670590	0.241596	4.09199
4	224666465	224661465-224671465	0.322072	4.0878
4	224668721	224663721-224673721	0.241596	4.33155
4	224677639	224672639-224682639	0.230431	4.30972
4	224706155	224701155-224711155	0.241596	4.56498	PDIA4
4	224709583	224704583-224714583	0.228495	4.6391
4	224710197	224705197-224715197	0.228495	4.48118
4	224710283	224705283-224715283	0.228495	4.48118
4	224710392	224705392-224715392	0.228495	4.48118
4	224710443	224705443-224715443	0.228495	4.48118
4	224710464	224705464-224715464	0.228495	4.48118
4	224710569	224705569-224715569	0.228495	4.44546
4	224710597	224705597-224715597	0.228495	4.44546
4	224711006	224706006-224716006	0.228495	4.44546
4	224711009	224706009-224716009	0.228495	4.44546
4	224711207	224706207-224716207	0.228495	4.44546
4	224711465	224706465-224716465	0.228495	4.47328
4	224712245	224707245-224717245	0.241596	4.45974
4	224712740	224707740-224717740	0.241596	4.52943
4	224713175	224708175-224718175	0.241596	4.38467
4	224713240	224708240-224718240	0.241596	4.38467
4	224713253	224708253-224718253	0.241596	4.38467
4	224713493	224708493-224718493	0.241596	4.38689
4	224713494	224708494-224718494	0.241596	4.38689
4	224713643	224708643-224718643	0.241596	4.38689
4	224714099	224709099-224719099	0.241596	4.36069
4	224714111	224709111-224719111	0.241596	4.36069
4	224714141	224709141-224719141	0.241596	4.36069
4	224714158	224709158-224719158	0.241596	4.36069
4	224714386	224709386-224719386	0.241596	4.39497
4	224715187	224710187-224720187	0.241596	4.25159
4	224716804	224711804-224721804	0.241596	4.46242
4	224719844	224714844-224724844	0.241596	4.48921
4	224719976	224714976-224724976	0.241596	4.48921
4	224722262	224717262-224727262	0.241596	4.56329
4	224726240	224721240-224731240	0.241596	4.54385
4	224730647	224725647-224735647	0.291298	4.56073
4	224758255	224753255-224763255	0.239671	3.66417	ZNF282
4	224760321	224755321-224765321	0.222246	3.61123
4	224765065	224760065-224770065	0.21777	3.49697
4	224766941	224761941-224771941	0.215036	3.62563
4	224800149	224795149-224805149	0.260144	3.61391
4	224800350	224795350-224805350	0.241596	3.43196
4	224842326	224837326-224847326	0.259209	3.23175
4	225663029	225658029-225668029	0.221816	3.04115	AGAP3
4	225663464	225658464-225668464	0.221816	3.03124
5	2682713	2677713-2687713	0.282289	2.51854	RBFOX3
5	2943095	2938095-2948095	0.238281	2.80693
5	2943238	2938238-2948238	0.244137	2.80148
5	2945988	2940988-2950988	0.263697	2.76114
5	2947647	2942647-2952647	0.263697	2.6432
5	2948537	2943537-2953537	0.446658	2.74428
5	3939343	3934343-3944343	0.407014	2.76344	_
5	3940526	3935526-3945526	0.286794	2.80144
5	3940925	3935925-3945925	0.320779	2.76383
5	3941180	3936180-3946180	0.493337	2.70105
5	3941906	3936906-3946906	0.225173	2.74347
5	3941972	3936972-3946972	0.268869	2.76707
5	3942505	3937505-3947505	0.493337	2.46927
5	3946312	3941312-3951312	0.264506	2.43703
5	3946330	3941330-3951330	0.264506	2.43703
5	3946387	3941387-3951387	0.264506	2.43703
5	3947067	3942067-3952067	0.450785	2.84311
5	3947232	3942232-3952232	0.395244	2.78057
5	3948675	3943675-3953675	0.222246	2.70075
5	3949440	3944440-3954440	0.40914	2.77186
5	3949486	3944486-3954486	0.40914	2.77186
5	3949899	3944899-3954899	0.360265	2.74932
5	3950256	3945256-3955256	0.313448	2.72187
5	3950535	3945535-3955535	0.319703	2.72892
5	3950626	3945626-3955626	0.313448	2.69506
5	3950707	3945707-3955707	0.313448	2.69506
5	3951049	3946049-3956049	0.268946	2.66994
5	3951530	3946530-3956530	0.319781	2.63178
5	3951973	3946973-3956973	0.319781	2.65416
5	3952072	3947072-3957072	0.226722	2.69922
5	3952246	3947246-3957246	0.325445	2.67362
5	3952335	3947335-3957335	0.319781	2.66453
5	3953039	3948039-3958039	0.280702	2.70979
5	3953238	3948238-3958238	0.349668	2.76617
5	3953519	3948519-3958519	0.280702	2.8372
5	3953613	3948613-3958613	0.280702	2.79394
5	3953769	3948769-3958769	0.280702	2.79394
5	3953890	3948890-3958890	0.280702	2.79394
5	3953962	3948962-3958962	0.233284	2.82709
5	3953984	3948984-3958984	0.280702	2.80736
5	3954105	3949105-3959105	0.325445	2.78013
5	3954121	3949121-3959121	0.280702	2.78411
5	3954160	3949160-3959160	0.291577	2.80654
5	3954728	3949728-3959728	0.455977	2.81242
5	3954974	3949974-3959974	0.340752	2.74414
5	3955548	3950548-3960548	0.317821	2.66171
5	3956875	3951875-3961875	0.234266	2.62739
5	3956903	3951903-3961903	0.275359	2.5985
5	3957070	3952070-3962070	0.271862	2.62974
5	3957353	3952353-3962353	0.271862	2.60827
5	3957586	3952586-3962586	0.243192	2.55588
5	3957860	3952860-3962860	0.340752	2.53303
5	3957897	3952897-3962897	0.340752	2.5304
5	3957979	3952979-3962979	0.340752	2.5304
5	3961424	3956424-3966424	0.365756	2.60855
5	3962414	3957414-3967414	0.355601	2.74676
5	3966505	3961505-3971505	0.232197	2.57125
5	3966674	3961674-3971674	0.267961	2.56759
5	3967831	3962831-3972831	0.310235	2.55951
5	3968471	3963471-3973471	0.365756	2.53835
5	3968542	3963542-3973542	0.365756	2.53969
5	3969020	3964020-3974020	0.233284	2.57207
5	3969076	3964076-3974076	0.233284	2.57207
5	3969710	3964710-3974710	0.259731	2.59609
5	3969845	3964845-3974845	0.342578	2.74218
5	3969895	3964895-3974895	0.245008	2.75538
5	3969998	3964998-3974998	0.245008	2.6868
5	3970251	3965251-3975251	0.355601	2.68544
5	3970286	3965286-3975286	0.355601	2.68544
5	3970287	3965287-3975287	0.355601	2.68544
5	3970357	3965357-3975357	0.284283	2.68975
5	3970368	3965368-3975368	0.245008	2.6907
5	3970444	3965444-3975444	0.232197	2.70506
5	3970503	3965503-3975503	0.31461	2.65799
5	3970505	3965505-3975505	0.30094	2.63761
5	3970602	3965602-3975602	0.30094	2.65157
5	3971215	3966215-3976215	0.31461	2.65111
5	3971247	3966247-3976247	0.342578	2.63732
5	3972309	3967309-3977309	0.269825	2.4491
5	3972310	3967310-3977310	0.269825	2.4491
5	3972315	3967315-3977315	0.269825	2.4491
5	3981292	3976292-3986292	0.21777	2.4469
5	3981669	3976669-3986669	0.262834	2.40618
5	3982595	3977595-3987595	0.380709	2.39299
5	3983018	3978018-3988018	0.40914	2.49039
5	3990666	3985666-3995666	0.30094	2.47129
5	3991080	3986080-3996080	0.226114	2.40002
5	4058520	4053520-4063520	0.246381	3.00139
5	4059302	4054302-4064302	0.464113	2.66063
5	4059322	4054322-4064322	0.229085	2.76364
5	4062044	4057044-4067044	0.297748	3.12405
5	4178948	4173948-4183948	0.242635	2.96933	SEPTIN9
5	4178949	4173949-4183949	0.281343	2.96787
5	4178984	4173984-4183984	0.242635	3.01421
5	4179598	4174598-4184598	0.268946	2.99171
5	4179711	4174711-4184711	0.44908	2.98627
5	4179746	4174746-4184746	0.347186	2.98812
5	4180865	4175865-4185865	0.347186	2.93877
5	4181124	4176124-4186124	0.269105	2.98408
5	4181129	4176129-4186129	0.269105	2.98408
5	4181354	4176354-4186354	0.346431	2.98133
5	4181596	4176596-4186596	0.391168	2.92742
5	4181907	4176907-4186907	0.258445	2.89047
5	4183002	4178002-4188002	0.215224	2.92857
5	4183262	4178262-4188262	0.215224	2.93075
5	4183771	4178771-4188771	0.215224	2.9397
5	4183774	4178774-4188774	0.253722	2.90062
5	4184816	4179816-4189816	0.219284	2.96663
5	4187005	4182005-4192005	0.260142	2.99943
5	4187147	4182147-4192147	0.260142	3.00709
5	4187495	4182495-4192495	0.219255	3.00238
5	4187670	4182670-4192670	0.265822	2.99321
5	4189153	4184153-4194153	0.320779	2.97947
5	4189383	4184383-4194383	0.253722	2.90651
5	4190335	4185335-4195335	0.320779	2.89439
5	4190758	4185758-4195758	0.374703	2.8789
5	4191821	4186821-4196821	0.374703	2.85548
5	4191902	4186902-4196902	0.374703	2.85548
5	4192956	4187956-4197956	0.374703	2.9952
5	4193073	4188073-4198073	0.304541	3.01657
5	4193504	4188504-4198504	0.374703	2.96638
5	4193880	4188880-4198880	0.229085	2.99216
5	4194702	4189702-4199702	0.305851	3.01438
5	4195312	4190312-4200312	0.229085	2.99634
5	4195363	4190363-4200363	0.310312	2.89732
5	4195517	4190517-4200517	0.374703	2.86139
5	4196260	4191260-4201260	0.414903	2.8761
5	4196261	4191261-4201261	0.414903	2.8761
5	4196332	4191332-4201332	0.310779	2.89722
5	4196367	4191367-4201367	0.414903	2.89416
5	4196397	4191397-4201397	0.414903	2.89416
5	4196473	4191473-4201473	0.351411	2.90425
5	4196703	4191703-4201703	0.414903	2.88988
5	4196907	4191907-4201907	0.44908	2.90419
5	4197098	4192098-4202098	0.351411	2.93636
5	4197111	4192111-4202111	0.255304	2.94311
5	4197693	4192693-4202693	0.255304	2.91937
5	4197755	4192755-4202755	0.255304	2.91937
5	4197933	4192933-4202933	0.3098	2.91907
5	4198155	4193155-4203155	0.373453	3.05179
5	4198768	4193768-4203768	0.419306	2.99154
5	4199568	4194568-4204568	0.226114	2.92408
5	4199917	4194917-4204917	0.253722	2.77858
5	4200820	4195820-4205820	0.228726	2.77275
5	4201820	4196820-4206820	0.236679	2.56473
5	4202000	4197000-4207000	0.286245	2.55882
5	4202418	4197418-4207418	0.236679	2.56489
5	4202959	4197959-4207959	0.236679	2.57994
5	4202968	4197968-4207968	0.253722	2.5528
5	4207302	4202302-4212302	0.253722	2.6422
5	4207985	4202985-4212985	0.226114	2.71159
5	4208178	4203178-4213178	0.226114	2.71025
5	4208310	4203310-4213310	0.253722	2.65647
5	4208577	4203577-4213577	0.253722	2.67204
5	4208633	4203633-4213633	0.253722	2.67422
5	4208737	4203737-4213737	0.253722	2.6525
5	4208759	4203759-4213759	0.253722	2.6525
5	4208843	4203843-4213843	0.253722	2.6525
5	4209060	4204060-4214060	0.291517	2.64738
5	4209221	4204221-4214221	0.253722	2.68751
5	4211265	4206265-4216265	0.360186	2.66967
5	4211608	4206608-4216608	0.253722	2.59036
5	4211624	4206624-4216624	0.253722	2.59036
5	4212252	4207252-4217252	0.298506	2.67296
5	4219327	4214327-4224327	0.306049	2.5374
5	4224422	4219422-4229422	0.453154	2.62395
5	4226438	4221438-4231438	0.453154	2.61308
5	4229498	4224498-4234498	0.277952	2.39015
5	4229671	4224671-4234671	0.277952	2.39358
5	7490814	7485814-7495814	0.413719	2.39414	SDK2
5	7491153	7486153-7496153	0.248353	2.45762
5	7493192	7488192-7498192	0.376993	2.50925
5	7494641	7489641-7499641	0.217276	2.57137
5	7494643	7489643-7499643	0.221816	2.54576
5	7495708	7490708-7500708	0.306858	2.46845
5	7495788	7490788-7500788	0.319781	2.45002
5	7496005	7491005-7501005	0.306858	2.47647
5	7496331	7491331-7501331	0.251415	2.5086
5	7496348	7491348-7501348	0.251415	2.5086
5	7496431	7491431-7501431	0.376993	2.45792
5	7496657	7491657-7501657	0.221816	2.64728
5	7497911	7492911-7502911	0.38256	2.53162
5	7497964	7492964-7502964	0.267222	2.42118
5	7497971	7492971-7502971	0.418485	2.43992
5	7499592	7494592-7504592	0.335865	2.41215	_
5	7500529	7495529-7505529	0.245008	2.41892
5	7505007	7500007-7510007	0.442668	2.39426	CDC42EP4
5	7506551	7501551-7511551	0.328355	2.44663
5	7508312	7503312-7513312	0.460837	2.39082
5	7508790	7503790-7513790	0.398235	2.51137
5	7514079	7509079-7519079	0.22389	2.57534
5	7514136	7509136-7519136	0.338136	2.65554
5	7514790	7509790-7519790	0.225362	2.56265
5	7516253	7511253-7521253	0.220703	2.41387
5	7520770	7515770-7525770	0.229085	2.58287
5	7520793	7515793-7525793	0.229085	2.58287
5	7520834	7515834-7525834	0.229085	2.58287
5	7521264	7516264-7526264	0.301857	2.48589
5	7521290	7516290-7526290	0.233284	2.60776
5	7522229	7517229-7527229	0.405087	2.67918
5	7523625	7518625-7528625	0.233284	2.6099
5	7523971	7518971-7528971	0.340752	2.50707
5	7524758	7519758-7529758	0.259731	2.58534
5	7527170	7522170-7532170	0.340752	2.53609
5	7540673	7535673-7545673	0.298506	2.51992	CPSF4L
5	7540909	7535909-7545909	0.298506	2.48508
5	7552007	7547007-7557007	0.264506	2.43057
5	7552401	7547401-7557401	0.264506	2.43173
5	7552720	7547720-7557720	0.340752	2.42401
5	7552869	7547869-7557869	0.306049	2.47278
5	7553293	7548293-7558293	0.306049	2.45924
5	7552007	7547007-7557007			C5H17orf80
5	7552401	7547401-7557401
5	7552720	7547720-7557720
5	7552869	7547869-7557869
5	7553293	7548293-7558293
5	7555771	7550771-7560771	0.31942	2.51205
5	7555851	7550851-7560851	0.221816	2.49919
5	7603719	7598719-7608719	0.242635	2.46495	_
5	7606913	7601913-7611913	0.238281	2.53096
5	7607122	7602122-7612122	0.487302	2.46648
5	7630829	7625829-7635829	0.347345	2.46071
5	7630860	7625860-7635860	0.347345	2.46071
5	7630870	7625870-7635870	0.347345	2.46071
5	7630927	7625927-7635927	0.217276	2.42493
5	7638757	7633757-7643757	0.214547	2.43089
5	7644475	7639475-7649475	0.270522	2.40241
5	7646549	7641549-7651549	0.233284	2.65424
5	7651203	7646203-7656203	0.310204	2.77028
5	7651497	7646497-7656497	0.329285	2.6979
5	7656032	7651032-7661032	0.220293	2.90355
5	7656111	7651111-7661111	0.220293	2.90355
5	7663025	7658025-7668025	0.276282	3.03202
5	7663722	7658722-7668722	0.359335	2.6597
5	7665094	7660094-7670094	0.368605	2.40348	SLC39A11
5	7665226	7660226-7670226	0.269825	2.49752
5	7665235	7660235-7670235	0.368605	2.41265
5	7665584	7660584-7670584	0.368605	2.40236
5	7665938	7660938-7670938	0.368605	2.51483
5	7666225	7661225-7671225	0.235499	2.58892
5	7666259	7661259-7671259	0.368605	2.56111
5	7666366	7661366-7671366	0.371857	2.59278
5	7666505	7661505-7671505	0.242635	2.66972
5	7666895	7661895-7671895	0.368605	2.55094
5	7666929	7661929-7671929	0.368605	2.55094
5	7666993	7661993-7671993	0.368605	2.55094
5	7667000	7662000-7672000	0.269825	2.60755
5	7667178	7662178-7672178	0.368605	2.57515
5	7667508	7662508-7672508	0.309208	2.71366
5	7667749	7662749-7672749	0.236355	2.94866
5	7667757	7662757-7672757	0.306049	2.83892
5	7667781	7662781-7672781	0.36335	2.81362
5	7668739	7663739-7673739	0.270479	2.37617
5	7681922	7676922-7686922	0.277952	2.37649
5	7683264	7678264-7688264	0.277952	2.42055
5	7683423	7678423-7688423	0.277952	2.37269
5	7788972	7783972-7793972	0.383968	2.45234
5	7791066	7786066-7796066	0.320779	2.48705
5	7791431	7786431-7796431	0.364771	2.61182
5	7791733	7786733-7796733	0.320779	2.56083
5	7792974	7787974-7797974	0.285122	2.55298
5	7794362	7789362-7799362	0.270522	2.43557
5	14092274	14087274-14097274	0.242635	2.40922	_
5	14103761	14098761-14108761	0.242635	2.51887
5	20657623	20652623-20662623	0.233284	2.49387
5	20657648	20652648-20662648	0.233284	2.49387
5	20658551	20653551-20663551	0.233284	2.49268
5	22839137	22834137-22844137	0.26131	2.55793	ARL5C
5	22847381	22842381-22852381	0.223933	2.84399
5	22848792	22843792-22853792	0.396871	2.58004
5	22847381	22842381-22852381	0.223933	2.84399	PLXDC1
5	22848792	22843792-22853792	0.396871	2.58004
5	23109311	23104311-23114311	0.260142	2.37638	PIP4K2B
5	23109311	23104311-23114311	0.260142	2.37638	PSMB3
5	23138392	23133392-23143392	0.235138	2.40969	CISD3
5	23138392	23133392-23143392	0.235138	2.40969	MLLT6
5	23232390	23227390-23237390	0.223991	2.40224
5	23256351	23251351-23261351	0.234266	2.43608	SRCIN1
5	23257055	23252055-23262055	0.234266	2.45092
5	23257792	23252792-23262792	0.234266	2.45092
5	23274967	23269967-23279967	0.226114	2.51901
5	33875261	33870261-33880261	0.255304	2.3846	_
5	33876880	33871880-33881880	0.255304	2.37715
5	33876940	33871940-33881940	0.255304	2.37715
5	33876971	33871971-33881971	0.255304	2.37715
5	33876993	33871993-33881993	0.255304	2.37715
5	33878100	33873100-33883100	0.255304	2.40308
5	33878146	33873146-33883146	0.255304	2.40308
5	33878187	33873187-33883187	0.255304	2.40308
5	33878679	33873679-33883679	0.255304	2.38491
5	33880098	33875098-33885098	0.255304	2.50964
5	33880534	33875534-33885534	0.220293	2.50062
5	33880536	33875536-33885536	0.220293	2.50062
5	33880812	33875812-33885812	0.220293	2.51266
5	33881488	33876488-33886488	0.220293	2.50527
5	33881653	33876653-33886653	0.220293	2.50527
5	33881961	33876961-33886961	0.255304	2.51448
5	42177278	42172278-42182278	0.231763	2.70595
5	42178099	42173099-42183099	0.231763	2.55499
5	42523183	42518183-42528183	0.228495	2.51845
5	42524384	42519384-42529384	0.228495	2.52354
5	42526777	42521777-42531777	0.228495	2.47766
5	42527617	42522617-42532617	0.228495	2.5681
5	42541449	42536449-42546449	0.228495	2.62623
5	42556856	42551856-42561856	0.228495	2.53322
5	42565006	42560006-42570006	0.228495	2.62239
5	42567730	42562730-42572730	0.229085	2.56056
5	42567734	42562734-42572734	0.229085	2.60892
5	42571869	42566869-42576869	0.228495	2.53306
5	42572100	42567100-42577100	0.228495	2.51056
5	42572649	42567649-42577649	0.228495	2.51352
5	42572682	42567682-42577682	0.266406	2.50387
5	42575280	42570280-42580280	0.266406	2.49769
5	42580422	42575422-42585422	0.228495	2.45533
5	42660544	42655544-42665544	0.238281	2.86897
5	42680440	42675440-42685440	0.238281	2.58884
5	42695043	42690043-42700043	0.228495	3.01737
5	42696500	42691500-42701500	0.228495	2.73873
5	42709094	42704094-42714094	0.228495	2.72703
5	42713183	42708183-42718183	0.228495	2.77997
5	42723195	42718195-42728195	0.231199	2.62462
5	42723373	42718373-42728373	0.231199	2.62462
5	42723681	42718681-42728681	0.231199	2.61871
5	42723920	42718920-42728920	0.231199	2.63394
5	42724345	42719345-42729345	0.231199	2.63394
5	42724348	42719348-42729348	0.231199	2.63394
5	42724450	42719450-42729450	0.231199	2.63394
5	42724512	42719512-42729512	0.231199	2.63394
5	42724608	42719608-42729608	0.231199	2.63394
5	42724631	42719631-42729631	0.231199	2.63394
5	42725016	42720016-42730016	0.231199	2.63394
5	42725183	42720183-42730183	0.231199	2.81211
5	42725273	42720273-42730273	0.231199	2.81552
5	42725306	42720306-42730306	0.231199	2.79987
5	42725360	42720360-42730360	0.231199	2.79987
5	42725401	42720401-42730401	0.231199	2.79987
5	42725579	42720579-42730579	0.231199	2.79986
5	42725717	42720717-42730717	0.231199	2.79986
5	42727111	42722111-42732111	0.231199	2.71965
5	42727374	42722374-42732374	0.231199	2.68406
5	42727543	42722543-42732543	0.231199	2.68839
5	42727710	42722710-42732710	0.231199	2.68181
5	42727829	42722829-42732829	0.231199	2.68181
5	42729635	42724635-42734635	0.231199	2.55184
5	42729883	42724883-42734883	0.231199	2.55184
5	42730074	42725074-42735074	0.231199	2.54463
5	42730082	42725082-42735082	0.231199	2.54463
5	42731507	42726507-42736507	0.271611	2.50439
5	42734129	42729129-42739129	0.231199	2.39092
5	42734744	42729744-42739744	0.231199	2.4414
5	42740480	42735480-42745480	0.231199	2.40073
5	42740527	42735527-42745527	0.231199	2.40073
5	42807087	42802087-42812087	0.228495	2.45053
5	42846087	42841087-42851087	0.228495	2.5534
5	42928857	42923857-42933857	0.228495	2.76844
5	42932374	42927374-42937374	0.228495	2.60393
5	42937342	42932342-42942342	0.228495	2.62741
5	43352895	43347895-43357895	0.225173	2.40035
5	43411023	43406023-43416023	0.234111	2.52428
5	43414140	43409140-43419140	0.220293	2.64112
5	43416822	43411822-43421822	0.220293	2.69627
5	43418882	43413882-43423882	0.220293	2.63176
5	43420254	43415254-43425254	0.220293	2.66807
5	43422068	43417068-43427068	0.220293	2.60493
5	43426556	43421556-43431556	0.220293	2.5611
5	46703353	46698353-46708353	0.264506	2.4142	TTLL6
5	46703533	46698533-46708533	0.264506	2.42024
5	46704316	46699316-46709316	0.264506	2.42025
5	46704644	46699644-46709644	0.264506	2.39738
5	46748120	46743120-46753120	0.272514	2.66408	_
5	46752168	46747168-46757168	0.272514	2.76809
5	46753035	46748035-46758035	0.272514	2.74171
5	46766410	46761410-46771410	0.258445	2.97547	HOXB13
5	46768568	46763568-46773568	0.272514	3.08931
5	124508790	124503790-124513790	0.245008	2.47175	_
5	124509127	124504127-124514127	0.225362	2.57271
5	124509128	124504128-124514128	0.225362	2.57271
5	124509131	124504131-124514131	0.225362	2.57271
5	124516626	124511626-124521626	0.250105	2.58642
5	124516656	124511656-124521656	0.250105	2.58642
5	124522065	124517065-124527065	0.225362	2.5668
5	124531366	124526366-124536366	0.225362	2.58925
5	124532898	124527898-124537898	0.225362	2.66016
5	124548010	124543010-124553010	0.225362	2.63742
5	142329448	142324448-142334448	0.313307	2.402
5	142330793	142325793-142335793	0.313307	2.39613
5	142330991	142325991-142335991	0.313307	2.39613
5	142331497	142326497-142336497	0.313307	2.39613
5	142331652	142326652-142336652	0.313307	2.39613
5	142331983	142326983-142336983	0.268386	2.51654
5	142333572	142328572-142338572	0.313307	2.44311
5	142333634	142328634-142338634	0.313307	2.44311
5	142333858	142328858-142338858	0.313307	2.44311
5	142334420	142329420-142339420	0.313307	2.41535
5	142334600	142329600-142339600	0.313307	2.38707
5	142335529	142330529-142340529	0.313307	2.38707
5	142335801	142330801-142340801	0.313307	2.38707
5	142336183	142331183-142341183	0.313307	2.44731
5	142337653	142332653-142342653	0.313307	2.69448	SLITRK1
5	142337853	142332853-142342853	0.313307	2.69448
5	142338277	142333277-142343277	0.313307	2.76327
5	142338334	142333334-142343334	0.313307	2.75497
5	142339698	142334698-142344698	0.313307	2.72888
5	142339870	142334870-142344870	0.313307	2.72888
5	142341401	142336401-142346401	0.313307	2.89272
5	142341687	142336687-142346687	0.225173	2.97405
5	142341726	142336726-142346726	0.268946	2.91956
5	142342312	142337312-142347312	0.313307	2.89725
5	142342400	142337400-142347400	0.313307	2.89725
5	142533023	142528023-142538023	0.221797	2.50802	_
5	142548695	142543695-142553695	0.226722	2.4272
5	142561110	142556110-142566110	0.254785	3.18039
5	142564348	142559348-142569348	0.226722	2.70754
5	142585907	142580907-142590907	0.226722	2.46981
5	142586483	142581483-142591483	0.268869	2.4456
5	142590843	142585843-142595843	0.226722	4.04282
5	142591817	142586817-142596817	0.268869	4.15772
5	142661876	142656876-142666876	0.221797	3.13443
5	142685984	142680984-142690984	0.221797	3.41572
5	142685993	142680993-142690993	0.221797	3.41572
5	142685996	142680996-142690996	0.221797	3.41572
5	142686008	142681008-142691008	0.221797	3.41572
5	142689200	142684200-142694200	0.221797	3.70336
5	142705945	142700945-142710945	0.221797	3.69557
5	142752445	142747445-142757445	0.221797	3.37209
5	142799253	142794253-142804253	0.221797	3.34691
5	142800993	142795993-142805993	0.221797	3.33139
5	142808142	142803142-142813142	0.221797	3.29945
5	142810358	142805358-142815358	0.221797	3.29563
5	142816363	142811363-142821363	0.234111	3.36631
5	142816631	142811631-142821631	0.235138	3.36867
5	142817187	142812187-142822187	0.221797	3.35962
5	142820229	142815229-142825229	0.221797	3.30369
5	142822580	142817580-142827580	0.221797	3.28059
5	142828289	142823289-142833289	0.221797	3.26998
5	142828938	142823938-142833938	0.221797	3.26998
5	142830546	142825546-142835546	0.221797	3.27505
5	142832590	142827590-142837590	0.264572	3.2514
5	142833572	142828572-142838572	0.221797	3.28458
5	142833574	142828574-142838574	0.221797	3.28458
5	142835996	142830996-142840996	0.221797	3.24134
5	142840818	142835818-142845818	0.221797	3.24115
5	142849334	142844334-142854334	0.221797	3.23799
5	142852968	142847968-142857968	0.221797	3.18635
5	142856440	142851440-142861440	0.221797	3.15958
5	142859743	142854743-142864743	0.221797	3.19583
5	142865447	142860447-142870447	0.221797	3.7064
5	142868260	142863260-142873260	0.221797	3.72488
5	142869673	142864673-142874673	0.222246	3.72946
5	142869930	142864930-142874930	0.221797	3.68875
5	142870417	142865417-142875417	0.221797	3.68875
5	142877130	142872130-142882130	0.221797	3.67249
5	142883301	142878301-142888301	0.221797	3.63868
5	142886512	142881512-142891512	0.221797	3.66404
5	142934929	142929929-142939929	0.221797	3.9452
5	142946124	142941124-142951124	0.221797	3.94258
5	142992799	142987799-142997799	0.221797	3.5173
5	143004321	142999321-143009321	0.221797	3.55466
5	143004542	142999542-143009542	0.221797	3.55371
5	143006583	143001583-143011583	0.221797	3.48304
5	143008274	143003274-143013274	0.221797	3.47583
5	143008527	143003527-143013527	0.221797	3.4772
5	143008575	143003575-143013575	0.221797	3.4772
5	143010959	143005959-143015959	0.221797	3.47742
5	143011346	143006346-143016346	0.221797	3.46929
5	143011842	143006842-143016842	0.221797	3.44481
5	143012521	143007521-143017521	0.221797	3.41991
5	143013874	143008874-143018874	0.221797	3.4239
5	143015111	143010111-143020111	0.221797	3.42725
5	143017769	143012769-143022769	0.221797	3.42079
5	143018536	143013536-143023536	0.221797	3.44009
5	143018961	143013961-143023961	0.221797	3.3703
5	143019014	143014014-143024014	0.221797	3.3703
5	143021078	143016078-143026078	0.221797	3.36078
5	143022671	143017671-143027671	0.221797	3.36265
5	143024695	143019695-143029695	0.221797	3.39419
5	143024982	143019982-143029982	0.221797	3.39419
5	143028028	143023028-143033028	0.221797	3.38584
5	143030765	143025765-143035765	0.221797	3.20546
5	143031785	143026785-143036785	0.221797	3.20832
5	143034199	143029199-143039199	0.221797	3.20941
5	143083764	143078764-143088764	0.225173	2.48697
5	143101877	143096877-143106877	0.221797	2.53854
5	143343395	143338395-143348395	0.221797	2.74622
5	143343589	143338589-143348589	0.221797	2.74622
5	143344604	143339604-143349604	0.221797	2.76198
5	143346261	143341261-143351261	0.221797	2.75485
5	143348708	143343708-143353708	0.221797	2.70833
5	143350500	143345500-143355500	0.221797	2.82452
5	143353547	143348547-143358547	0.221797	2.73779
5	143355039	143350039-143360039	0.221797	2.72879
5	143362044	143357044-143367044	0.221797	2.73881
5	143364105	143359105-143369105	0.221797	2.7579
5	143393088	143388088-143398088	0.221797	2.73276
5	143393187	143388187-143398187	0.221797	2.73276
5	143397987	143392987-143402987	0.221797	2.54421
5	143401836	143396836-143406836	0.221797	2.52194
5	143401838	143396838-143406838	0.221797	2.52194
5	143409511	143404511-143414511	0.221797	2.64666
5	143415974	143410974-143420974	0.221797	2.77409
5	143423224	143418224-143428224	0.221797	2.74836
5	143434901	143429901-143439901	0.221797	2.65826
5	143437042	143432042-143442042	0.221797	2.64999
5	143438803	143433803-143443803	0.221797	2.67811
5	143442111	143437111-143447111	0.221797	2.5739
5	143445971	143440971-143450971	0.221797	2.62667
5	143453681	143448681-143458681	0.221797	2.56113
5	143459010	143454010-143464010	0.262834	2.38165
5	143477667	143472667-143482667	0.221797	2.54819
5	143477773	143472773-143482773	0.217276	2.66206
5	143484791	143479791-143489791	0.262834	2.57468
5	143485861	143480861-143490861	0.262834	2.59923
5	143485939	143480939-143490939	0.215036	2.60061
5	143486500	143481500-143491500	0.262834	2.51512
5	143487340	143482340-143492340	0.262834	2.51512
5	143489807	143484807-143494807	0.262834	2.50192
5	143491396	143486396-143496396	0.262834	2.57182
5	143491807	143486807-143496807	0.262834	2.57182
5	143492168	143487168-143497168	0.262834	2.57182
5	143492379	143487379-143497379	0.225362	2.61504
5	143492763	143487763-143497763	0.225362	2.60844
5	143493109	143488109-143498109	0.225362	2.60844
5	143493286	143488286-143498286	0.262834	2.60346
5	143493719	143488719-143498719	0.225362	2.60896
5	143494723	143489723-143499723	0.262834	2.60045
5	143496265	143491265-143501265	0.225362	2.603
5	143497941	143492941-143502941	0.262834	2.54929
5	143498339	143493339-143503339	0.262834	2.54982
5	143498345	143493345-143503345	0.262834	2.54982
5	143498498	143493498-143503498	0.225362	2.56168
5	143499044	143494044-143504044	0.225362	2.56168
5	143499483	143494483-143504483	0.225362	2.56616
[truncated: 2,475 more rows]

## Sheet: S1b(Fst_xpehh_top1_fur quality)
CHR	Region (±5 kb)	SNP position	FST	normxpehh	Gene
1	124833856-124843856	124838856	0.180795	2.67112	_
1	124833874-124843874	124838874	0.180795	2.67112
1	124833900-124843900	124838900	0.180795	2.68968
1	124834003-124844003	124839003	0.180795	2.68968
1	124834028-124844028	124839028	0.180795	2.68968
1	159754353-159764353	159759353	0.261154	2.54664
1	162484223-162494223	162489223	0.189137	2.48848
1	162484225-162494225	162489225	0.189137	2.48848
1	162484233-162494233	162489233	0.189137	2.48658
1	162484276-162494276	162489276	0.189137	2.47509
1	162484277-162494277	162489277	0.189137	2.47509
1	162484296-162494296	162489296	0.189137	2.47509
1	162484312-162494312	162489312	0.189137	2.47509
1	162484322-162494322	162489322	0.189137	2.47509
1	162484338-162494338	162489338	0.189137	2.47106
1	162484343-162494343	162489343	0.189137	2.47106
1	162484469-162494469	162489469	0.180795	2.56704
1	162484502-162494502	162489502	0.180795	2.57425
1	162493111-162503111	162498111	0.180795	2.40419
1	162493122-162503122	162498122	0.180795	2.40158
1	162493144-162503144	162498144	0.181715	2.40249
1	162493160-162503160	162498160	0.180795	2.40181
1	162493188-162503188	162498188	0.180795	2.40512
1	162493195-162503195	162498195	0.180795	2.40512
1	162493251-162503251	162498251	0.180795	2.41527
1	162493271-162503271	162498271	0.180795	2.40682
1	162493281-162503281	162498281	0.180795	2.40102
1	162493283-162503283	162498283	0.180795	2.40102
1	162493296-162503296	162498296	0.180795	2.39624
1	162493730-162503730	162498730	0.180795	2.4164
1	162493734-162503734	162498734	0.188797	2.41875
1	162493742-162503742	162498742	0.180795	2.41432
1	162493753-162503753	162498753	0.180795	2.41373
1	162493756-162503756	162498756	0.180795	2.41373
1	162493764-162503764	162498764	0.180795	2.41373
1	162493770-162503770	162498770	0.181715	2.41373
1	162493779-162503779	162498779	0.180795	2.41236
1	162493808-162503808	162498808	0.180795	2.50265
1	162493819-162503819	162498819	0.180795	2.50819
1	162493820-162503820	162498820	0.180795	2.50819
1	162493821-162503821	162498821	0.180795	2.50819
1	162493826-162503826	162498826	0.242921	2.50857
1	162493848-162503848	162498848	0.180795	2.50747
1	162493886-162503886	162498886	0.188797	2.50134
1	162494293-162504293	162499293	0.188797	2.44049
1	162494736-162504736	162499736	0.180795	2.77544
1	162494764-162504764	162499764	0.180795	2.77544
1	162494767-162504767	162499767	0.180795	2.77544
1	162494790-162504790	162499790	0.234801	2.81633
1	162494791-162504791	162499791	0.234801	2.81633
1	162494801-162504801	162499801	0.234801	2.81633
1	162494803-162504803	162499803	0.234801	2.81633
1	162494807-162504807	162499807	0.234801	2.81633
1	162495993-162505993	162500993	0.315746	2.95476
1	162496000-162506000	162501000	0.180795	2.93974
1	162496053-162506053	162501053	0.180795	2.93889
1	162496060-162506060	162501060	0.180795	2.93889
1	162496063-162506063	162501063	0.180795	2.93889
1	162496074-162506074	162501074	0.180795	2.94374
1	162496083-162506083	162501083	0.180795	2.94374
1	162496086-162506086	162501086	0.181715	2.932
1	162496098-162506098	162501098	0.181715	2.93009
1	162496134-162506134	162501134	0.188797	2.93687
1	162496162-162506162	162501162	0.188797	2.94536
1	162496165-162506165	162501165	0.188797	2.94536
1	162496175-162506175	162501175	0.188797	2.94477
1	162496197-162506197	162501197	0.188797	2.94477
1	162496451-162506451	162501451	0.243922	2.7478
1	162496537-162506537	162501537	0.206128	2.73511
1	162496566-162506566	162501566	0.206128	2.7351
1	162498606-162508606	162503606	0.234801	2.99726
1	162498616-162508616	162503616	0.234801	2.99726
1	162498626-162508626	162503626	0.234801	2.99726
1	162498628-162508628	162503628	0.234801	2.99726
1	162498629-162508629	162503629	0.234801	2.99726
1	162498631-162508631	162503631	0.234801	2.99726
1	162498641-162508641	162503641	0.234801	2.99726
1	162498645-162508645	162503645	0.234801	2.99726
1	162498667-162508667	162503667	0.234801	2.99726
1	162498670-162508670	162503670	0.234801	2.99726
1	162498676-162508676	162503676	0.181715	3.05447
1	162498722-162508722	162503722	0.180795	3.07009
1	162498733-162508733	162503733	0.180795	3.07009
1	162499970-162509970	162504970	0.181715	3.18742
1	162500120-162510120	162505120	0.206128	2.87208
1	162500126-162510126	162505126	0.206128	2.87208
1	162500457-162510457	162505457	0.180795	2.86707
1	162500485-162510485	162505485	0.180795	2.86707
1	162500489-162510489	162505489	0.180795	2.86707
1	162500497-162510497	162505497	0.180795	2.86707
1	162500504-162510504	162505504	0.180795	2.86707
1	162500505-162510505	162505505	0.180795	2.86707
1	162500514-162510514	162505514	0.180795	2.87845
1	162500516-162510516	162505516	0.234801	2.87247
1	162500522-162510522	162505522	0.180795	2.87251
1	162500612-162510612	162505612	0.181715	2.86719
1	162500617-162510617	162505617	0.350284	2.86568
1	162500759-162510759	162505759	0.180795	2.83736
1	162500772-162510772	162505772	0.180795	2.83736
1	162500773-162510773	162505773	0.180795	2.83736
1	162500776-162510776	162505776	0.180795	2.83736
1	162500782-162510782	162505782	0.180795	2.83736
1	162500805-162510805	162505805	0.180795	2.83736
1	162500823-162510823	162505823	0.180795	2.83736
1	162500826-162510826	162505826	0.180795	2.83736
1	162500829-162510829	162505829	0.180795	2.83736
1	162500831-162510831	162505831	0.180795	2.83736
1	162500836-162510836	162505836	0.180795	2.83736
1	162500848-162510848	162505848	0.180795	2.83736
1	162500849-162510849	162505849	0.180795	2.83736
1	162500851-162510851	162505851	0.180795	2.83736
1	162500862-162510862	162505862	0.180795	2.83736
1	162500872-162510872	162505872	0.180795	2.77372
1	162500879-162510879	162505879	0.180795	2.77372
1	162500880-162510880	162505880	0.180795	2.77372
1	162500883-162510883	162505883	0.180795	2.77372
1	162501456-162511456	162506456	0.180795	2.77372
1	162501462-162511462	162506462	0.180795	2.78258
1	162501466-162511466	162506466	0.180795	2.78258
1	162501471-162511471	162506471	0.180795	2.78258
1	162501472-162511472	162506472	0.234801	2.78125
1	162501485-162511485	162506485	0.180795	2.78111
1	162501493-162511493	162506493	0.234801	2.78555
1	162502261-162512261	162507261	0.181715	2.57587
1	162502264-162512264	162507264	0.181715	2.57587
1	162502280-162512280	162507280	0.180795	2.60265
1	162502294-162512294	162507294	0.180795	2.60384
1	162502298-162512298	162507298	0.180795	2.59288
1	162502304-162512304	162507304	0.180795	2.59288
1	162502311-162512311	162507311	0.180795	2.59288
1	162502322-162512322	162507322	0.180795	2.59288
1	162502325-162512325	162507325	0.180795	2.54775
1	162503051-162513051	162508051	0.180795	2.57628
1	162503056-162513056	162508056	0.181715	2.58173
1	162503060-162513060	162508060	0.180795	2.61549
1	162503074-162513074	162508074	0.180795	2.62013
1	162503078-162513078	162508078	0.180795	2.62013
1	162503082-162513082	162508082	0.180795	2.62013
1	162503088-162513088	162508088	0.180795	2.62013
1	162503090-162513090	162508090	0.180795	2.62013
1	162503107-162513107	162508107	0.180795	2.62013
1	162503119-162513119	162508119	0.180795	2.62484
1	162503124-162513124	162508124	0.180795	2.62484
1	162503131-162513131	162508131	0.180795	2.62459
1	162503151-162513151	162508151	0.180795	2.63347
1	162503163-162513163	162508163	0.180795	2.63125
1	162503173-162513173	162508173	0.180795	2.63125
1	162503192-162513192	162508192	0.180795	2.63125
1	162503202-162513202	162508202	0.180795	2.63769
1	162503203-162513203	162508203	0.180795	2.63769
1	162503230-162513230	162508230	0.180795	2.63848
1	162503294-162513294	162508294	0.181715	2.65383
1	162503361-162513361	162508361	0.242921	2.5983
1	162503371-162513371	162508371	0.243922	2.59727
1	162503377-162513377	162508377	0.243922	2.59727
1	162503378-162513378	162508378	0.243922	2.59727
1	162503396-162513396	162508396	0.297627	2.55342
1	162503400-162513400	162508400	0.243922	2.55332
1	162503405-162513405	162508405	0.297627	2.55354
1	162503408-162513408	162508408	0.243922	2.49117
1	162503426-162513426	162508426	0.243922	2.49117
1	162503444-162513444	162508444	0.243922	2.49117
1	162503509-162513509	162508509	0.243922	2.43068
1	162513476-162523476	162518476	0.180795	2.78244
1	162513480-162523480	162518480	0.180795	2.78244
1	162513488-162523488	162518488	0.180795	2.78244
1	162513523-162523523	162518523	0.180795	2.91981
1	162513526-162523526	162518526	0.180795	2.91981
1	162513527-162523527	162518527	0.180795	2.91981
1	162513530-162523530	162518530	0.180795	2.91981
1	162513534-162523534	162518534	0.180795	2.91981
1	162513535-162523535	162518535	0.180795	2.91981
1	162513542-162523542	162518542	0.180795	2.91981
1	162513550-162523550	162518550	0.180795	2.91981
1	162513556-162523556	162518556	0.180795	2.91981
1	162513571-162523571	162518571	0.180795	2.91981
1	162513580-162523580	162518580	0.180795	2.91981
1	162513581-162523581	162518581	0.180795	2.91981
1	162513584-162523584	162518584	0.180795	2.9218
1	162513674-162523674	162518674	0.189137	2.86046
1	162513680-162523680	162518680	0.189137	2.86046
1	162513681-162523681	162518681	0.189137	2.86046
1	162513701-162523701	162518701	0.189137	2.86046
1	162513734-162523734	162518734	0.189137	2.85811
1	162513842-162523842	162518842	0.189137	2.85649
1	162513844-162523844	162518844	0.189137	2.85649
1	162513857-162523857	162518857	0.189137	2.85649
1	162513861-162523861	162518861	0.189137	2.85649
1	162515493-162525493	162520493	0.180795	2.41663
1	162515507-162525507	162520507	0.180795	2.41375
1	162515532-162525532	162520532	0.180795	2.40845
1	162515534-162525534	162520534	0.180795	2.40845
1	162515537-162525537	162520537	0.180795	2.40845
1	162515538-162525538	162520538	0.180795	2.40845
1	162515549-162525549	162520549	0.180795	2.40845
1	162515562-162525562	162520562	0.180795	2.40845
1	162515570-162525570	162520570	0.180795	2.40845
1	162515571-162525571	162520571	0.180795	2.40845
1	162515575-162525575	162520575	0.180795	2.40845
1	162515581-162525581	162520581	0.180795	2.40845
1	162515589-162525589	162520589	0.180795	2.40676
1	162515597-162525597	162520597	0.180795	2.40676
1	162515611-162525611	162520611	0.180795	2.40676
1	162515618-162525618	162520618	0.181715	2.40841
1	162515651-162525651	162520651	0.180795	2.40725
1	162515666-162525666	162520666	0.180795	2.40725
1	162515673-162525673	162520673	0.180795	2.40725
1	162515688-162525688	162520688	0.180795	2.40725
1	162515689-162525689	162520689	0.180795	2.40725
1	162515692-162525692	162520692	0.180795	2.40725
1	162515705-162525705	162520705	0.180795	2.4098
1	162515707-162525707	162520707	0.180795	2.4098
1	162515708-162525708	162520708	0.180795	2.4098
1	162515710-162525710	162520710	0.180795	2.4098
1	162515713-162525713	162520713	0.180795	2.4098
1	162515724-162525724	162520724	0.180795	2.4098
1	162515728-162525728	162520728	0.180795	2.4098
1	162515733-162525733	162520733	0.180795	2.4098
1	162515753-162525753	162520753	0.181715	2.41142
1	162515755-162525755	162520755	0.180795	2.41165
1	162515758-162525758	162520758	0.180795	2.41165
1	162516011-162526011	162521011	0.180795	2.40297
1	162516012-162526012	162521012	0.180795	2.40297
1	162516015-162526015	162521015	0.180795	2.40297
1	162516017-162526017	162521017	0.180795	2.40297
1	162516020-162526020	162521020	0.180795	2.40297
1	162516943-162526943	162521943	0.261154	2.51849
1	162516946-162526946	162521946	0.261154	2.51849
1	162516949-162526949	162521949	0.261154	2.51849
1	162516952-162526952	162521952	0.189137	2.52721
1	162516954-162526954	162521954	0.261154	2.52696
1	162516958-162526958	162521958	0.261154	2.52696
1	162516960-162526960	162521960	0.261154	2.52696
1	162516963-162526963	162521963	0.206128	2.4882
1	162516964-162526964	162521964	0.206128	2.4882
1	162586396-162596396	162591396	0.297627	2.46201
1	162587315-162597315	162592315	0.189137	2.60331
1	178257902-178267902	178262902	0.181715	2.72578
1	178257913-178267913	178262913	0.181715	2.76682
1	178257917-178267917	178262917	0.181715	2.76682
1	178257920-178267920	178262920	0.181715	2.76682
1	178257930-178267930	178262930	0.234801	2.76096
1	178257934-178267934	178262934	0.234801	2.76096
1	178257936-178267936	178262936	0.234801	2.76096
1	178257947-178267947	178262947	0.234801	2.76096
1	178257953-178267953	178262953	0.234801	2.76096
1	178258006-178268006	178263006	0.180795	2.7335
1	178258013-178268013	178263013	0.180795	2.7335
1	178258019-178268019	178263019	0.180795	2.7335
1	178258033-178268033	178263033	0.180795	2.64189
1	178258055-178268055	178263055	0.180795	2.64972
1	178258056-178268056	178263056	0.180795	2.64972
1	178258062-178268062	178263062	0.180795	2.64972
1	178258109-178268109	178263109	0.181715	2.66296
1	178258117-178268117	178263117	0.181715	2.66296
1	178258119-178268119	178263119	0.181715	2.66296
1	178258121-178268121	178263121	0.181715	2.66296
1	178258123-178268123	178263123	0.181715	2.66296
1	178258126-178268126	178263126	0.181715	2.66296
1	178258129-178268129	178263129	0.181715	2.66296
1	178258135-178268135	178263135	0.181715	2.66296
1	178258168-178268168	178263168	0.181715	2.68632
1	178258192-178268192	178263192	0.181715	2.84283
1	178258194-178268194	178263194	0.181715	2.84283
1	178258201-178268201	178263201	0.181715	2.84283
1	178258205-178268205	178263205	0.181715	2.84283
1	178258252-178268252	178263252	0.180795	2.82869
1	178258256-178268256	178263256	0.180795	2.82869
1	178258257-178268257	178263257	0.180795	2.82869
1	178258258-178268258	178263258	0.180795	2.82869
1	178258292-178268292	178263292	0.180795	2.82869
1	178258295-178268295	178263295	0.180795	2.82869
1	178258297-178268297	178263297	0.180795	2.82869
1	178258328-178268328	178263328	0.180795	2.80974
1	178258440-178268440	178263440	0.180795	2.65502
1	178258446-178268446	178263446	0.180795	2.65502
1	178258452-178268452	178263452	0.180795	2.65502
1	178258460-178268460	178263460	0.180795	2.65502
1	178258463-178268463	178263463	0.180795	2.65502
1	178258467-178268467	178263467	0.180795	2.65502
1	178258468-178268468	178263468	0.180795	2.65502
1	178258471-178268471	178263471	0.180795	2.65502
1	178258476-178268476	178263476	0.180795	2.65502
1	178258477-178268477	178263477	0.180795	2.65502
1	178258481-178268481	178263481	0.180795	2.65502
1	178258482-178268482	178263482	0.180795	2.65502
1	178258484-178268484	178263484	0.180795	2.65502
1	178258487-178268487	178263487	0.180795	2.65502
1	178258506-178268506	178263506	0.180795	2.65502
1	178258513-178268513	178263513	0.180795	2.65502
1	178258517-178268517	178263517	0.180795	2.65502
1	178258523-178268523	178263523	0.180795	2.65502
1	178258533-178268533	178263533	0.180795	2.65502
1	178258534-178268534	178263534	0.180795	2.65502
1	178258538-178268538	178263538	0.180795	2.65502
1	178258544-178268544	178263544	0.180795	2.65502
1	178258548-178268548	178263548	0.180795	2.65502
1	178258550-178268550	178263550	0.180795	2.65502
1	178258553-178268553	178263553	0.180795	2.65502
1	178258561-178268561	178263561	0.180795	2.65502
1	178258566-178268566	178263566	0.180795	2.65502
1	178258567-178268567	178263567	0.180795	2.65502
1	178258568-178268568	178263568	0.180795	2.65502
1	178258585-178268585	178263585	0.180795	2.65502
1	178258598-178268598	178263598	0.180795	2.65502
1	178258607-178268607	178263607	0.180795	2.65502
1	178258648-178268648	178263648	0.180795	2.65502
1	178258665-178268665	178263665	0.180795	2.65502
1	178258671-178268671	178263671	0.180795	2.65502
1	178258687-178268687	178263687	0.180795	2.65502
1	178258691-178268691	178263691	0.180795	2.65502
1	178258694-178268694	178263694	0.180795	2.65502
1	178258699-178268699	178263699	0.180795	2.65502
1	178258700-178268700	178263700	0.180795	2.65502
1	178258737-178268737	178263737	0.180795	2.65502
1	178258745-178268745	178263745	0.234801	2.65611
1	178258748-178268748	178263748	0.234801	2.65611
1	178258930-178268930	178263930	0.181715	2.64451
1	178258937-178268937	178263937	0.181715	2.64451
1	178258942-178268942	178263942	0.181715	2.64451
1	178258980-178268980	178263980	0.181715	2.65097
1	178258981-178268981	178263981	0.181715	2.65097
1	178258985-178268985	178263985	0.181715	2.52592
1	178258986-178268986	178263986	0.181715	2.52592
1	178259083-178269083	178264083	0.189137	2.47782
1	178259090-178269090	178264090	0.189137	2.47782
1	178259095-178269095	178264095	0.189137	2.47782
1	178259104-178269104	178264104	0.189137	2.47782
1	178259110-178269110	178264110	0.189137	2.47782
1	178259154-178269154	178264154	0.189137	2.51951
1	178259155-178269155	178264155	0.189137	2.51951
1	178259156-178269156	178264156	0.189137	2.51951
1	178259174-178269174	178264174	0.189137	2.51752
1	178259186-178269186	178264186	0.189137	2.51515
1	178259196-178269196	178264196	0.189137	2.51515
1	178259202-178269202	178264202	0.243922	2.54096
1	178259220-178269220	178264220	0.315746	2.55104
1	178259230-178269230	178264230	0.369703	2.57314
1	178259234-178269234	178264234	0.369703	2.57314
1	178259237-178269237	178264237	0.369703	2.57314
1	178259247-178269247	178264247	0.297468	2.55969
1	178259253-178269253	178264253	0.369703	2.56819
1	178259254-178269254	178264254	0.369703	2.56819
1	178259297-178269297	178264297	0.189137	2.53367
1	178259305-178269305	178264305	0.189137	2.53367
1	178259330-178269330	178264330	0.188797	2.52984
1	178259350-178269350	178264350	0.189137	2.50385
1	178259360-178269360	178264360	0.189137	2.50385
1	178259452-178269452	178264452	0.188797	2.49914
1	178259459-178269459	178264459	0.181715	2.4981
1	178259462-178269462	178264462	0.181715	2.4981
1	178259468-178269468	178264468	0.181715	2.4981
1	178259470-178269470	178264470	0.181715	2.4981
1	178259471-178269471	178264471	0.181715	2.4981
1	178259474-178269474	178264474	0.181715	2.4981
1	178259482-178269482	178264482	0.181715	2.4981
1	178259484-178269484	178264484	0.181715	2.4981
1	178259487-178269487	178264487	0.181715	2.4981
1	178259496-178269496	178264496	0.181715	2.4981
1	178259502-178269502	178264502	0.181715	2.4981
1	178259509-178269509	178264509	0.181715	2.4981
1	178259546-178269546	178264546	0.180795	2.47217
1	178259556-178269556	178264556	0.180795	2.47217
1	178259563-178269563	178264563	0.180795	2.47217
1	178259571-178269571	178264571	0.180795	2.47217
1	178259575-178269575	178264575	0.180795	2.47217
1	178259581-178269581	178264581	0.180795	2.47217
1	178259591-178269591	178264591	0.180795	2.47217
1	178259611-178269611	178264611	0.180795	2.47217
1	178259618-178269618	178264618	0.180795	2.47217
1	182080166-182090166	182085166	0.189137	2.40133	MCC
1	182080194-182090194	182085194	0.188797	2.40319
1	182080228-182090228	182085228	0.181715	2.40914
1	182080342-182090342	182085342	0.180795	2.48645
1	272991293-273001293	272996293	0.180795	2.68594	_
1	272991299-273001299	272996299	0.180795	2.68594
1	272991306-273001306	272996306	0.180795	2.68594
1	272992417-273002417	272997417	0.234801	2.92349
1	272992428-273002428	272997428	0.234801	2.92349
1	272992432-273002432	272997432	0.234801	2.92349
1	290517938-290527938	290522938	0.206128	2.73857	ADAMTS12
1	290519644-290529644	290524644	0.206128	2.74708
1	291320172-291330172	291325172	0.234801	2.98075	SUB1
1	291368750-291378750	291373750	0.189137	3.6719	_
1	291369148-291379148	291374148	0.180795	3.47072
1	291369383-291379383	291374383	0.189137	3.43859
1	291369440-291379440	291374440	0.181715	3.6749
1	291369443-291379443	291374443	0.180795	3.65336
1	291370417-291380417	291375417	0.180795	3.78869
1	291370491-291380491	291375491	0.180795	3.81672
1	312935277-312945277	312940277	0.180795	2.65633
1	313030278-313040278	313035278	0.189137	2.4002
1	313030284-313040284	313035284	0.189137	2.4002
1	41869148-41879148	41874148	0.297627	2.68658
1	41869153-41879153	41874153	0.297627	2.68659
1	41869155-41879155	41874155	0.297627	2.68659
1	59965864-59975864	59970864	0.297627	3.0446
1	61267910-61277910	61272910	0.181715	2.92987
1	61267922-61277922	61272922	0.181715	2.92987
1	61267932-61277932	61272932	0.181715	2.92987
1	61268073-61278073	61273073	0.181715	3.71354
1	61268093-61278093	61273093	0.181715	3.71354
1	61268127-61278127	61273127	0.206128	3.85817
1	65976418-65986418	65981418	0.188797	2.90765
1	65976419-65986419	65981419	0.188797	2.90765
1	65976425-65986425	65981425	0.188797	2.90765
1	65976460-65986460	65981460	0.181715	3.11163
1	8152981-8162981	8157981	0.287089	2.56502
1	95638520-95648520	95643520	0.189137	3.00708
1	95638525-95648525	95643525	0.189137	3.00708
1	95638534-95648534	95643534	0.243922	2.64299
2	104958245-104968245	104963245	0.181715	2.62064	CHD1L
2	104958297-104968297	104963297	0.180795	3.18023
2	104958299-104968299	104963299	0.180795	3.18023
2	104958300-104968300	104963300	0.180795	3.18023
2	104958305-104968305	104963305	0.180795	3.18023
2	104958319-104968319	104963319	0.180795	3.18023
2	104958327-104968327	104963327	0.181715	3.17986
2	104958357-104968357	104963357	0.206128	3.37163
2	104958484-104968484	104963484	0.181715	3.11362
2	104958542-104968542	104963542	0.401923	3.11
2	109807576-109817576	109812576	0.180795	2.69298	_
2	109807583-109817583	109812583	0.180795	2.69298
2	109808001-109818001	109813001	0.297627	2.73334
2	109808003-109818003	109813003	0.243922	2.73415
2	109808014-109818014	109813014	0.297627	2.73116
2	109808015-109818015	109813015	0.206128	2.72699
2	109808021-109818021	109813021	0.261154	2.74051
2	109808030-109818030	109813030	0.261154	2.74051
2	109808044-109818044	109813044	0.180795	2.74809
2	109808067-109818067	109813067	0.180795	2.74809
2	109808086-109818086	109813086	0.206128	2.73224
2	109808088-109818088	109813088	0.206128	2.73224
2	109808099-109818099	109813099	0.206128	2.7119
2	109808100-109818100	109813100	0.206128	2.7119
2	109808355-109818355	109813355	0.189137	2.65866
2	109808360-109818360	109813360	0.243922	2.66132
2	109809070-109819070	109814070	0.180795	2.72528
2	109809072-109819072	109814072	0.180795	2.72528
2	109809073-109819073	109814073	0.180795	2.72528
2	109809081-109819081	109814081	0.180795	2.72528
2	109809084-109819084	109814084	0.180795	2.72528
2	109809098-109819098	109814098	0.180795	2.72528
2	109809124-109819124	109814124	0.180795	2.72528
2	109809126-109819126	109814126	0.180795	2.72528
2	109809136-109819136	109814136	0.180795	2.72528
2	109809137-109819137	109814137	0.180795	2.72528
2	109809141-109819141	109814141	0.180795	2.72528
2	109809149-109819149	109814149	0.180795	2.71663
2	109810729-109820729	109815729	0.243922	2.519
2	109810731-109820731	109815731	0.243922	2.519
2	109810753-109820753	109815753	0.189137	2.49814
2	109810761-109820761	109815761	0.189137	2.49814
2	109811426-109821426	109816426	0.180795	2.4773
2	109811427-109821427	109816427	0.180795	2.4773
2	109811429-109821429	109816429	0.180795	2.4773
2	109811435-109821435	109816435	0.180795	2.4773
2	109811437-109821437	109816437	0.180795	2.4773
2	109822117-109832117	109827117	0.180795	2.65142
2	109822121-109832121	109827121	0.180795	2.65142
2	109822126-109832126	109827126	0.180795	2.65142
2	109822129-109832129	109827129	0.180795	2.65142
2	109822135-109832135	109827135	0.180795	2.65142
2	109822146-109832146	109827146	0.180795	2.65142
2	109822152-109832152	109827152	0.180795	2.65142
2	109822175-109832175	109827175	0.188797	2.64253
2	109822176-109832176	109827176	0.188797	2.64253
2	109822182-109832182	109827182	0.242921	2.64322
2	109822184-109832184	109827184	0.188797	2.62093
2	109822185-109832185	109827185	0.188797	2.62093
2	109822195-109832195	109827195	0.206128	2.40787
2	111557155-111567155	111562155	0.206128	3.083
2	112633700-112643700	112638700	0.180795	3.54909
2	112633701-112643701	112638701	0.180795	3.54909
2	112633705-112643705	112638705	0.180795	3.54909
2	112633717-112643717	112638717	0.180795	3.54572
2	112633744-112643744	112638744	0.234801	3.71599
2	112633748-112643748	112638748	0.234801	3.71599
2	112635744-112645744	112640744	0.180795	3.45882
2	112635759-112645759	112640759	0.180795	3.45882
2	112635767-112645767	112640767	0.180795	3.49741
2	112635770-112645770	112640770	0.189137	3.56935
2	112635798-112645798	112640798	0.181715	3.97991
2	112635799-112645799	112640799	0.181715	3.97991
2	112635801-112645801	112640801	0.181715	3.97991
2	112635808-112645808	112640808	0.181715	3.97991
2	112643930-112653930	112648930	0.181715	3.21917
2	112643940-112653940	112648940	0.181715	3.20527
2	112699450-112709450	112704450	0.234801	3.17911
2	112699518-112709518	112704518	0.188797	3.05009
2	112699534-112709534	112704534	0.206128	3.04447
2	112699539-112709539	112704539	0.206128	3.04447
2	112699541-112709541	112704541	0.242921	3.05462
2	112699545-112709545	112704545	0.242921	3.05462
2	112699552-112709552	112704552	0.206128	3.05077
2	112699561-112709561	112704561	0.242921	3.04489
2	112699571-112709571	112704571	0.242921	3.04489
2	112699576-112709576	112704576	0.242921	3.04489
2	112699577-112709577	112704577	0.242921	3.04489
2	112699579-112709579	112704579	0.242921	3.04489
2	112699590-112709590	112704590	0.242921	3.04311
2	112699649-112709649	112704649	0.243922	2.76858
2	113381943-113391943	113386943	0.206128	2.44267
2	113381961-113391961	113386961	0.261154	2.51047
2	113848454-113858454	113853454	0.261154	2.43667
2	114221059-114231059	114226059	0.315746	2.41911
2	114221066-114231066	114226066	0.188797	2.3998
2	114984296-114994296	114989296	0.189137	2.67194
2	114984300-114994300	114989300	0.189137	2.67194
2	116608370-116618370	116613370	0.188797	3.02264
2	117316072-117326072	117321072	0.180795	2.47015
2	117316088-117326088	117321088	0.180795	2.47015
2	117609192-117619192	117614192	0.188797	2.60209
2	117609216-117619216	117614216	0.188797	2.69559
2	117609219-117619219	117614219	0.206128	2.68383
2	117609220-117619220	117614220	0.261154	2.68455
2	117609230-117619230	117614230	0.243922	2.68381
2	117609237-117619237	117614237	0.206128	2.68298
2	117609256-117619256	117614256	0.297627	2.66195
2	117609557-117619557	117614557	0.181715	2.7784
2	117611038-117621038	117616038	0.180795	2.6928
2	117611040-117621040	117616040	0.180795	2.6928
2	117611044-117621044	117616044	0.180795	2.6928
2	117641869-117651869	117646869	0.234801	2.50964
2	117641871-117651871	117646871	0.234801	2.50964
2	117641895-117651895	117646895	0.297468	2.50988
2	117641904-117651904	117646904	0.234801	2.50963
2	117641913-117651913	117646913	0.242921	2.54317
2	117641921-117651921	117646921	0.315746	2.50119
2	117641931-117651931	117646931	0.261154	2.39682
2	117703985-117713985	117708985	0.188797	2.51255
2	117704047-117714047	117709047	0.180795	2.70179
2	117704069-117714069	117709069	0.180795	2.73706
2	117704070-117714070	117709070	0.180795	2.73706
2	117704080-117714080	117709080	0.180795	2.73847
2	117704098-117714098	117709098	0.243922	2.64686
2	117704106-117714106	117709106	0.243922	2.64686
2	117704112-117714112	117709112	0.243922	2.64686
2	121599051-121609051	121604051	0.243922	3.06098
2	121599081-121609081	121604081	0.189137	3.0101
2	121599085-121609085	121604085	0.189137	3.0101
2	121604648-121614648	121609648	0.189137	2.91893
2	123679790-123689790	123684790	0.189137	2.55315
2	124372424-124382424	124377424	0.243922	2.91451
2	124372426-124382426	124377426	0.189137	2.91498
2	124372436-124382436	124377436	0.261154	2.85714
2	137533175-137543175	137538175	0.315746	2.91106
2	140250398-140260398	140255398	0.181715	2.53725
2	140250408-140260408	140255408	0.181715	2.53725
2	140250417-140260417	140255417	0.242921	2.5374
2	140250418-140260418	140255418	0.242921	2.5374
2	140250427-140260427	140255427	0.181715	2.53713
2	140250437-140260437	140255437	0.188797	2.5375
2	140250479-140260479	140255479	0.180795	2.54412
2	140250486-140260486	140255486	0.180795	2.54412
2	140250488-140260488	140255488	0.180795	2.54412
2	140250502-140260502	140255502	0.180795	2.54412
2	140250510-140260510	140255510	0.180795	2.54412
2	140250518-140260518	140255518	0.180795	2.54814
2	140250547-140260547	140255547	0.243922	2.49277
2	140250549-140260549	140255549	0.189137	2.49363
2	140250555-140260555	140255555	0.243922	2.49304
2	140250564-140260564	140255564	0.243922	2.49304
2	140250572-140260572	140255572	0.243922	2.49304
2	140835325-140845325	140840325	0.189137	3.12319
2	141484297-141494297	141489297	0.181715	3.01082
2	142402692-142412692	142407692	0.206128	2.94097
2	142402695-142412695	142407695	0.206128	2.94097
2	142402696-142412696	142407696	0.206128	2.94097
2	142402701-142412701	142407701	0.206128	2.94097
2	142402703-142412703	142407703	0.206128	2.94097
2	142402749-142412749	142407749	0.181715	2.92393
2	142402752-142412752	142407752	0.181715	2.92393
2	142402767-142412767	142407767	0.181715	2.85837
2	142402773-142412773	142407773	0.181715	2.85837
2	142402785-142412785	142407785	0.180795	2.85888
2	142402793-142412793	142407793	0.180795	2.85888
2	142402797-142412797	142407797	0.180795	2.85888
2	142402803-142412803	142407803	0.180795	2.85888
2	142402810-142412810	142407810	0.180795	2.85621
2	142402811-142412811	142407811	0.180795	2.85621
2	142402834-142412834	142407834	0.181715	2.79841
2	142663058-142673058	142668058	0.181715	3.02908
2	142663060-142673060	142668060	0.181715	3.02908
2	142663178-142673178	142668178	0.180795	2.95068
2	142663233-142673233	142668233	0.189137	2.89151
2	142663345-142673345	142668345	0.180795	2.90801
2	142663346-142673346	142668346	0.180795	2.90801
2	142663363-142673363	142668363	0.180795	2.90801
2	142663395-142673395	142668395	0.234801	2.91931
2	142663398-142673398	142668398	0.242921	2.9203
2	142663433-142673433	142668433	0.181715	2.90961
2	142663468-142673468	142668468	0.206128	2.88946
2	142663484-142673484	142668484	0.206128	2.90595
2	142663575-142673575	142668575	0.189137	2.79183
2	142770579-142780579	142775579	0.189137	2.4103
2	143831521-143841521	143836521	0.234801	3.11691
2	143831531-143841531	143836531	0.234801	3.11608
2	143831537-143841537	143836537	0.234801	3.11608
2	143831561-143841561	143836561	0.234801	3.01854
2	143831575-143841575	143836575	0.234801	3.01854
2	143831588-143841588	143836588	0.234801	3.01854
2	143831596-143841596	143836596	0.234801	2.82715
2	143831615-143841615	143836615	0.234801	2.82715
2	143831616-143841616	143836616	0.234801	2.82715
2	143831617-143841617	143836617	0.234801	2.82715
2	143831629-143841629	143836629	0.297627	2.70816
2	143831631-143841631	143836631	0.181715	2.58261
2	143831632-143841632	143836632	0.181715	2.58261
2	143831637-143841637	143836637	0.181715	2.58261
2	150157215-150167215	150162215	0.181715	3.09555
2	150157217-150167217	150162217	0.181715	3.10533
2	150157585-150167585	150162585	0.181715	2.41137
2	15618851-15628851	15623851	0.188797	2.5599	ALPL
2	15619753-15629753	15624753	0.227131	3.21321
2	15619962-15629962	15624962	0.181715	3.55333
2	15621718-15631718	15626718	0.274919	2.43053
2	15621764-15631764	15626764	0.274919	2.40946
2	15621834-15631834	15626834	0.227131	2.40117
2	15622718-15632718	15627718	0.219457	2.45481
2	15622907-15632907	15627907	0.274919	2.66112
2	15622929-15632929	15627929	0.189137	2.63932
2	15622941-15632941	15627941	0.297627	2.75984
2	15622954-15632954	15627954	0.189137	2.74022
2	156941883-156951883	156946883	0.181715	2.44469	_
2	156941886-156951886	156946886	0.181715	2.44469
2	156941888-156951888	156946888	0.181715	2.44469
2	156941896-156951896	156946896	0.181715	2.44469
2	156941901-156951901	156946901	0.181715	2.44469
2	156941904-156951904	156946904	0.181715	2.44469
2	156941910-156951910	156946910	0.181715	2.44469
2	157702532-157712532	157707532	0.181715	2.41044
2	157702535-157712535	157707535	0.181715	2.41044
2	157702538-157712538	157707538	0.181715	2.41044
2	157702552-157712552	157707552	0.234801	2.68362
2	157702554-157712554	157707554	0.181715	2.68046
2	158484163-158494163	158489163	0.206128	2.85587
2	158484185-158494185	158489185	0.297627	2.93556
2	158484199-158494199	158489199	0.243922	2.89938
2	164780398-164790398	164785398	0.188797	2.81402	LIPK
2	169992857-170002857	169997857	0.189137	2.43941	_
2	178860741-178870741	178865741	0.188797	3.03525
2	178860746-178870746	178865746	0.188797	3.03525
2	178860753-178870753	178865753	0.261154	3.17241
2	178860762-178870762	178865762	0.261154	3.17241
2	198658520-198668520	198663520	0.206128	2.51937	ANTXRL
2	225686043-225696043	225691043	0.219326	2.4106	ATRNL1
2	225725169-225735169	225730169	0.226247	2.48237
2	36454888-36464888	36459888	0.261154	3.26149	PIK3R3
2	39197424-39207424	39202424	0.206128	2.71837	_
2	39197429-39207429	39202429	0.206128	2.71837
2	39197430-39207430	39202430	0.188797	2.74115
2	55223780-55233780	55228780	0.189137	3.01964	SGIP1
2	57795443-57805443	57800443	0.289606	2.41573	LRRC7
2	61332093-61342093	61337093	0.206128	3.17147	_
2	88027755-88037755	88032755	0.180795	2.81288
2	88027764-88037764	88032764	0.180795	2.81288
2	88027772-88037772	88032772	0.180795	2.81288
2	88027803-88037803	88032803	0.180795	2.79612
2	88027830-88037830	88032830	0.242921	2.78748
2	88028155-88038155	88033155	0.181715	2.81484
2	88028156-88038156	88033156	0.181715	2.81484
2	88028176-88038176	88033176	0.234801	2.86942
2	88028227-88038227	88033227	0.350284	2.91248
2	88028264-88038264	88033264	0.189137	2.92744
2	88028380-88038380	88033380	0.180795	2.75138
2	88028384-88038384	88033384	0.180795	2.75158
2	93338791-93348791	93343791	0.242921	2.83869
2	93338796-93348796	93343796	0.315746	2.83672
2	93338799-93348799	93343799	0.180795	2.87445
2	93338800-93348800	93343800	0.242921	2.86931
2	93338801-93348801	93343801	0.242921	2.86931
2	93338805-93348805	93343805	0.242921	2.86931
2	93338847-93348847	93343847	0.180795	3.04907
2	93338848-93348848	93343848	0.297468	3.04948
2	93338858-93348858	93343858	0.180795	3.6401
2	93338883-93348883	93343883	0.297468	3.76607
2	93338901-93348901	93343901	0.180795	3.74493
2	93338933-93348933	93343933	0.180795	3.76082
2	93338969-93348969	93343969	0.180795	3.76082
2	93338977-93348977	93343977	0.180795	3.76082
2	93338978-93348978	93343978	0.180795	3.76082
2	93339035-93349035	93344035	0.180795	3.73814
2	93339036-93349036	93344036	0.180795	3.73814
2	93339040-93349040	93344040	0.180795	3.73814
2	93339053-93349053	93344053	0.180795	3.73814
2	93339055-93349055	93344055	0.180795	3.73814
2	93339056-93349056	93344056	0.180795	3.73814
2	93339060-93349060	93344060	0.180795	3.73814
2	93339067-93349067	93344067	0.180795	3.73814
2	93339078-93349078	93344078	0.180795	3.73814
2	93339124-93349124	93344124	0.180795	3.77156
2	93339135-93349135	93344135	0.181715	3.79049
2	93339151-93349151	93344151	0.242921	3.60472
2	93339165-93349165	93344165	0.297627	3.61447
2	93339167-93349167	93344167	0.297627	3.61447
2	93339228-93349228	93344228	0.188797	3.10133
2	93339231-93349231	93344231	0.188797	3.10133
2	93339236-93349236	93344236	0.188797	3.10133
2	93339615-93349615	93344615	0.243922	3.11691
2	93339618-93349618	93344618	0.243922	3.11691
2	93339638-93349638	93344638	0.243922	3.10112
2	93339701-93349701	93344701	0.181715	3.28674
2	93339892-93349892	93344892	0.206128	3.4849
2	93340274-93350274	93345274	0.189137	3.45463
2	93340361-93350361	93345361	0.181715	3.284
2	93340371-93350371	93345371	0.181715	3.284
2	93340372-93350372	93345372	0.181715	3.284
2	93340376-93350376	93345376	0.181715	3.284
2	93340423-93350423	93345423	0.234801	3.15606
2	93340433-93350433	93345433	0.234801	3.15606
2	93340456-93350456	93345456	0.234801	3.15606
2	93340458-93350458	93345458	0.234801	3.15606
2	93340459-93350459	93345459	0.234801	3.15606
2	93340475-93350475	93345475	0.234801	3.15606
2	93340477-93350477	93345477	0.234801	3.15606
2	93340497-93350497	93345497	0.180795	3.08743
2	93340516-93350516	93345516	0.180795	3.08743
2	93340523-93350523	93345523	0.180795	3.08743
2	93340530-93350530	93345530	0.180795	3.08743
2	93340551-93350551	93345551	0.180795	3.08743
2	93340557-93350557	93345557	0.180795	3.08743
2	93340577-93350577	93345577	0.180795	3.08743
2	93340586-93350586	93345586	0.180795	3.08743
2	93340626-93350626	93345626	0.180795	3.08743
2	93340634-93350634	93345634	0.180795	3.08743
2	93340635-93350635	93345635	0.180795	3.08743
2	93340660-93350660	93345660	0.180795	3.08743
2	93340663-93350663	93345663	0.180795	3.08743
2	93340697-93350697	93345697	0.180795	3.08743
2	93340756-93350756	93345756	0.180795	3.08743
2	93340764-93350764	93345764	0.180795	3.08743
2	93340765-93350765	93345765	0.180795	3.08743
2	93340772-93350772	93345772	0.180795	3.08743
2	93340826-93350826	93345826	0.180795	3.05263
2	93340836-93350836	93345836	0.180795	3.05263
2	93340842-93350842	93345842	0.180795	3.05263
2	93340843-93350843	93345843	0.180795	3.05263
2	93340893-93350893	93345893	0.180795	3.05263
2	93340894-93350894	93345894	0.180795	3.05263
2	93340934-93350934	93345934	0.180795	3.05263
2	93340937-93350937	93345937	0.180795	3.05263
2	93340948-93350948	93345948	0.180795	3.05263
2	93340953-93350953	93345953	0.180795	3.11962
2	93340968-93350968	93345968	0.180795	3.11962
2	93340970-93350970	93345970	0.180795	3.11962
2	93340985-93350985	93345985	0.180795	3.11962
2	93341001-93351001	93346001	0.180795	3.11962
2	93341005-93351005	93346005	0.180795	3.11962
2	93341014-93351014	93346014	0.180795	3.11962
2	93341046-93351046	93346046	0.180795	3.11962
2	93341059-93351059	93346059	0.180795	3.11962
2	93341073-93351073	93346073	0.180795	3.11962
2	93341113-93351113	93346113	0.180795	3.11962
2	93341115-93351115	93346115	0.180795	3.11962
2	93341120-93351120	93346120	0.180795	2.78474
2	93341128-93351128	93346128	0.180795	2.78474
2	93341133-93351133	93346133	0.180795	2.78474
2	93341171-93351171	93346171	0.180795	2.78474
2	93341176-93351176	93346176	0.180795	2.78474
2	93341207-93351207	93346207	0.180795	2.78474
2	93341230-93351230	93346230	0.180795	2.78474
2	93341242-93351242	93346242	0.180795	2.78474
2	93341259-93351259	93346259	0.180795	2.78474
2	93341272-93351272	93346272	0.180795	2.78474
2	93341281-93351281	93346281	0.180795	2.78474
2	93341282-93351282	93346282	0.180795	2.78474
2	93341337-93351337	93346337	0.180795	2.78474
2	93341349-93351349	93346349	0.180795	2.78474
2	93341350-93351350	93346350	0.180795	2.78474
2	93341371-93351371	93346371	0.180795	2.78474
2	93341397-93351397	93346397	0.180795	2.78474
2	93341440-93351440	93346440	0.180795	2.78474
2	93341470-93351470	93346470	0.180795	2.78474
2	93341485-93351485	93346485	0.180795	2.78474
2	93341523-93351523	93346523	0.180795	2.78474
2	93341532-93351532	93346532	0.180795	2.78474
2	93341533-93351533	93346533	0.180795	2.78474
2	93341554-93351554	93346554	0.180795	2.78474
2	93341555-93351555	93346555	0.180795	2.78474
2	93341587-93351587	93346587	0.180795	2.78474
2	93341591-93351591	93346591	0.180795	2.78474
2	93341600-93351600	93346600	0.180795	2.78474
2	93341601-93351601	93346601	0.180795	2.78474
2	93341603-93351603	93346603	0.180795	2.78474
2	93341616-93351616	93346616	0.180795	2.78474
2	93341623-93351623	93346623	0.180795	2.78474
2	93341639-93351639	93346639	0.180795	2.78474
2	93341646-93351646	93346646	0.180795	2.78474
2	93341647-93351647	93346647	0.180795	2.78474
2	93341682-93351682	93346682	0.180795	2.78474
2	93341684-93351684	93346684	0.180795	2.78474
2	93341691-93351691	93346691	0.180795	2.78474
2	93341711-93351711	93346711	0.180795	2.78474
2	93341719-93351719	93346719	0.180795	2.78474
2	93341765-93351765	93346765	0.180795	2.78474
2	93341767-93351767	93346767	0.180795	2.78474
2	93341772-93351772	93346772	0.180795	2.78474
2	93341781-93351781	93346781	0.180795	2.78474
2	93341802-93351802	93346802	0.180795	2.78474
2	93341820-93351820	93346820	0.180795	2.78474
2	93341838-93351838	93346838	0.180795	2.78474
2	93341895-93351895	93346895	0.180795	2.78474
2	93341897-93351897	93346897	0.180795	2.78474
2	93341905-93351905	93346905	0.180795	2.78474
2	93341928-93351928	93346928	0.180795	2.78474
2	93341929-93351929	93346929	0.180795	2.78474
2	93341985-93351985	93346985	0.180795	2.78474
2	93341994-93351994	93346994	0.180795	2.78474
2	93342014-93352014	93347014	0.180795	2.78474
2	93342017-93352017	93347017	0.180795	2.78474
2	93342087-93352087	93347087	0.180795	2.78474
2	93342090-93352090	93347090	0.180795	2.78474
2	93342103-93352103	93347103	0.180795	2.67057
2	93342122-93352122	93347122	0.180795	2.67057
2	93342123-93352123	93347123	0.180795	2.67057
2	93342198-93352198	93347198	0.180795	2.87401
2	93342237-93352237	93347237	0.180795	2.87401
2	93342250-93352250	93347250	0.180795	2.87401
2	93342252-93352252	93347252	0.180795	2.87401
2	93342290-93352290	93347290	0.180795	2.87401
2	93342294-93352294	93347294	0.180795	2.87401
2	93342297-93352297	93347297	0.180795	2.87401
2	93342312-93352312	93347312	0.180795	2.87401
2	93342339-93352339	93347339	0.180795	2.87401
2	93342345-93352345	93347345	0.180795	2.87401
2	93342359-93352359	93347359	0.180795	2.87401
2	93342372-93352372	93347372	0.180795	2.87401
2	93342382-93352382	93347382	0.180795	2.87401
2	93342423-93352423	93347423	0.180795	2.87401
2	93342431-93352431	93347431	0.180795	2.87401
2	93342520-93352520	93347520	0.180795	2.99101
2	93342537-93352537	93347537	0.180795	2.99101
2	93342542-93352542	93347542	0.180795	2.99101
2	93342543-93352543	93347543	0.180795	2.99101
2	93342577-93352577	93347577	0.180795	2.99101
2	93342895-93352895	93347895	0.180795	3.58016
2	93342901-93352901	93347901	0.180795	3.58016
2	93342903-93352903	93347903	0.180795	3.58016
2	93342918-93352918	93347918	0.180795	3.58016
2	93342924-93352924	93347924	0.180795	3.58016
2	93342927-93352927	93347927	0.180795	3.58016
2	93342968-93352968	93347968	0.180795	3.58016
2	93342969-93352969	93347969	0.180795	3.58016
2	93342970-93352970	93347970	0.180795	3.58016
2	93342994-93352994	93347994	0.180795	3.58016
2	93342997-93352997	93347997	0.180795	3.58016
2	93343001-93353001	93348001	0.180795	3.58016
2	93343006-93353006	93348006	0.180795	3.58016
2	93343016-93353016	93348016	0.180795	3.58016
2	93343024-93353024	93348024	0.180795	3.58016
2	93343033-93353033	93348033	0.180795	3.58016
2	93343186-93353186	93348186	0.181715	3.18477
2	93343196-93353196	93348196	0.181715	3.18477
2	93343199-93353199	93348199	0.181715	3.18477
2	93343205-93353205	93348205	0.181715	3.18477
2	93343207-93353207	93348207	0.181715	3.18477
2	93343216-93353216	93348216	0.181715	3.18477
2	93343264-93353264	93348264	0.180795	3.03095
2	93343290-93353290	93348290	0.180795	3.03095
2	93343300-93353300	93348300	0.180795	3.03095
2	93343315-93353315	93348315	0.180795	3.03095
2	93343327-93353327	93348327	0.180795	3.03095
2	93343332-93353332	93348332	0.180795	3.03095
2	93343341-93353341	93348341	0.180795	3.03095
2	93343342-93353342	93348342	0.180795	3.03095
2	93343366-93353366	93348366	0.180795	3.03095
2	93343381-93353381	93348381	0.180795	3.03095
2	93343383-93353383	93348383	0.180795	3.03095
2	93343385-93353385	93348385	0.180795	3.03095
2	93343394-93353394	93348394	0.180795	3.03095
2	93343395-93353395	93348395	0.180795	3.03095
2	93343421-93353421	93348421	0.180795	3.03095
2	93343428-93353428	93348428	0.180795	3.03095
2	93343449-93353449	93348449	0.180795	3.03095
2	93343452-93353452	93348452	0.180795	3.03095
2	93343454-93353454	93348454	0.180795	3.03095
2	93343464-93353464	93348464	0.180795	3.03095
2	93343465-93353465	93348465	0.180795	3.03095
2	93343469-93353469	93348469	0.180795	3.03095
2	93343497-93353497	93348497	0.180795	3.03095
2	93343502-93353502	93348502	0.180795	3.03095
2	93343517-93353517	93348517	0.180795	3.03095
2	93343535-93353535	93348535	0.180795	3.03095
2	93343571-93353571	93348571	0.180795	3.03095
2	93343576-93353576	93348576	0.180795	3.03095
2	93343583-93353583	93348583	0.180795	3.03095
2	93343601-93353601	93348601	0.180795	3.03095
2	93343648-93353648	93348648	0.180795	2.91903
2	93343698-93353698	93348698	0.180795	2.91903
2	93343753-93353753	93348753	0.180795	2.91903
2	93343766-93353766	93348766	0.180795	2.91903
2	93343773-93353773	93348773	0.180795	2.91903
2	93343837-93353837	93348837	0.180795	2.89766
2	93343841-93353841	93348841	0.180795	2.89766
2	93343846-93353846	93348846	0.180795	2.89766
2	93343847-93353847	93348847	0.180795	2.89766
2	93343853-93353853	93348853	0.180795	2.89766
2	93343856-93353856	93348856	0.180795	2.89766
2	93343879-93353879	93348879	0.180795	2.89766
2	93343889-93353889	93348889	0.180795	2.89766
2	93343901-93353901	93348901	0.180795	2.89766
2	93343904-93353904	93348904	0.180795	2.89766
2	93343905-93353905	93348905	0.180795	2.89766
2	93343922-93353922	93348922	0.180795	2.89766
2	93343932-93353932	93348932	0.180795	2.89766
2	93343933-93353933	93348933	0.180795	2.89766
2	93343946-93353946	93348946	0.180795	2.89766
2	93343949-93353949	93348949	0.180795	2.89766
2	93343988-93353988	93348988	0.180795	2.89766
2	93344008-93354008	93349008	0.180795	2.89766
2	93344035-93354035	93349035	0.180795	2.89766
2	93344039-93354039	93349039	0.180795	2.89766
2	93344067-93354067	93349067	0.180795	2.89766
2	93344076-93354076	93349076	0.180795	2.89766
2	93344088-93354088	93349088	0.180795	2.89766
2	93344091-93354091	93349091	0.180795	2.89766
2	93344107-93354107	93349107	0.180795	2.94114
2	93344110-93354110	93349110	0.180795	2.94114
2	93344119-93354119	93349119	0.180795	2.94114
2	93344120-93354120	93349120	0.180795	2.94114
2	93344131-93354131	93349131	0.180795	2.65089
2	93344132-93354132	93349132	0.180795	2.65089
2	93344138-93354138	93349138	0.180795	2.65089
2	93344150-93354150	93349150	0.180795	2.65089
2	93344172-93354172	93349172	0.180795	2.65089
2	93344175-93354175	93349175	0.180795	2.65089
2	93344180-93354180	93349180	0.180795	2.65089
2	93344194-93354194	93349194	0.180795	2.65089
2	93344237-93354237	93349237	0.180795	2.65089
2	93344242-93354242	93349242	0.180795	2.65089
2	93344252-93354252	93349252	0.180795	2.65089
2	93344279-93354279	93349279	0.234801	2.70002
2	93344287-93354287	93349287	0.181715	2.64598
2	93344300-93354300	93349300	0.181715	2.64598
2	93474283-93484283	93479283	0.243922	2.74478
2	93474311-93484311	93479311	0.234801	2.55656
2	93474314-93484314	93479314	0.234801	2.55656
2	93474339-93484339	93479339	0.234801	2.55656
3	106874017-106884017	106879017	0.261154	2.54284
3	110627167-110637167	110632167	0.243922	2.65022
3	111516305-111526305	111521305	0.243922	2.99207
3	111516334-111526334	111521334	0.243922	2.99207
3	112037613-112047613	112042613	0.297627	2.93841
3	112037625-112047625	112042625	0.243922	2.54661
3	112037639-112047639	112042639	0.243922	2.54661
3	112037649-112047649	112042649	0.243922	2.54661
3	112037655-112047655	112042655	0.243922	2.54661
3	112037656-112047656	112042656	0.243922	2.54661
3	114155608-114165608	114160608	0.180795	3.15259
3	114155641-114165641	114160641	0.180795	3.15259
3	114155671-114165671	114160671	0.180795	3.15259
3	114155698-114165698	114160698	0.180795	3.15259
3	114155769-114165769	114160769	0.180795	3.15259
3	114155826-114165826	114160826	0.180795	3.15259
3	114155841-114165841	114160841	0.180795	3.15259
3	114155871-114165871	114160871	0.180795	3.15259
3	114155930-114165930	114160930	0.180795	3.15259
3	114155931-114165931	114160931	0.180795	3.15259
3	114156014-114166014	114161014	0.234801	3.15312
3	114156038-114166038	114161038	0.234801	3.15312
3	114156050-114166050	114161050	0.181715	3.23941
3	114156129-114166129	114161129	0.180795	3.11514
3	114156143-114166143	114161143	0.180795	3.11514
3	114156156-114166156	114161156	0.180795	3.11514
3	114156360-114166360	114161360	0.181715	3.11805
3	114156578-114166578	114161578	0.188797	3.11753
3	114157166-114167166	114162166	0.181715	3.11213
3	114157233-114167233	114162233	0.180795	3.10564
3	114157343-114167343	114162343	0.180795	3.09635
3	114157675-114167675	114162675	0.180795	3.09635
3	114157806-114167806	114162806	0.180795	3.09635
3	114157868-114167868	114162868	0.180795	3.09635
3	114158555-114168555	114163555	0.188797	3.10895
3	114158557-114168557	114163557	0.188797	3.10895
3	114158570-114168570	114163570	0.188797	3.10895
3	114159002-114169002	114164002	0.181715	3.11881
3	114159655-114169655	114164655	0.181715	3.33725
3	114159765-114169765	114164765	0.180795	3.33763
3	114160422-114170422	114165422	0.180795	3.27817
3	114160706-114170706	114165706	0.234801	3.2373
3	114160724-114170724	114165724	0.234801	3.23565
3	114160867-114170867	114165867	0.180795	3.17199
3	114160945-114170945	114165945	0.180795	3.17199
3	114160960-114170960	114165960	0.181715	3.17363
3	114161284-114171284	114166284	0.180795	2.95877
3	114161335-114171335	114166335	0.180795	2.94843
3	114161337-114171337	114166337	0.180795	2.94843
3	114369643-114379643	114374643	0.189137	2.67373
3	114369648-114379648	114374648	0.189137	2.67373
3	114369657-114379657	114374657	0.189137	2.66125
3	116855136-116865136	116860136	0.181715	2.74963
3	117097473-117107473	117102473	0.180795	3.00552
3	117097494-117107494	117102494	0.180795	3.00552
3	117097497-117107497	117102497	0.180795	3.00552
3	117122631-117132631	117127631	0.189137	3.4811
3	117123475-117133475	117128475	0.189137	2.88888
3	117123478-117133478	117128478	0.189137	2.88888
3	117123483-117133483	117128483	0.189137	2.88888
3	117123493-117133493	117128493	0.189137	2.89038
3	117528221-117538221	117533221	0.189137	2.74832
3	118177361-118187361	118182361	0.189137	2.66893
3	119446200-119456200	119451200	0.189137	2.6149
3	119446219-119456219	119451219	0.206128	2.63891
3	120088794-120098794	120093794	0.194204	2.74637
3	121271724-121281724	121276724	0.22828	2.40581
3	121924533-121934533	121929533	0.181715	2.47047
3	122094502-122104502	122099502	0.189137	2.39721
3	122386989-122396989	122391989	0.188797	2.45992
3	123147200-123157200	123152200	0.234187	4.07877
3	123147351-123157351	123152351	0.306676	4.37834
3	123147401-123157401	123152401	0.289606	3.90152
3	123147420-123157420	123152420	0.289606	3.90106
3	123147451-123157451	123152451	0.227131	3.91528
3	123149423-123159423	123154423	0.22828	4.40954
3	123150624-123160624	123155624	0.242921	4.21466
3	123150625-123160625	123155625	0.242921	4.21466
3	133127090-133137090	133132090	0.206128	2.86443
3	133144757-133154757	133149757	0.242921	3.94365
3	133144760-133154760	133149760	0.242921	3.94365
3	133144764-133154764	133149764	0.242921	3.94365
3	133144776-133154776	133149776	0.315746	3.94571
3	133144888-133154888	133149888	0.188797	4.68023
3	144749738-144759738	144754738	0.242921	2.73433
3	172856672-172866672	172861672	0.206128	2.58105	GREB1L
3	174473846-174483846	174478846	0.350284	2.64216	_
3	175947956-175957956	175952956	0.252279	2.53149	LPIN2
3	175972781-175982781	175977781	0.189137	2.62762	_
3	175973138-175983138	175978138	0.361071	2.46699
3	178079227-178089227	178084227	0.188343	2.45304
3	178079374-178089374	178084374	0.188343	2.45304
3	178079515-178089515	178084515	0.188343	2.45304
3	178079954-178089954	178084954	0.188343	2.45304
3	178079955-178089955	178084955	0.188343	2.45304
3	178079969-178089969	178084969	0.188343	2.45304
3	178080508-178090508	178085508	0.188343	2.45746
3	178080868-178090868	178085868	0.188343	2.49868
3	178080956-178090956	178085956	0.188343	2.49702
3	178081004-178091004	178086004	0.188343	2.49702
3	178081262-178091262	178086262	0.188343	2.49427
3	178082021-178092021	178087021	0.188343	2.49909
3	178082718-178092718	178087718	0.188343	2.46174
3	178083224-178093224	178088224	0.188343	2.46174
3	178083439-178093439	178088439	0.188343	2.46174
3	178083737-178093737	178088737	0.188343	2.46551
3	178083842-178093842	178088842	0.188343	2.46551
3	178084104-178094104	178089104	0.188343	2.46631
3	178084524-178094524	178089524	0.188343	2.49937
3	183461610-183471610	183466610	0.261154	3.09711
3	184836577-184846577	184841577	0.242921	2.84862
3	184861346-184871346	184866346	0.188797	2.60909
3	184861349-184871349	184866349	0.188797	2.60909
3	184862934-184872934	184867934	0.242921	2.57433
3	184865487-184875487	184870487	0.261154	2.79461
3	184865507-184875507	184870507	0.181715	2.84818
3	184882247-184892247	184887247	0.189137	2.78729
3	184972880-184982880	184977880	0.297627	2.53628
3	184972897-184982897	184977897	0.243922	2.50049
3	189189202-189199202	189194202	0.189137	2.69673
3	189190620-189200620	189195620	0.189137	2.8298
3	189190626-189200626	189195626	0.189137	2.83517
3	189190645-189200645	189195645	0.189137	2.83517
3	189570986-189580986	189575986	0.189137	2.47418
3	189571191-189581191	189576191	0.180795	2.81943
3	189571197-189581197	189576197	0.180795	2.81943
3	189571362-189581362	189576362	0.242921	3.75381
3	190018590-190028590	190023590	0.206128	2.46819
3	190018601-190028601	190023601	0.206128	2.46819
3	190018616-190028616	190023616	0.206128	2.46819
3	190018671-190028671	190023671	0.243922	2.54953
3	190018679-190028679	190023679	0.243922	2.54953
3	190070332-190080332	190075332	0.180795	2.59619
3	190070335-190080335	190075335	0.180795	2.59619
3	190149010-190159010	190154010	0.189137	2.55681
3	190175795-190185795	190180795	0.206128	3.30291
3	190175808-190185808	190180808	0.261154	3.35118
3	190175846-190185846	190180846	0.206128	2.98909
3	190175847-190185847	190180847	0.206128	2.98909
3	190213481-190223481	190218481	0.180795	3.35316
3	190213490-190223490	190218490	0.180795	3.35316
3	190213504-190223504	190218504	0.180795	3.35316
3	191950357-191960357	191955357	0.189137	2.49387
3	191950361-191960361	191955361	0.189137	2.49387
3	191950374-191960374	191955374	0.189137	2.49387
3	191950378-191960378	191955378	0.189137	2.60109
3	191952336-191962336	191957336	0.206128	3.11566
3	191952337-191962337	191957337	0.206128	3.11566
3	191952338-191962338	191957338	0.206128	3.11566
3	191952343-191962343	191957343	0.206128	3.11566
3	191952344-191962344	191957344	0.206128	3.11566
3	191952347-191962347	191957347	0.206128	3.11566
3	191952403-191962403	191957403	0.206128	2.86726
3	191952404-191962404	191957404	0.206128	2.86726
3	193229915-193239915	193234915	0.261154	2.58416
3	193242803-193252803	193247803	0.206128	3.90029
3	193327278-193337278	193332278	0.181715	2.66512
3	193345608-193355608	193350608	0.189137	2.44714
3	193431597-193441597	193436597	0.180795	3.86426
3	193431672-193441672	193436672	0.243922	3.79782
3	193807249-193817249	193812249	0.206128	2.40442
3	194114083-194124083	194119083	0.261154	3.6215
3	194114122-194124122	194119122	0.261154	3.57313
3	194261980-194271980	194266980	0.188797	2.69519
3	194327380-194337380	194332380	0.189137	2.54177
3	194393923-194403923	194398923	0.189137	2.64815
3	195328956-195338956	195333956	0.189137	3.16755
3	195353625-195363625	195358625	0.180795	2.70319
3	196189159-196199159	196194159	0.188797	2.50558
3	204017669-204027669	204022669	0.243922	2.47622
3	204017695-204027695	204022695	0.189137	2.54196
3	204017710-204027710	204022710	0.261154	2.91066
3	204018299-204028299	204023299	0.180795	3.34534
3	204018323-204028323	204023323	0.180795	3.34534
3	204018371-204028371	204023371	0.180795	3.34534
3	204018417-204028417	204023417	0.180795	3.34534
3	204018432-204028432	204023432	0.180795	3.34534
3	204018511-204028511	204023511	0.180795	3.34534
3	204018525-204028525	204023525	0.180795	3.34534
3	204018555-204028555	204023555	0.180795	3.34534
3	204018568-204028568	204023568	0.180795	3.34534
3	204018605-204028605	204023605	0.180795	3.34534
3	204018621-204028621	204023621	0.180795	3.34534
3	204018634-204028634	204023634	0.234801	3.34371
3	204018676-204028676	204023676	0.180795	3.34306
3	204019299-204029299	204024299	0.180795	3.42786
3	204019331-204029331	204024331	0.180795	3.42786
3	204019371-204029371	204024371	0.181715	3.43186
3	204019394-204029394	204024394	0.180795	3.4183
3	204019418-204029418	204024418	0.234801	3.58815
3	204019471-204029471	204024471	0.234801	3.58815
3	204019482-204029482	204024482	0.234801	3.58815
3	204019564-204029564	204024564	0.180795	3.6141
3	204019594-204029594	204024594	0.180795	3.93737
3	204019600-204029600	204024600	0.180795	3.93737
3	204019666-204029666	204024666	0.180795	3.93737
3	204019699-204029699	204024699	0.180795	3.92245
3	204019739-204029739	204024739	0.180795	3.92245
3	204019847-204029847	204024847	0.180795	3.95204
3	204019851-204029851	204024851	0.180795	3.95204
3	204019884-204029884	204024884	0.180795	3.95204
3	204019904-204029904	204024904	0.180795	3.95204
3	204019925-204029925	204024925	0.180795	4.1907
3	204019931-204029931	204024931	0.180795	4.1907
3	204019944-204029944	204024944	0.234801	4.191
3	204019946-204029946	204024946	0.234801	4.191
3	204019967-204029967	204024967	0.180795	4.19038
3	204022189-204032189	204027189	0.181715	2.64496
3	204022214-204032214	204027214	0.181715	2.64496
3	204022220-204032220	204027220	0.181715	2.64496
3	204022222-204032222	204027222	0.181715	2.64496
3	204028877-204038877	204033877	0.206128	3.88148
3	204028886-204038886	204033886	0.188797	3.83485
3	204031438-204041438	204036438	0.180795	2.91827
3	204079060-204089060	204084060	0.181715	2.88811
3	204079091-204089091	204084091	0.181715	3.40735
3	204080160-204090160	204085160	0.180795	3.23005
3	204080206-204090206	204085206	0.180795	3.23005
3	204080220-204090220	204085220	0.180795	3.23005
3	204416072-204426072	204421072	0.243922	2.46871
3	205102594-205112594	205107594	0.189137	2.42349
3	205562495-205572495	205567495	0.189137	2.90743
3	211148327-211158327	211153327	0.297627	2.53684
3	211148338-211158338	211153338	0.206128	2.40685
3	211148356-211158356	211153356	0.261154	2.80043
3	211148369-211158369	211153369	0.261154	2.80043
3	213735428-213745428	213740428	0.180795	2.93706
3	213735439-213745439	213740439	0.180795	2.93706
3	213735456-213745456	213740456	0.234801	2.94344
3	213735460-213745460	213740460	0.234801	2.94344
3	213735907-213745907	213740907	0.180795	2.9086
3	213735912-213745912	213740912	0.180795	2.9086
3	213736006-213746006	213741006	0.180795	2.9086
3	213736063-213746063	213741063	0.180795	2.92518
3	213736078-213746078	213741078	0.180795	2.92518
3	213736085-213746085	213741085	0.180795	2.92518
3	213736095-213746095	213741095	0.180795	2.92518
3	213736098-213746098	213741098	0.180795	2.92518
3	213736117-213746117	213741117	0.180795	2.92518
3	213736161-213746161	213741161	0.180795	2.92518
3	213736166-213746166	213741166	0.180795	2.92518
3	213736222-213746222	213741222	0.180795	2.92518
3	213736241-213746241	213741241	0.180795	2.92518
3	213736258-213746258	213741258	0.180795	2.92518
3	213736269-213746269	213741269	0.180795	2.92518
3	213737309-213747309	213742309	0.188797	2.80363
3	213737476-213747476	213742476	0.234801	2.74465
3	213737478-213747478	213742478	0.297468	2.7449
3	213737510-213747510	213742510	0.261154	2.88711
3	213737553-213747553	213742553	0.188797	2.56309
3	218634395-218644395	218639395	0.180795	3.20392	HORMAD2
3	218634404-218644404	218639404	0.180795	3.20392
3	218634438-218644438	218639438	0.181715	3.21358
3	218634448-218644448	218639448	0.181715	3.21381
3	218634454-218644454	218639454	0.180795	3.21359
3	218634459-218644459	218639459	0.180795	3.21359
3	218634460-218644460	218639460	0.180795	3.21359
3	218634514-218644514	218639514	0.180795	3.13883
3	218634539-218644539	218639539	0.180795	2.90728
3	223018287-223028287	223023287	0.181715	2.60006	_
3	223018340-223028340	223023340	0.180795	2.9262
3	223018369-223028369	223023369	0.288967	3.49405
3	223018390-223028390	223023390	0.206128	3.49999
3	223018411-223028411	223023411	0.234801	2.99788
3	223415733-223425733	223420733	0.180795	3.4313
3	223415773-223425773	223420773	0.180795	3.43117
3	223415790-223425790	223420790	0.180795	3.43117
3	223415791-223425791	223420791	0.180795	3.43117
3	223415803-223425803	223420803	0.180795	3.44814
3	223415813-223425813	223420813	0.180795	3.45087
3	223415815-223425815	223420815	0.180795	3.45087
3	223415827-223425827	223420827	0.261154	3.8895
3	223415839-223425839	223420839	0.206128	3.35908
3	223415865-223425865	223420865	0.180795	3.32092
3	223415884-223425884	223420884	0.180795	3.31683
3	225643632-225653632	225648632	0.234801	2.69426	SPPL3
3	225643641-225653641	225648641	0.234801	2.69426
3	225643726-225653726	225648726	0.181715	2.9127
3	225643745-225653745	225648745	0.180795	2.9124
3	225643842-225653842	225648842	0.180795	3.03549
3	225643859-225653859	225648859	0.180795	3.03677
3	225645857-225655857	225650857	0.181715	2.61742
3	225645864-225655864	225650864	0.181715	2.61742
3	225645867-225655867	225650867	0.181715	2.61742
3	225645952-225655952	225650952	0.180795	2.62976
3	225645960-225655960	225650960	0.180795	2.62976
3	225645976-225655976	225650976	0.180795	2.62976
3	225645979-225655979	225650979	0.180795	2.62976
3	225645984-225655984	225650984	0.180795	2.62976
3	225645992-225655992	225650992	0.180795	2.62976
3	225647172-225657172	225652172	0.243922	2.61247
3	225647190-225657190	225652190	0.189137	2.60655
3	225647626-225657626	225652626	0.189137	2.63516
3	225647672-225657672	225652672	0.188797	2.63964
3	225647721-225657721	225652721	0.180795	2.64038
3	225647767-225657767	225652767	0.180795	2.64115
3	225647790-225657790	225652790	0.180795	2.6416
3	225647830-225657830	225652830	0.180795	2.60071
3	225647831-225657831	225652831	0.180795	2.60071
3	225647861-225657861	225652861	0.181715	2.86745
3	225647862-225657862	225652862	0.181715	2.86745
3	225725701-225735701	225730701	0.194204	2.52576	ACADS
3	227903245-227913245	227908245	0.192558	2.43397	_
3	228189091-228199091	228194091	0.189137	2.55975	KSR2
3	229973842-229983842	229978842	0.261154	2.53028	_
3	230001219-230011219	230006219	0.261154	2.43402
3	230212456-230222456	230217456	0.261154	2.41655
3	230299172-230309172	230304172	0.183934	2.40218
3	230349204-230359204	230354204	0.216749	2.60522
3	230350115-230360115	230355115	0.220787	2.62586
3	230352865-230362865	230357865	0.18293	2.6846
3	230357384-230367384	230362384	0.180388	2.50012
3	230482930-230492930	230487930	0.242367	2.49265
3	230490135-230500135	230495135	0.242367	2.40295
3	230499648-230509648	230504648	0.242367	2.46572
3	230501537-230511537	230506537	0.242367	2.47256
3	230560532-230570532	230565532	0.242367	2.41019
3	230604309-230614309	230609309	0.219326	2.52803
3	230605143-230615143	230610143	0.219326	2.52803
3	230611333-230621333	230616333	0.223463	2.63318
3	230619306-230629306	230624306	0.206128	2.5464
3	230624035-230634035	230629035	0.23888	2.46074
3	231137572-231147572	231142572	0.299444	2.64193
3	231138909-231148909	231143909	0.28718	2.4688
3	231141149-231151149	231146149	0.305542	2.54661
3	232025460-232035460	232030460	0.261154	2.79122	RPH3A
3	24994009-25004009	24999009	0.243922	3.08949	SPAG16
3	24994022-25004022	24999022	0.297627	3.2698
3	24994030-25004030	24999030	0.243922	3.69829
3	24994032-25004032	24999032	0.243922	3.69829
3	24994257-25004257	24999257	0.188797	3.62474
3	24994336-25004336	24999336	0.194204	3.41136
3	24995211-25005211	25000211	0.194204	2.61992
3	38828664-38838664	38833664	0.189137	2.40303	SP140
3	47457162-47467162	47462162	0.180795	3.97733	_
3	47457171-47467171	47462171	0.180795	4.14684
3	47457209-47467209	47462209	0.180795	3.93978
3	48822934-48832934	48827934	0.189137	2.46497
3	68597598-68607598	68602598	0.297627	2.40946
3	69116621-69126621	69121621	0.180795	3.08348
3	69116691-69126691	69121691	0.180795	3.25298
3	69116693-69126693	69121693	0.206128	3.25158
3	69116759-69126759	69121759	0.180795	3.1207
3	69116765-69126765	69121765	0.180795	3.12037
3	69116787-69126787	69121787	0.261154	3.4484
3	69116809-69126809	69121809	0.242921	3.0917
3	93764232-93774232	93769232	0.181715	2.9954
3	93764247-93774247	93769247	0.181715	2.9954
3	93764893-93774893	93769893	0.242921	2.40129
3	93834972-93844972	93839972	0.180795	2.58231
3	93834981-93844981	93839981	0.180795	2.58231
3	93834983-93844983	93839983	0.180795	2.58231
3	93834985-93844985	93839985	0.180795	2.58231
3	93834997-93844997	93839997	0.180795	2.58231
3	93834999-93844999	93839999	0.180795	2.58231
3	93835004-93845004	93840004	0.180795	2.58231
3	93835014-93845014	93840014	0.180795	2.58231
3	93835016-93845016	93840016	0.234801	2.58236
3	93835053-93845053	93840053	0.180795	2.5832
3	93835059-93845059	93840059	0.180795	2.5832
3	93835072-93845072	93840072	0.180795	2.5832
3	93835090-93845090	93840090	0.180795	2.5832
4	100752310-100762310	100757310	0.181715	2.5131
4	100752311-100762311	100757311	0.181715	2.5131
4	100752312-100762312	100757312	0.181715	2.5131
4	100772186-100782186	100777186	0.206128	2.9828
4	100772187-100782187	100777187	0.206128	2.9828
4	100772358-100782358	100777358	0.206128	3.01171
4	100860364-100870364	100865364	0.189137	3.64771
4	100860374-100870374	100865374	0.189137	3.64771
4	101013873-101023873	101018873	0.189137	2.57521
4	10198416-10208416	10203416	0.180795	2.79798
4	102868854-102878854	102873854	0.189137	3.15622
4	103636024-103646024	103641024	0.189137	2.43807
4	103689895-103699895	103694895	0.261154	2.44859
4	103689904-103699904	103694904	0.261154	2.44859
4	103689915-103699915	103694915	0.261154	2.45256
4	103689916-103699916	103694916	0.261154	2.45256
4	105123577-105133577	105128577	0.189137	2.61782
4	105123579-105133579	105128579	0.189137	2.61782
4	105138265-105148265	105143265	0.189137	2.66314
4	105331708-105341708	105336708	0.189137	2.66273
4	105368997-105378997	105373997	0.261154	2.84455
4	105369006-105379006	105374006	0.189137	2.83359
4	105775136-105785136	105780136	0.180795	2.84339
4	105775143-105785143	105780143	0.180795	2.84339
4	105775365-105785365	105780365	0.188797	2.84141
4	105775380-105785380	105780380	0.188797	2.84141
4	105775405-105785405	105780405	0.181715	2.83273
4	106329706-106339706	106334706	0.189137	2.7306
4	107469022-107479022	107474022	0.206128	3.38274
4	108379080-108389080	108384080	0.350284	2.4661
4	108588026-108598026	108593026	0.189137	2.42318
4	108588116-108598116	108593116	0.189137	2.42334
4	108588123-108598123	108593123	0.189137	2.42334
4	109327417-109337417	109332417	0.189137	3.04334
4	109328510-109338510	109333510	0.189137	2.95541
4	109651776-109661776	109656776	0.189137	2.51648
4	110714118-110724118	110719118	0.189137	2.88393
4	110714123-110724123	110719123	0.189137	2.88393
4	110714130-110724130	110719130	0.243922	2.88853
4	111086681-111096681	111091681	0.242921	3.27237
4	111086686-111096686	111091686	0.242921	3.27237
4	111086700-111096700	111091700	0.261154	3.33347
4	111817073-111827073	111822073	0.234801	2.49185
4	112027071-112037071	112032071	0.261154	3.72103
4	112146018-112156018	112151018	0.243922	2.50851
4	113626417-113636417	113631417	0.261154	3.60292
4	113626431-113636431	113631431	0.261154	3.60292
4	113959190-113969190	113964190	0.189137	3.41413
4	113962338-113972338	113967338	0.189137	3.89095
4	113974123-113984123	113979123	0.189137	2.70059
4	113976733-113986733	113981733	0.188797	2.84375
4	114001512-114011512	114006512	0.189137	2.6235
4	114243382-114253382	114248382	0.206128	2.53945
4	114243398-114253398	114248398	0.297627	2.54009
4	114259490-114269490	114264490	0.189137	3.46016
4	114265045-114275045	114270045	0.188797	4.35541
4	114265315-114275315	114270315	0.206128	4.36776
4	114269789-114279789	114274789	0.243922	5.16612
4	114421767-114431767	114426767	0.189137	3.13838
4	114424136-114434136	114429136	0.206128	3.09942
4	114713980-114723980	114718980	0.189137	2.91776
4	114900701-114910701	114905701	0.297627	3.07015
4	114900715-114910715	114905715	0.206128	3.01049
4	114900723-114910723	114905723	0.206128	3.01049
4	114905085-114915085	114910085	0.206128	2.87397
4	115198789-115208789	115203789	0.180795	2.51086
4	115198799-115208799	115203799	0.180795	2.51086
4	115198804-115208804	115203804	0.180795	2.51086
4	115198810-115208810	115203810	0.180795	2.51086
4	115198814-115208814	115203814	0.180795	2.51086
4	115208907-115218907	115213907	0.206128	3.16201
4	115209007-115219007	115214007	0.188797	2.98186
4	115209106-115219106	115214106	0.181715	3.51643
4	115209130-115219130	115214130	0.180795	3.5108
4	115209161-115219161	115214161	0.234801	3.54692
4	115497014-115507014	115502014	0.189137	2.54047
4	115497043-115507043	115502043	0.243922	2.54647
4	115775952-115785952	115780952	0.180795	2.89299
4	115789779-115799779	115794779	0.181715	3.11923
4	115789791-115799791	115794791	0.181715	3.11923
4	115789798-115799798	115794798	0.181715	3.11923
4	115789802-115799802	115794802	0.181715	3.11923
4	115789808-115799808	115794808	0.181715	3.11923
4	115789814-115799814	115794814	0.181715	3.11923
4	116738768-116748768	116743768	0.243922	3.64376
4	116854512-116864512	116859512	0.188797	2.58209
4	117278037-117288037	117283037	0.189137	2.55483
4	117994189-118004189	117999189	0.297627	2.99634
4	118057700-118067700	118062700	0.189137	4.48874
4	118058205-118068205	118063205	0.180795	4.63666
4	118058212-118068212	118063212	0.180795	4.63666
4	118058220-118068220	118063220	0.180795	4.63666
4	118058266-118068266	118063266	0.180795	4.97529
4	118058267-118068267	118063267	0.243922	4.7569
4	118060581-118070581	118065581	0.206128	5.06489
4	118060586-118070586	118065586	0.206128	5.06489
4	118060590-118070590	118065590	0.206128	5.06489
4	118060599-118070599	118065599	0.206128	5.10375
4	118060600-118070600	118065600	0.206128	5.10375
4	118060603-118070603	118065603	0.206128	5.10375
4	118060606-118070606	118065606	0.206128	5.10375
4	118060611-118070611	118065611	0.206128	5.10375
4	118060614-118070614	118065614	0.261154	5.2096
4	118060787-118070787	118065787	0.180795	5.33154
4	118060807-118070807	118065807	0.180795	5.33154
4	118060820-118070820	118065820	0.180795	5.33154
4	118060821-118070821	118065821	0.180795	5.33154
4	118060822-118070822	118065822	0.180795	5.33154
4	118060832-118070832	118065832	0.180795	5.33154
4	118060841-118070841	118065841	0.180795	5.33154
4	118060848-118070848	118065848	0.180795	5.33154
4	118060857-118070857	118065857	0.180795	5.32975
4	118060861-118070861	118065861	0.180795	5.32975
4	118060869-118070869	118065869	0.180795	5.32975
4	118060883-118070883	118065883	0.180795	5.32975
4	118060887-118070887	118065887	0.180795	5.32975
4	118060896-118070896	118065896	0.180795	5.32975
4	118060901-118070901	118065901	0.180795	5.32975
4	118060922-118070922	118065922	0.180795	5.32975
4	118060969-118070969	118065969	0.180795	5.34961
4	118060974-118070974	118065974	0.180795	5.34961
4	118060980-118070980	118065980	0.180795	5.34961
4	118061003-118071003	118066003	0.180795	5.34961
4	118061018-118071018	118066018	0.180795	5.34961
4	118061021-118071021	118066021	0.180795	5.34961
4	118061029-118071029	118066029	0.180795	5.34961
4	118061032-118071032	118066032	0.180795	5.34961
4	118061046-118071046	118066046	0.180795	5.29202
4	118061048-118071048	118066048	0.180795	5.29202
4	118061055-118071055	118066055	0.180795	5.29202
4	118061074-118071074	118066074	0.180795	5.29202
4	118061080-118071080	118066080	0.180795	5.29202
4	118061086-118071086	118066086	0.180795	5.29202
4	118061098-118071098	118066098	0.180795	5.29202
4	118061109-118071109	118066109	0.180795	5.29202
4	118061113-118071113	118066113	0.180795	5.29202
4	118061700-118071700	118066700	0.189137	5.38625
4	118061750-118071750	118066750	0.180795	5.4827
4	118061754-118071754	118066754	0.180795	5.4827
4	118061762-118071762	118066762	0.180795	5.4827
4	118061769-118071769	118066769	0.180795	5.4827
4	118061775-118071775	118066775	0.180795	5.4827
4	118061946-118071946	118066946	0.189137	5.0933
4	118075450-118085450	118080450	0.181715	3.8973
4	118075453-118085453	118080453	0.181715	3.8973
4	118075788-118085788	118080788	0.180795	4.10402
4	118075794-118085794	118080794	0.180795	4.10402
4	118075797-118085797	118080797	0.180795	4.10402
4	118075806-118085806	118080806	0.180795	4.10402
4	118075807-118085807	118080807	0.180795	4.10402
4	118075813-118085813	118080813	0.180795	4.11376
4	118075842-118085842	118080842	0.189137	4.15916
4	118075849-118085849	118080849	0.189137	4.15916
4	118075853-118085853	118080853	0.189137	4.15916
4	118084585-118094585	118089585	0.180795	4.79819
4	118084594-118094594	118089594	0.180795	4.78802
4	118084599-118094599	118089599	0.180795	4.78802
4	118084607-118094607	118089607	0.180795	4.78802
4	118084620-118094620	118089620	0.180795	4.78315
4	118084625-118094625	118089625	0.180795	4.78315
4	118084677-118094677	118089677	0.180795	4.78315
4	118084688-118094688	118089688	0.180795	4.78315
4	118084696-118094696	118089696	0.180795	4.78315
4	118084725-118094725	118089725	0.180795	4.78315
4	118084729-118094729	118089729	0.180795	4.78315
4	118084760-118094760	118089760	0.180795	4.78315
4	118084768-118094768	118089768	0.180795	4.78315
4	118084773-118094773	118089773	0.180795	4.78315
4	118084789-118094789	118089789	0.180795	4.78315
4	118084790-118094790	118089790	0.180795	4.78315
4	118084809-118094809	118089809	0.180795	4.78315
4	118084810-118094810	118089810	0.180795	4.78315
4	118084826-118094826	118089826	0.180795	4.78315
4	118084836-118094836	118089836	0.180795	4.78315
4	118084839-118094839	118089839	0.180795	4.78315
4	118084873-118094873	118089873	0.180795	4.78315
4	118084881-118094881	118089881	0.180795	4.78315
4	118085612-118095612	118090612	0.189137	4.73686
4	118085628-118095628	118090628	0.243922	4.78208
4	118085635-118095635	118090635	0.189137	4.72951
4	118085639-118095639	118090639	0.189137	4.72951
4	118087637-118097637	118092637	0.261154	4.76739
4	118096944-118106944	118101944	0.297468	4.27648
4	118096948-118106948	118101948	0.297468	4.27648
4	118096956-118106956	118101956	0.234801	4.24927
4	118096960-118106960	118101960	0.234801	4.24927
4	118096971-118106971	118101971	0.188797	4.25008
4	118096979-118106979	118101979	0.188797	4.25008
4	118097043-118107043	118102043	0.189137	4.25053
4	118097044-118107044	118102044	0.189137	4.25053
4	118097086-118107086	118102086	0.180795	4.26115
4	118097119-118107119	118102119	0.206128	4.50344
4	118097124-118107124	118102124	0.180795	4.50417
4	118097126-118107126	118102126	0.180795	4.50417
4	118097134-118107134	118102134	0.180795	4.50417
4	118097135-118107135	118102135	0.180795	4.50417
4	118097137-118107137	118102137	0.180795	4.50417
4	118097379-118107379	118102379	0.243922	4.54868
4	118097382-118107382	118102382	0.297627	4.55366
4	118097390-118107390	118102390	0.297627	4.55366
4	118097402-118107402	118102402	0.297627	4.55366
4	118097434-118107434	118102434	0.189137	4.10316
4	118097442-118107442	118102442	0.189137	4.10316
4	118097449-118107449	118102449	0.189137	4.00058
4	118097452-118107452	118102452	0.243922	4.00694
4	118097459-118107459	118102459	0.189137	3.69606
4	118223011-118233011	118228011	0.206128	3.84824
4	118223022-118233022	118228022	0.189137	3.75468
4	118223023-118233023	118228023	0.189137	3.75468
4	118227009-118237009	118232009	0.189137	3.58247
4	118227012-118237012	118232012	0.189137	3.58247
4	118267703-118277703	118272703	0.188797	4.65191
4	118269831-118279831	118274831	0.297468	5.08908
4	118269834-118279834	118274834	0.206128	5.08987
4	118269852-118279852	118274852	0.242921	5.08371
4	118269856-118279856	118274856	0.181715	5.08421
4	118269867-118279867	118274867	0.180795	5.05258
4	118269887-118279887	118274887	0.234801	5.05
4	118269917-118279917	118274917	0.242921	5.04729
4	118271098-118281098	118276098	0.243922	5.02559
4	118271099-118281099	118276099	0.243922	5.02559
4	118271109-118281109	118276109	0.243922	5.02182
4	118271113-118281113	118276113	0.243922	5.02182
4	118271123-118281123	118276123	0.189137	5.01294
4	118271126-118281126	118276126	0.189137	5.01294
4	118530622-118540622	118535622	0.243922	4.03612
4	118530625-118540625	118535625	0.243922	4.03612
4	118530678-118540678	118535678	0.188797	5.3253
4	118539114-118549114	118544114	0.243922	4.41275
4	118539133-118549133	118544133	0.180795	4.9071
4	118539153-118549153	118544153	0.180795	4.9071
4	118539363-118549363	118544363	0.297468	4.89976
4	118539370-118549370	118544370	0.297468	4.87768
4	118539378-118549378	118544378	0.234801	4.87756
4	118539389-118549389	118544389	0.242921	4.87764
4	118539409-118549409	118544409	0.181715	4.85904
4	118541470-118551470	118546470	0.206128	4.29971
4	118541646-118551646	118546646	0.234801	4.25538
4	118541653-118551653	118546653	0.234801	4.25538
4	118541654-118551654	118546654	0.297627	4.25555
4	118541660-118551660	118546660	0.297627	4.25555
4	118541677-118551677	118546677	0.297627	4.25555
4	118541683-118551683	118546683	0.234801	4.2479
4	118541692-118551692	118546692	0.297468	4.38736
4	118541693-118551693	118546693	0.234801	4.38766
4	119074385-119084385	119079385	0.243922	3.04895
4	119074395-119084395	119079395	0.243922	3.04895
4	119074410-119084410	119079410	0.243922	3.04895
4	119074422-119084422	119079422	0.206128	3.18325
4	119904288-119914288	119909288	0.181715	2.95015
4	119904289-119914289	119909289	0.181715	2.95015
4	119904301-119914301	119909301	0.188797	3.03934
4	119904330-119914330	119909330	0.189137	3.16499
4	120125537-120135537	120130537	0.350284	3.38027
4	120125540-120135540	120130540	0.350284	3.38027
4	120125545-120135545	120130545	0.350284	3.38027
4	120125549-120135549	120130549	0.350284	3.38027
4	120125574-120135574	120130574	0.350284	3.38027
4	120125583-120135583	120130583	0.350284	3.38027
4	120125591-120135591	120130591	0.350284	3.38027
4	120125594-120135594	120130594	0.350284	3.38027
4	120125596-120135596	120130596	0.350284	3.38027
4	120125597-120135597	120130597	0.350284	3.38027
4	120125612-120135612	120130612	0.243922	2.81665
4	120204022-120214022	120209022	0.180795	3.97433
4	120204025-120214025	120209025	0.180795	3.97433
4	120204030-120214030	120209030	0.180795	3.97433
4	120204031-120214031	120209031	0.181715	3.99035
4	120204074-120214074	120209074	0.180795	4.00871
4	120424847-120434847	120429847	0.206128	2.42969
4	120721579-120731579	120726579	0.315746	3.22726
4	120721580-120731580	120726580	0.315746	3.22726
4	120721594-120731594	120726594	0.188797	3.05157
4	120944251-120954251	120949251	0.297468	4.78184
4	120944265-120954265	120949265	0.297468	4.74256
4	120944296-120954296	120949296	0.234801	4.74244
4	122350904-122360904	122355904	0.180795	4.29446
4	122642824-122652824	122647824	0.242921	3.92341
4	122642827-122652827	122647827	0.242921	3.92341
4	122643026-122653026	122648026	0.243922	4.73453
4	122775796-122785796	122780796	0.181715	4.64528
4	122775800-122785800	122780800	0.181715	4.64528
4	122775801-122785801	122780801	0.181715	4.64528
4	122775820-122785820	122780820	0.180795	4.50776
4	122775827-122785827	122780827	0.180795	4.50776
4	122775850-122785850	122780850	0.180795	4.50776
4	122775852-122785852	122780852	0.180795	4.50776
4	122775861-122785861	122780861	0.180795	4.50776
4	122899890-122909890	122904890	0.180795	2.63389
4	122956012-122966012	122961012	0.189137	3.7267
4	122956206-122966206	122961206	0.180795	3.72415
4	123337524-123347524	123342524	0.181715	2.83822
4	123337529-123347529	123342529	0.181715	2.83822
4	123337533-123347533	123342533	0.181715	2.83822
4	123337535-123347535	123342535	0.181715	2.83822
4	123337539-123347539	123342539	0.181715	2.83822
4	123337541-123347541	123342541	0.181715	2.83822
4	123337542-123347542	123342542	0.181715	2.83822
4	123337551-123347551	123342551	0.181715	2.84202
4	123337553-123347553	123342553	0.242921	2.84637
4	123337560-123347560	123342560	0.242921	2.84637
4	123338383-123348383	123343383	0.243922	2.94746
4	123338386-123348386	123343386	0.206128	2.94844
4	123338397-123348397	123343397	0.261154	2.93288
4	123338398-123348398	123343398	0.261154	2.93288
4	123338423-123348423	123343423	0.297627	2.88656
4	123338433-123348433	123343433	0.297627	2.88656
4	123338435-123348435	123343435	0.297627	2.88656
4	125406587-125416587	125411587	0.297627	2.60767	SUGCT
4	125406593-125416593	125411593	0.297627	2.60767
4	125406597-125416597	125411597	0.297627	2.60767
4	125406599-125416599	125411599	0.297627	2.60767
4	125406605-125416605	125411605	0.297627	2.60767
4	129426193-129436193	129431193	0.242921	3.48828	_
4	129426198-129436198	129431198	0.242921	3.48828
4	129426200-129436200	129431200	0.242921	3.48828
4	129426202-129436202	129431202	0.242921	3.48828
4	129426203-129436203	129431203	0.242921	3.48828
4	129426209-129436209	129431209	0.242921	3.48828
4	129426211-129436211	129431211	0.242921	3.48828
4	129426213-129436213	129431213	0.242921	3.48828
4	129426219-129436219	129431219	0.242921	3.48828
4	129426225-129436225	129431225	0.242921	3.48828
4	129426251-129436251	129431251	0.181715	3.32547
4	129426259-129436259	129431259	0.242921	3.3306
4	129426263-129436263	129431263	0.242921	3.3306
4	129426265-129436265	129431265	0.242921	3.3306
4	129426269-129436269	129431269	0.242921	3.3306
4	129426274-129436274	129431274	0.188797	3.40073
4	129685042-129695042	129690042	0.189137	3.05931
4	130124342-130134342	130129342	0.189137	3.18631
4	130124767-130134767	130129767	0.189137	4.16353
4	130675221-130685221	130680221	0.188797	3.1345
4	130768551-130778551	130773551	0.243922	4.30921
4	130768556-130778556	130773556	0.243922	4.30921
4	131445749-131455749	131450749	0.315746	4.09758
4	131445795-131455795	131450795	0.242921	4.85664
4	132530455-132540455	132535455	0.243922	2.70549
4	134101634-134111634	134106634	0.243922	3.26872
4	134101637-134111637	134106637	0.189137	3.04449
4	134101671-134111671	134106671	0.189137	3.03078
4	134101675-134111675	134106675	0.189137	3.03078
4	134101680-134111680	134106680	0.189137	3.11286
4	134101694-134111694	134106694	0.189137	3.11286
4	139262603-139272603	139267603	0.180795	2.78252
4	139262610-139272610	139267610	0.180795	3.09314
4	139262612-139272612	139267612	0.189137	3.28607
4	139262642-139272642	139267642	0.180795	3.28386
4	139262675-139272675	139267675	0.180795	3.42919
4	139262705-139272705	139267705	0.180795	3.42919
4	139262714-139272714	139267714	0.180795	3.42919
4	139262735-139272735	139267735	0.180795	3.50983
4	139262766-139272766	139267766	0.180795	3.56501
4	139262775-139272775	139267775	0.189137	3.63562
4	139262894-139272894	139267894	0.206128	2.98252
4	139262920-139272920	139267920	0.189137	3.24386
4	139262944-139272944	139267944	0.180795	3.2664
4	139262960-139272960	139267960	0.188797	3.26879
4	139262994-139272994	139267994	0.180795	3.26085
4	139262997-139272997	139267997	0.180795	3.26085
4	139263000-139273000	139268000	0.180795	3.26085
4	139263003-139273003	139268003	0.180795	3.26085
4	139263013-139273013	139268013	0.180795	3.0853
4	139263024-139273024	139268024	0.180795	3.08466
4	139263060-139273060	139268060	0.315746	3.08434
4	139263082-139273082	139268082	0.206128	3.08764
4	139263093-139273093	139268093	0.180795	3.08159
4	139263102-139273102	139268102	0.180795	3.08159
4	139263124-139273124	139268124	0.180795	3.08503
4	139263137-139273137	139268137	0.180795	3.08374
4	139263145-139273145	139268145	0.180795	3.08703
4	139263204-139273204	139268204	0.180795	2.99076
4	139263228-139273228	139268228	0.181715	2.46973
4	139263245-139273245	139268245	0.181715	2.41475
4	139263252-139273252	139268252	0.350284	2.5086
4	139263253-139273253	139268253	0.206128	2.423
4	142073558-142083558	142078558	0.206128	2.54383
4	142073597-142083597	142078597	0.180795	2.94056
4	149423445-149433445	149428445	0.234801	3.22233
4	149423465-149433465	149428465	0.234801	3.22233
4	149423476-149433476	149428476	0.234801	3.22233
4	149423494-149433494	149428494	0.234801	3.22233
4	149423498-149433498	149428498	0.234801	3.22233
4	149423504-149433504	149428504	0.234801	3.22233
4	149423512-149433512	149428512	0.234801	3.22233
4	149423528-149433528	149428528	0.180795	3.22182
4	149423529-149433529	149428529	0.180795	3.22182
4	149423533-149433533	149428533	0.180795	3.22182
4	149423541-149433541	149428541	0.180795	3.22182
4	149423543-149433543	149428543	0.180795	3.22182
4	149423560-149433560	149428560	0.180795	3.22182
4	149423563-149433563	149428563	0.180795	3.22182
4	149423564-149433564	149428564	0.180795	3.22182
4	149423566-149433566	149428566	0.180795	3.22182
4	149423596-149433596	149428596	0.180795	3.22182
4	149423597-149433597	149428597	0.180795	3.22182
4	149423633-149433633	149428633	0.180795	3.22182
4	149423650-149433650	149428650	0.234801	3.22582
4	149423651-149433651	149428651	0.234801	3.22582
4	149423657-149433657	149428657	0.181715	2.93164
4	149423690-149433690	149428690	0.188797	2.93926
4	149423696-149433696	149428696	0.188797	2.93926
4	149423700-149433700	149428700	0.188797	2.93926
4	149424500-149434500	149429500	0.350284	3.32021
4	149424516-149434516	149429516	0.206128	3.31047
4	149424522-149434522	149429522	0.206128	3.31048
4	149424752-149434752	149429752	0.180795	3.33018
4	149424790-149434790	149429790	0.242921	3.32188
4	149424860-149434860	149429860	0.188797	3.32139
4	149426940-149436940	149431940	0.180795	3.25765
4	149427043-149437043	149432043	0.206128	2.69246
4	151793855-151803855	151798855	0.188797	2.41322	SEMA3E
4	151793857-151803857	151798857	0.188797	2.41322
4	1553812-1563812	1558812	0.189137	2.41085	_
4	174150223-174160223	174155223	0.180795	3.572
4	174150247-174160247	174155247	0.243922	4.22417
4	174150257-174160257	174155257	0.180795	4.22987
4	174150278-174160278	174155278	0.180795	4.82526
4	174151670-174161670	174156670	0.206128	5.12839
4	174151674-174161674	174156674	0.206128	5.12839
4	174151679-174161679	174156679	0.189137	5.13143
4	174151681-174161681	174156681	0.206128	5.12675
4	174155305-174165305	174160305	0.243922	5.10238
4	174155536-174165536	174160536	0.180795	5.23857
4	174155550-174165550	174160550	0.180795	5.23857
4	174155553-174165553	174160553	0.180795	5.23857
4	174155554-174165554	174160554	0.234801	5.23871
4	174155570-174165570	174160570	0.234801	5.23871
4	174155581-174165581	174160581	0.180795	5.23844
4	174155594-174165594	174160594	0.206128	5.25639
4	174155611-174165611	174160611	0.243922	4.83689
4	174155616-174165616	174160616	0.242921	3.53411
4	1973417-1983417	1978417	0.206128	2.53009	TSNARE1
4	210942531-210952531	210947531	0.188797	3.23987	_
4	210942533-210952533	210947533	0.188797	3.23987
4	210942784-210952784	210947784	0.297627	2.63506
4	218666505-218676505	218671505	0.183934	3.12209
4	220585047-220595047	220590047	0.189137	2.46099
4	220589796-220599796	220594796	0.189137	2.46183
4	224294369-224304369	224299369	0.194204	3.10972
4	224303471-224313471	224308471	0.274919	3.12741
4	224303484-224313484	224308484	0.274919	3.12741
4	224303492-224313492	224308492	0.274919	3.12741
4	224303699-224313699	224308699	0.274919	3.08493
4	224331805-224341805	224336805	0.231715	3.1818
4	224331971-224341971	224336971	0.194207	3.25047
4	224401584-224411584	224406584	0.183934	3.87356
4	224414017-224424017	224419017	0.193921	4.20818	CUL1
4	224454179-224464179	224459179	0.1887	4.18402
4	224655153-224665153	224660153	0.181769	3.3468	_
4	224670393-224680393	224675393	0.217088	3.35443
4	224673265-224683265	224678265	0.217088	3.63043
4	224673747-224683747	224678747	0.219326	3.57529
4	224680979-224690979	224685979	0.182874	3.59795
4	224681283-224691283	224686283	0.182874	3.58666
4	224681297-224691297	224686297	0.182874	3.58666
4	224689170-224699170	224694170	0.181769	3.68442
4	224715950-224725950	224720950	0.226247	3.5726
4	224740757-224750757	224745757	0.189137	2.43122
4	224741766-224751766	224746766	0.180795	2.42795
4	224758827-224768827	224763827	0.189137	2.55878	ZNF786
4	224832824-224842824	224837824	0.227131	3.31116	ZNF398
4	224838773-224848773	224843773	0.188507	3.29794	ZNF282
4	224838774-224848774	224843774	0.188507	3.29794
4	224846833-224856833	224851833	0.250836	3.26102
4	224847808-224857808	224852808	0.189137	3.03526
4	225279518-225289518	225284518	0.250537	2.4049	ZNF775
4	225307413-225317413	225312413	0.189137	3.83273	_
4	225310702-225320702	225315702	0.247626	3.68965
4	225316921-225326921	225321921	0.223187	3.27041
4	225319153-225329153	225324153	0.22828	3.31403
4	225340275-225350275	225345275	0.182271	2.97956
4	225340663-225350663	225345663	0.288521	3.00489
4	225340912-225350912	225345912	0.182271	2.83613
4	225340952-225350952	225345952	0.182271	2.83613
4	225346818-225356818	225351818	0.216703	3.13613
4	225348201-225358201	225353201	0.230177	2.99434
4	225359710-225369710	225364710	0.265253	4.07014
4	225360104-225370104	225365104	0.1886	3.8097
4	225396288-225406288	225401288	0.225448	2.74966
4	225396597-225406597	225401597	0.219457	2.75726	TMEM176A
4	225401081-225411081	225406081	0.255016	2.50032	TMEM176B
4	225419808-225429808	225424808	0.220787	2.59019	_
4	225419945-225429945	225424945	0.270454	2.67225
4	225419947-225429947	225424947	0.270454	2.67225
4	225419950-225429950	225424950	0.270454	2.67225
4	225419951-225429951	225424951	0.270454	2.67225
4	225419954-225429954	225424954	0.270454	2.67225
4	225419956-225429956	225424956	0.270454	2.67225
4	225419960-225429960	225424960	0.270454	2.67225
4	225488268-225498268	225493268	0.201864	2.9167	KCNH2
4	225620420-225630420	225625420	0.22828	3.19705	AGAP3
4	225620468-225630468	225625468	0.275836	3.21055
4	225622161-225632161	225627161	0.266312	2.5676
4	225622171-225632171	225627171	0.230348	2.56724
4	225622175-225632175	225627175	0.266312	2.56754
4	225622247-225632247	225627247	0.266312	2.56767
4	225622849-225632849	225627849	0.266312	2.71502
4	225622974-225632974	225627974	0.266312	2.74857
4	225624009-225634009	225629009	0.213656	2.68578
4	225624499-225634499	225629499	0.266312	2.86455
4	225628511-225638511	225633511	0.192497	3.23659
4	225629563-225639563	225634563	0.194204	3.57674
4	225635066-225645066	225640066	0.272281	4.13361
4	225635417-225645417	225640417	0.22828	3.93084
4	225636032-225646032	225641032	0.250537	3.66694
4	225636166-225646166	225641166	0.265365	3.54423
4	225636333-225646333	225641333	0.274819	3.66103
4	225636358-225646358	225641358	0.304508	3.47139
4	225636554-225646554	225641554	0.186475	2.5484
4	225639768-225649768	225644768	0.274819	3.05995
4	225639824-225649824	225644824	0.185756	2.97706
4	225640797-225650797	225645797	0.274819	3.38258
4	225641434-225651434	225646434	0.274819	3.38258
4	225654294-225664294	225659294	0.22828	3.78185
4	225655192-225665192	225660192	0.189137	3.81556
4	225657211-225667211	225662211	0.261418	3.6425
4	225659044-225669044	225664044	0.192558	3.37371
4	225677247-225687247	225682247	0.192497	3.17406	GBX1
4	225712126-225722126	225717126	0.194204	2.65079	IQCA1L
4	225713430-225723430	225718430	0.194204	2.66262
4	225717646-225727646	225722646	0.189137	3.09545
4	225776715-225786715	225781715	0.22828	3.29719	SMARCD3
4	225852867-225862867	225857867	0.194204	2.55958	NUB1
4	225852867-225862867	225857867	0.194204	2.55958	WDR86
4	225858283-225868283	225863283	0.250836	2.46191
4	225858287-225868287	225863287	0.250836	2.46191
4	225858291-225868291	225863291	0.250836	2.46191
4	225859551-225869551	225864551	0.206128	2.43587
4	225859888-225869888	225864888	0.194204	2.46343
4	225859976-225869976	225864976	0.323473	2.51088
4	225863191-225873191	225868191	0.212401	2.54155
4	225863195-225873195	225868195	0.212401	2.54155
4	225865833-225875833	225870833	0.181715	2.57316
4	225865970-225875970	225870970	0.181769	2.58224
4	225872205-225882205	225877205	0.223463	2.58591	_
4	225888212-225898212	225893212	0.189137	2.54105	CRYGN
4	226409648-226419648	226414648	0.206128	2.4891	_
4	226590348-226600348	226595348	0.183192	3.0844	KMT2C
4	226593737-226603737	226598737	0.206128	3.09366
4	226597238-226607238	226602238	0.183192	3.10486
4	226733701-226743701	226738701	0.206128	2.47994	_
4	227002477-227012477	227007477	0.250836	3.10034
4	227043085-227053085	227048085	0.219326	2.97938
4	227061066-227071066	227066066	0.189137	2.90534
4	227069325-227079325	227074325	0.207169	3.03706
4	227117312-227127312	227122312	0.189137	3.13519
4	227117431-227127431	227122431	0.189137	3.13519
4	227117470-227127470	227122470	0.189137	3.13519
4	227117479-227127479	227122479	0.189137	3.13519
4	227117519-227127519	227122519	0.189137	3.13519
4	227117600-227127600	227122600	0.189137	3.13519
4	227117645-227127645	227122645	0.189137	3.13519
4	227117738-227127738	227122738	0.189137	3.13519
4	227117794-227127794	227122794	0.189137	3.13519
4	227117808-227127808	227122808	0.189137	3.13519
4	227117906-227127906	227122906	0.189137	3.13519
4	227117946-227127946	227122946	0.189137	3.13519
4	227119373-227129373	227124373	0.189137	3.13519
4	227119376-227129376	227124376	0.189137	3.13519
4	227119387-227129387	227124387	0.189137	3.13519
4	227119518-227129518	227124518	0.189137	3.00513
4	227119634-227129634	227124634	0.189137	3.00706
4	227119739-227129739	227124739	0.189137	3.00422
4	227119846-227129846	227124846	0.189137	3.0044
4	227119953-227129953	227124953	0.189137	3.00413
4	227119955-227129955	227124955	0.189137	3.00413
4	227121289-227131289	227126289	0.189137	3.03784
4	227121491-227131491	227126491	0.189137	3.03588
4	227131226-227141226	227136226	0.189137	3.43246
4	227131235-227141235	227136235	0.189137	3.42934
4	227168056-227178056	227173056	0.189137	2.86025
4	227168171-227178171	227173171	0.189137	2.81707
4	227169967-227179967	227174967	0.189137	2.8631
4	227171541-227181541	227176541	0.189137	3.00704
4	227349005-227359005	227354005	0.243922	4.45298
4	227349195-227359195	227354195	0.188797	5.35382
4	227349197-227359197	227354197	0.206128	5.5184
4	227350764-227360764	227355764	0.180795	4.49808
4	227350813-227360813	227355813	0.180795	4.49808
4	227374897-227384897	227379897	0.261418	2.53278
4	227378062-227388062	227383062	0.1887	2.39686
4	227378094-227388094	227383094	0.1887	2.47547
4	227404923-227414923	227409923	0.204095	2.54799
4	227436249-227446249	227441249	0.234187	2.46471
4	228421580-228431580	228426580	0.243922	2.41595
4	228605623-228615623	228610623	0.194204	3.20893
4	228605641-228615641	228610641	0.280449	3.22768
4	228607560-228617560	228612560	0.206128	3.26797
4	228609143-228619143	228614143	0.189137	2.96032
4	228620324-228630324	228625324	0.230348	2.62453	INSIG1
4	25224900-25234900	25229900	0.297627	2.48046	_
4	25224933-25234933	25229933	0.243922	2.49101
4	25224935-25234935	25229935	0.243922	2.49101
4	25225007-25235007	25230007	0.189137	2.55408
4	3413035-3423035	3418035	0.243922	2.40733	TRAPPC9
4	3413173-3423173	3418173	0.243922	2.40355
4	3413396-3423396	3418396	0.254993	2.44093
4	3413442-3423442	3418442	0.254993	2.44093
4	3413807-3423807	3418807	0.254993	2.44561
4	3413943-3423943	3418943	0.265993	2.44712
4	3413964-3423964	3418964	0.250836	2.43723
4	3414083-3424083	3419083	0.250836	2.43271
4	3429633-3439633	3434633	0.243922	2.69283
4	3429994-3439994	3434994	0.187392	2.55823
4	3430102-3440102	3435102	0.187392	2.56528
4	3430253-3440253	3435253	0.219457	2.66103
4	3430472-3440472	3435472	0.187392	2.55738
4	3430660-3440660	3435660	0.187392	2.55653
4	3431464-3441464	3436464	0.187392	2.54323
4	3431610-3441610	3436610	0.187392	2.53844
4	3432046-3442046	3437046	0.243922	2.69802
4	3432216-3442216	3437216	0.297627	2.70624
4	3432431-3442431	3437431	0.297627	2.70935
4	3432693-3442693	3437693	0.187392	2.70135
4	3432718-3442718	3437718	0.187392	2.70135
4	3432851-3442851	3437851	0.187392	2.68992
4	3433084-3443084	3438084	0.243922	2.74775
4	3433208-3443208	3438208	0.187392	2.6722
4	3433414-3443414	3438414	0.187392	2.6722
4	3433474-3443474	3438474	0.317831	2.77225
4	3433521-3443521	3438521	0.392484	2.80278
4	3433553-3443553	3438553	0.187392	2.7424
4	3433694-3443694	3438694	0.187392	2.70064
4	3433914-3443914	3438914	0.243922	2.76538
4	3435086-3445086	3440086	0.237176	2.6733
4	3435179-3445179	3440179	0.283575	2.72057
4	3436312-3446312	3441312	0.297627	2.48231
4	3436410-3446410	3441410	0.297627	2.48231
4	3436781-3446781	3441781	0.297627	2.48153
4	3436941-3446941	3441941	0.297627	2.48816
4	3437877-3447877	3442877	0.350284	2.43878
4	3450236-3460236	3455236	0.339371	2.43607
4	3450537-3460537	3455537	0.339371	2.46929
4	3450543-3460543	3455543	0.243922	2.47033
4	3450703-3460703	3455703	0.243922	2.48179
4	3450888-3460888	3455888	0.339371	2.4509
4	3451011-3461011	3456011	0.339371	2.45691
4	3451035-3461035	3456035	0.212607	2.46458
4	3451325-3461325	3456325	0.188507	2.44599
4	3451374-3461374	3456374	0.212607	2.46243
4	3451560-3461560	3456560	0.212607	2.46937
4	3451879-3461879	3456879	0.243922	2.49313
4	3451923-3461923	3456923	0.339371	2.49387
4	3452227-3462227	3457227	0.212607	2.47498
4	3452387-3462387	3457387	0.243922	2.48005
4	3452616-3462616	3457616	0.339371	2.4723
4	3452698-3462698	3457698	0.339371	2.47449
4	3452885-3462885	3457885	0.339371	2.48745
4	3453000-3463000	3458000	0.339371	2.48572
4	3453167-3463167	3458167	0.228477	2.45513
4	3453670-3463670	3458670	0.339371	2.46066
4	3453736-3463736	3458736	0.339371	2.46775
4	3453835-3463835	3458835	0.436211	2.48369
4	3453894-3463894	3458894	0.243922	2.50475
4	3453978-3463978	3458978	0.339371	2.49775
4	3454097-3464097	3459097	0.436211	2.47035
4	3454098-3464098	3459098	0.436211	2.47035
4	3454279-3464279	3459279	0.243922	2.45666
4	3455894-3465894	3460894	0.261154	2.41704
4	3455968-3465968	3460968	0.324301	2.43912
4	3600227-3610227	3605227	0.32845	2.61198
4	3601956-3611956	3606956	0.32845	2.62133
4	3603070-3613070	3608070	0.32845	2.64809
4	3604274-3614274	3609274	0.243922	2.60315
4	3608001-3618001	3613001	0.32845	2.62252
4	3608570-3618570	3613570	0.32845	2.66582
4	3609564-3619564	3614564	0.32845	2.563
4	3610444-3620444	3615444	0.32845	2.54595
4	3610541-3620541	3615541	0.225448	2.54482
4	3610612-3620612	3615612	0.225448	2.54429
4	3610894-3620894	3615894	0.243922	2.59201
4	3611709-3621709	3616709	0.243922	2.57616
4	3614178-3624178	3619178	0.32845	2.49835
4	3616714-3626714	3621714	0.32845	2.86502
4	3618338-3628338	3623338	0.24051	2.84934
4	3619030-3629030	3624030	0.24051	2.85791
4	3619133-3629133	3624133	0.32845	2.85944
4	3619175-3629175	3624175	0.32845	2.85896
4	3619202-3629202	3624202	0.225448	2.85738
4	3619224-3629224	3624224	0.225448	2.85493
4	3619625-3629625	3624625	0.243922	3.43347
4	3619800-3629800	3624800	0.32845	2.45368
4	3621490-3631490	3626490	0.243922	2.49675
4	3624268-3634268	3629268	0.212401	2.45423
4	3624362-3634362	3629362	0.212401	2.46159
4	3624496-3634496	3629496	0.243922	2.45604
4	3784850-3794850	3789850	0.339371	2.80454
4	3784852-3794852	3789852	0.339371	2.80454
4	3785097-3795097	3790097	0.189137	2.77392
4	3785725-3795725	3790725	0.194204	2.57839
4	3786400-3796400	3791400	0.271852	2.537
4	3786668-3796668	3791668	0.32845	2.54984
4	3787727-3797727	3792727	0.271852	2.49395	_
4	3787785-3797785	3792785	0.189137	2.50663
4	3787961-3797961	3792961	0.271852	2.47764
4	3788741-3798741	3793741	0.271852	2.44489
4	3790667-3800667	3795667	0.211778	2.49701
[truncated: 4,961 more rows]

## Sheet: S1c_(Fst_xpehh_top_1_Skin_size)
CHR	Region (±5 kb)	SNP position	FST	normxpehh	Gene
1	2371161-2381161	2376161	0.313799	2.58442	RPS6KA2
1	2373290-2383290	2378290	0.313799	2.66224
1	2380710-2390710	2385710	0.248511	2.93396
1	2380740-2390740	2385740	0.248511	2.91447
1	2381596-2391596	2386596	0.195625	3.00428
1	2385038-2395038	2390038	0.248511	2.68186
1	2386146-2396146	2391146	0.248511	2.66855
1	2386249-2396249	2391249	0.248511	2.66855
1	2422313-2432313	2427313	0.222084	2.64632
1	2425977-2435977	2430977	0.313799	2.50597
1	2434981-2444981	2439981	0.214056	2.73705
1	2453084-2463084	2458084	0.270884	3.33719
1	2455240-2465240	2460240	0.284186	3.23067
1	2455881-2465881	2460881	0.196162	3.05199
1	2457506-2467506	2462506	0.225574	2.842
1	2459405-2469405	2464405	0.179693	3.14476
1	2459522-2469522	2464522	0.196162	3.12042
1	2506121-2516121	2511121	0.230835	3.41855
1	2508731-2518731	2513731	0.247573	3.52067
1	2508882-2518882	2513882	0.230835	3.53636
1	2509311-2519311	2514311	0.247573	3.54337
1	2509511-2519511	2514511	0.247573	3.52663
1	2509725-2519725	2514725	0.247573	3.53649
1	2510413-2520413	2515413	0.247573	3.35241
1	2511149-2521149	2516149	0.247573	3.35325
1	2511683-2521683	2516683	0.198912	3.21132
1	2517884-2527884	2522884	0.247573	3.03453
1	2550797-2560797	2555797	0.222935	2.8554
1	2558946-2568946	2563946	0.192825	2.93599
1	2567872-2577872	2572872	0.176007	2.74644
1	2587553-2597553	2592553	0.224243	2.73473
1	2588434-2598434	2593434	0.184442	3.08906
1	2588568-2598568	2593568	0.202655	2.79618
1	2588855-2598855	2593855	0.202655	2.80291
1	2589653-2599653	2594653	0.25158	2.8404
1	2590229-2600229	2595229	0.202655	2.79488
1	2597119-2607119	2602119	0.202655	2.77637
1	2602333-2612333	2607333	0.183936	3.10028
1	4484700-4494700	4489700	0.208649	2.48412	_
1	6711323-6721323	6716323	0.235362	2.51333	PRKN
1	6711381-6721381	6716381	0.235362	2.51333
1	6713903-6723903	6718903	0.235362	2.7445
1	6716109-6726109	6721109	0.235362	2.61433
1	6718508-6728508	6723508	0.235362	3.11017
1	6724322-6734322	6729322	0.179938	2.94568
1	8391329-8401329	8396329	0.305065	2.67064	FNDC1
1	8392198-8402198	8397198	0.305065	2.75653
1	8392432-8402432	8397432	0.334892	2.7698
1	8392832-8402832	8397832	0.194666	2.73283
1	8392932-8402932	8397932	0.305065	2.79411
1	8393305-8403305	8398305	0.298205	2.76199
1	8393427-8403427	8398427	0.234423	2.78178
1	8393494-8403494	8398494	0.305065	2.76874
1	8393530-8403530	8398530	0.234423	2.77655
1	8393588-8403588	8398588	0.190701	2.7731
1	8393589-8403589	8398589	0.234423	2.77066
1	8393677-8403677	8398677	0.190701	2.77094
1	8393692-8403692	8398692	0.305065	2.86866
1	8393899-8403899	8398899	0.234423	2.83898
1	8394314-8404314	8399314	0.250084	2.869
1	8394388-8404388	8399388	0.305065	2.80416
1	8394594-8404594	8399594	0.234423	2.89401
1	8399027-8409027	8404027	0.239121	2.54243
1	8399294-8409294	8404294	0.180833	2.53475
1	8399559-8409559	8404559	0.273303	2.52332
1	8399610-8409610	8404610	0.273303	2.52332
1	8400013-8410013	8405013	0.273303	2.52364
1	8400035-8410035	8405035	0.273303	2.52364
1	8400360-8410360	8405360	0.273303	2.56371
1	8402191-8412191	8407191	0.241259	2.68263
1	8402761-8412761	8407761	0.273303	2.72834
1	8403455-8413455	8408455	0.180833	2.86107
1	8405531-8415531	8410531	0.205799	2.78696
1	8554615-8564615	8559615	0.191902	2.66684	_
1	8556950-8566950	8561950	0.215173	2.57334
1	8557560-8567560	8562560	0.215173	2.60718
1	8557667-8567667	8562667	0.215173	2.60718
1	8557734-8567734	8562734	0.215173	2.60718
1	8567199-8577199	8572199	0.198638	2.73256
1	8569438-8579438	8574438	0.198638	2.74166
1	8569442-8579442	8574442	0.198638	2.73291
1	8576407-8586407	8581407	0.198638	2.8167
1	8588277-8598277	8593277	0.198638	2.626
1	8594334-8604334	8599334	0.198638	2.60892
1	8596568-8606568	8601568	0.198638	2.53797
1	8597997-8607997	8602997	0.198638	2.65167
1	8598004-8608004	8603004	0.198638	2.65167
1	8598349-8608349	8603349	0.198638	2.68511
1	8608359-8618359	8613359	0.198638	2.55203
1	8614536-8624536	8619536	0.202261	2.52252
1	8615852-8625852	8620852	0.202261	2.52724
1	8729132-8739132	8734132	0.237413	2.6511
1	8762203-8772203	8767203	0.175946	2.936
1	8763026-8773026	8768026	0.175946	2.93415
1	8765530-8775530	8770530	0.175946	2.91678
1	8765996-8775996	8770996	0.175946	2.89246
1	8767753-8777753	8772753	0.175946	2.96552
1	8769619-8779619	8774619	0.175946	2.92637
1	8782421-8792421	8787421	0.231684	3.89478
1	8782847-8792847	8787847	0.231684	3.92586
1	8784209-8794209	8789209	0.314737	3.71029	EZR
1	8784723-8794723	8789723	0.189131	3.40817
1	8788066-8798066	8793066	0.237413	3.39545
1	8790320-8800320	8795320	0.237413	3.0861
1	8794560-8804560	8799560	0.237413	2.68251
1	8795042-8805042	8800042	0.237413	2.68251
1	8797469-8807469	8802469	0.237413	2.99007
1	8799732-8809732	8804732	0.237413	2.85424
1	8802065-8812065	8807065	0.237413	2.9754
1	8806452-8816452	8811452	0.237413	2.63884
1	8806461-8816461	8811461	0.237413	2.63884
1	8807318-8817318	8812318	0.237413	2.61038
1	8809994-8819994	8814994	0.237413	2.7706
1	8811248-8821248	8816248	0.237413	2.71386
1	8811950-8821950	8816950	0.237413	2.68195
1	8812021-8822021	8817021	0.237413	2.65859
1	8815142-8825142	8820142	0.237413	2.50115
1	8823542-8833542	8828542	0.237413	2.91016
1	8823548-8833548	8828548	0.237413	2.91016
1	8829736-8839736	8834736	0.237413	2.95087
1	8840952-8850952	8845952	0.248511	2.58385
1	8842071-8852071	8847071	0.248511	2.67077
1	8842351-8852351	8847351	0.248511	2.7504
1	8840952-8850952	8845952	0.248511	2.58385	SYTL3
1	8842071-8852071	8847071	0.248511	2.67077
1	8842351-8852351	8847351	0.248511	2.7504
1	8844575-8854575	8849575	0.179938	2.80503
1	8846076-8856076	8851076	0.198638	2.54593
1	8851934-8861934	8856934	0.226233	2.84009
1	8853396-8863396	8858396	0.230835	2.74578
1	8858300-8868300	8863300	0.253684	2.86306
1	8862086-8872086	8867086	0.248511	2.65792
1	8862306-8872306	8867306	0.230835	2.7165
1	8862912-8872912	8867912	0.230835	2.70024
1	8863072-8873072	8868072	0.230835	2.79288
1	8863545-8873545	8868545	0.230835	2.73998
1	8866273-8876273	8871273	0.198638	2.97451
1	8867358-8877358	8872358	0.237413	3.10151
1	8867687-8877687	8872687	0.237413	3.20727
1	8868389-8878389	8873389	0.198638	3.20808
1	8868409-8878409	8873409	0.198638	3.20808
1	8868437-8878437	8873437	0.176639	3.28239
1	8868696-8878696	8873696	0.248511	3.08444
1	8868789-8878789	8873789	0.198638	3.01888
1	8868854-8878854	8873854	0.219822	2.95584
1	8869638-8879638	8874638	0.248511	2.68538
1	8873597-8883597	8878597	0.198638	2.96549
1	8873614-8883614	8878614	0.198638	2.96549
1	8880787-8890787	8885787	0.179938	2.88668
1	8883694-8893694	8888694	0.263539	3.57438
1	8883697-8893697	8888697	0.263539	3.57438
1	8883866-8893866	8888866	0.198638	3.45174
1	8895567-8905567	8900567	0.266537	2.71402
1	8896332-8906332	8901332	0.266537	2.76493
1	8896658-8906658	8901658	0.266537	2.66387
1	8896659-8906659	8901659	0.266537	2.66387
1	8896737-8906737	8901737	0.266537	2.66387
1	8897310-8907310	8902310	0.266537	2.55412
1	8903485-8913485	8908485	0.214056	2.55524
1	8904626-8914626	8909626	0.222084	2.61387
1	8904628-8914628	8909628	0.222084	2.61387
1	8904651-8914651	8909651	0.222084	2.61387
1	8942565-8952565	8947565	0.253684	3.34653	TMEM181
1	12641039-12651039	12646039	0.205799	2.5205	CNKSR3
1	12658509-12668509	12663509	0.196162	2.53987
1	13479516-13489516	13484516	0.278665	2.58559	_
1	13479617-13489617	13484617	0.278665	2.58559
1	13482737-13492737	13487737	0.202261	2.54125
1	13482827-13492827	13487827	0.278665	2.47078
1	13579758-13589758	13584758	0.176639	2.64584
1	13585486-13595486	13590486	0.176639	2.49097
1	13591064-13601064	13596064	0.219057	3.09865
1	13870946-13880946	13875946	0.226233	2.51573
1	13871558-13881558	13876558	0.192825	2.48889
1	13881229-13891229	13886229	0.226233	2.69529
1	14605051-14615051	14610051	0.185566	2.61686	SYNE1
1	14642493-14652493	14647493	0.28228	3.51992	ESR1
1	14642860-14652860	14647860	0.28228	3.52856
1	14643730-14653730	14648730	0.28228	3.34281
1	14644715-14654715	14649715	0.28228	3.56236
1	14651603-14661603	14656603	0.196972	3.30959
1	14652195-14662195	14657195	0.226233	3.4207
1	14652271-14662271	14657271	0.228212	3.49744
1	14749693-14759693	14754693	0.195625	2.52134
1	14749959-14759959	14754959	0.195625	2.52134
1	14750026-14760026	14755026	0.195625	2.52134
1	14750106-14760106	14755106	0.195625	2.53372
1	14750196-14760196	14755196	0.195625	2.53372
1	14750276-14760276	14755276	0.195625	2.53372
1	14750461-14760461	14755461	0.195625	2.53562
1	14752009-14762009	14757009	0.195625	2.54119
1	14926858-14936858	14931858	0.282896	3.34875
1	14942176-14952176	14947176	0.251676	2.63813
1	14942184-14952184	14947184	0.251676	2.63813
1	15024224-15034224	15029224	0.219859	2.5836
1	277137761-277147761	277142761	0.226299	2.5957	_
1	277143072-277153072	277148072	0.252639	2.95761
1	277146839-277156839	277151839	0.20991	2.72342
1	277148400-277158400	277153400	0.20991	2.76643
1	277149187-277159187	277154187	0.20991	2.75244
1	277154716-277164716	277159716	0.20991	3.20543
1	277154718-277164718	277159718	0.252639	3.21554
1	277157468-277167468	277162468	0.20991	2.88555
1	277158389-277168389	277163389	0.20991	2.90524
1	277162328-277172328	277167328	0.252639	2.89062
1	277167286-277177286	277172286	0.252639	2.56438
1	277167323-277177323	277172323	0.252639	2.56438
1	277167346-277177346	277172346	0.180942	2.59737
1	277167425-277177425	277172425	0.252639	2.59492
1	277167482-277177482	277172482	0.252639	2.59492
1	277167877-277177877	277172877	0.252639	2.48662
1	277168822-277178822	277173822	0.202655	2.60787
1	277169484-277179484	277174484	0.252639	2.61497
1	277170005-277180005	277175005	0.180942	2.51731
1	277181654-277191654	277186654	0.252639	2.5499
1	277182410-277192410	277187410	0.252639	2.5499
1	277184172-277194172	277189172	0.252639	2.6847
1	277185244-277195244	277190244	0.252639	2.75869
1	277185531-277195531	277190531	0.252639	2.72369
1	277185819-277195819	277190819	0.252639	2.72369
1	277186754-277196754	277191754	0.252639	2.68633
1	277187194-277197194	277192194	0.252639	2.68633
1	277189167-277199167	277194167	0.214909	2.82565
1	277189485-277199485	277194485	0.214909	2.65713
1	277198018-277208018	277203018	0.252639	2.60679
1	277203826-277213826	277208826	0.252639	2.63993	SNX18
1	277212163-277222163	277217163	0.214909	2.66338
1	280692474-280702474	280697474	0.190749	2.49573	_
1	280730791-280740791	280735791	0.247023	2.66837	EMB
1	280740658-280750658	280745658	0.195305	2.76413
1	280742334-280752334	280747334	0.251676	2.75922
1	280742382-280752382	280747382	0.251676	2.75922
1	280742391-280752391	280747391	0.251676	2.75922
1	280742443-280752443	280747443	0.251676	2.75922
1	280744598-280754598	280749598	0.195305	2.76216
1	280748783-280758783	280753783	0.224243	2.74949
1	280749198-280759198	280754198	0.224243	2.74949
1	280749495-280759495	280754495	0.224243	2.79895
1	280759809-280769809	280764809	0.20611	2.49714
1	280761655-280771655	280766655	0.20611	2.48851	_
1	280761658-280771658	280766658	0.20611	2.48851
1	280761660-280771660	280766660	0.20611	2.48851
1	280763272-280773272	280768272	0.185763	2.50103
1	280794674-280804674	280799674	0.20611	2.99681
1	280796020-280806020	280801020	0.278665	3.08124
1	280796691-280806691	280801691	0.278665	3.08126
1	280799712-280809712	280804712	0.20611	3.07494
1	280799840-280809840	280804840	0.20611	3.07494
1	280800274-280810274	280805274	0.20611	3.13256
1	280800598-280810598	280805598	0.18029	2.98488
1	280800897-280810897	280805897	0.18029	2.98488
1	280800963-280810963	280805963	0.18029	2.98488
1	280800990-280810990	280805990	0.18029	2.98488
1	280801496-280811496	280806496	0.18029	3.02939
1	280801547-280811547	280806547	0.18029	3.02939
1	280802171-280812171	280807171	0.18029	2.98809
1	280803046-280813046	280808046	0.175946	2.97726
1	280803461-280813461	280808461	0.20611	3.0304
1	280804832-280814832	280809832	0.18029	3.03935
1	280805410-280815410	280810410	0.20611	3.19074
1	280809275-280819275	280814275	0.20611	3.16969
1	280809700-280819700	280814700	0.20611	3.16969
1	280810124-280820124	280815124	0.18029	3.18089
1	280812172-280822172	280817172	0.278665	3.21452
1	280826485-280836485	280831485	0.278665	3.09675
1	280853211-280863211	280858211	0.254246	3.5911
1	280856045-280866045	280861045	0.247023	3.54182
1	280858988-280868988	280863988	0.278665	3.17532
1	280859659-280869659	280864659	0.278665	3.14908
1	280861076-280871076	280866076	0.278665	3.16402
1	280861727-280871727	280866727	0.247023	3.12786
1	280861893-280871893	280866893	0.247023	3.12786
1	280864857-280874857	280869857	0.278665	3.08425
1	280864867-280874867	280869867	0.278665	3.08425
1	280866241-280876241	280871241	0.278665	3.11818
1	280867053-280877053	280872053	0.247023	3.13366
1	280871743-280881743	280876743	0.247023	3.08105
1	280872211-280882211	280877211	0.278665	3.29992
1	280872537-280882537	280877537	0.250743	3.44338
1	280874885-280884885	280879885	0.224243	3.91872
1	280876655-280886655	280881655	0.247023	3.57827
1	280879613-280889613	280884613	0.247023	3.63717
1	280888726-280898726	280893726	0.224243	3.561
1	280888998-280898998	280893998	0.195625	3.51407
1	280903872-280913872	280908872	0.224243	2.48845
1	281062954-281072954	281067954	0.179744	3.49192
1	281073564-281083564	281078564	0.224243	3.49368
1	281075852-281085852	281080852	0.224243	3.50648
1	281075854-281085854	281080854	0.224243	3.50648
1	281075857-281085857	281080857	0.224243	3.50648
1	281075859-281085859	281080859	0.224243	3.50648
1	281084143-281094143	281089143	0.224243	3.51077	HCN1
1	281090048-281100048	281095048	0.224243	3.34467
1	281090824-281100824	281095824	0.224243	3.3411
1	281091884-281101884	281096884	0.224243	3.3411
1	281092041-281102041	281097041	0.224243	3.3411
1	281092372-281102372	281097372	0.224243	3.3411
1	281092430-281102430	281097430	0.224243	3.3411
1	281092589-281102589	281097589	0.224243	3.30915
1	281093281-281103281	281098281	0.224243	3.30915
1	281093823-281103823	281098823	0.224243	3.32767
1	281094004-281104004	281099004	0.224243	3.32767
1	281094230-281104230	281099230	0.224243	3.32767
1	281095955-281105955	281100955	0.224243	3.34635
1	281098887-281108887	281103887	0.224243	3.3705
1	281101165-281111165	281106165	0.224243	3.43494
1	281102539-281112539	281107539	0.224243	3.3983
1	281103039-281113039	281108039	0.224243	3.39728
1	281107803-281117803	281112803	0.224243	3.49255
1	281109803-281119803	281114803	0.176639	3.46225
1	281109812-281119812	281114812	0.224243	3.4487
1	281110037-281120037	281115037	0.195625	3.45277
1	281110380-281120380	281115380	0.195625	3.45277
1	281110637-281120637	281115637	0.224243	3.45285
1	281110804-281120804	281115804	0.195625	3.4512
1	281110874-281120874	281115874	0.195625	3.47952
1	281112683-281122683	281117683	0.224243	3.40377
1	281112684-281122684	281117684	0.224243	3.40377
1	281112800-281122800	281117800	0.224243	3.40377
1	281112959-281122959	281117959	0.224243	3.40377
1	281116403-281126403	281121403	0.175946	3.35127
1	281119111-281129111	281124111	0.224243	3.43599
1	281126951-281136951	281131951	0.254246	3.52773
1	281130246-281140246	281135246	0.202513	3.44173
1	281130398-281140398	281135398	0.202513	3.43594
1	281149455-281159455	281154455	0.18029	3.39496
1	281153420-281163420	281158420	0.188039	3.42311
1	281176627-281186627	281181627	0.224243	2.99669
1	281182999-281192999	281187999	0.224243	2.76179
1	281191650-281201650	281196650	0.199342	2.76767
1	281221998-281231998	281226998	0.199342	2.7231
1	281420661-281430661	281425661	0.18029	2.67966
2	2048668-2058668	2053668	0.244686	2.57521	WRAP73
2	8451040-8461040	8456040	0.18539	2.56857	_
2	8452702-8462702	8457702	0.194666	2.52369
2	8472082-8482082	8477082	0.195762	2.56425
2	8485677-8495677	8490677	0.192825	2.72351
2	8548212-8558212	8553212	0.199342	2.63448	MAD2L2
2	8548908-8558908	8553908	0.199342	2.65056
2	8551415-8561415	8556415	0.209332	2.64071	_
2	8551494-8561494	8556494	0.181663	2.65358
2	8552226-8562226	8557226	0.195625	2.55211
2	8553701-8563701	8558701	0.219057	2.56571	DRAXIN
2	8553775-8563775	8558775	0.199342	2.56649
2	8553776-8563776	8558776	0.199342	2.56649
2	8555979-8565979	8560979	0.216299	2.75815
2	8556109-8566109	8561109	0.181663	2.75669
2	8556206-8566206	8561206	0.181663	2.75669
2	8556668-8566668	8561668	0.221864	2.73501
2	8556740-8566740	8561740	0.261802	2.73582
2	8566938-8576938	8571938	0.241453	2.62019
2	8567252-8577252	8572252	0.241453	2.61647
2	8567713-8577713	8572713	0.280227	2.62674
2	8567766-8577766	8572766	0.241453	2.6263
2	8568155-8578155	8573155	0.241453	2.63316
2	8568330-8578330	8573330	0.304291	2.65276
2	8570124-8580124	8575124	0.241453	2.61252
2	8570139-8580139	8575139	0.241453	2.61252
2	8570363-8580363	8575363	0.241453	2.60185
2	8570486-8580486	8575486	0.304291	2.60966
2	8572230-8582230	8577230	0.304291	2.63444
2	8572494-8582494	8577494	0.241453	2.62711
2	8572628-8582628	8577628	0.241453	2.62711	_
2	8572753-8582753	8577753	0.260571	2.65393
2	8573735-8583735	8578735	0.280227	2.68804
2	8574730-8584730	8579730	0.195625	2.68146
2	8574831-8584831	8579831	0.241453	2.68187
2	8574898-8584898	8579898	0.241453	2.68141
2	8574955-8584955	8579955	0.241453	2.68141
2	8575100-8585100	8580100	0.195625	2.68
2	8575243-8585243	8580243	0.195625	2.68246
2	8575303-8585303	8580303	0.195625	2.68246
2	8576369-8586369	8581369	0.241453	2.72964
2	8588626-8598626	8593626	0.196787	2.49396
2	229383129-229393129	229388129	0.205312	2.79807
2	229383219-229393219	229388219	0.179744	2.81935
2	229383367-229393367	229388367	0.205312	2.70882
2	229384443-229394443	229389443	0.176073	2.61026
2	229389161-229399161	229394161	0.251676	2.76818
2	230608883-230618883	230613883	0.241259	2.92832	FGFR2
2	231203564-231213564	231208564	0.179744	3.05909	BTBD16
2	231204287-231214287	231209287	0.230835	2.68745
2	231204578-231214578	231209578	0.21386	2.96847
2	231205568-231215568	231210568	0.230835	2.8207
2	231205701-231215701	231210701	0.199342	2.89587
2	231205726-231215726	231210726	0.226807	2.88637
2	231206221-231216221	231211221	0.194666	3.25787
2	231207135-231217135	231212135	0.207397	2.63301
2	231207551-231217551	231212551	0.254246	2.8339
2	231207658-231217658	231212658	0.19933	2.80628
2	231212525-231222525	231217525	0.216299	2.48537
2	231845717-231855717	231850717	0.291891	3.00797	ACADSB
2	231926309-231936309	231931309	0.322152	2.56673	_
2	231927822-231937822	231932822	0.349392	2.54487	BUB3
2	231929330-231939330	231934330	0.322152	2.69482
2	231933973-231943973	231938973	0.219822	2.94204
2	231939094-231949094	231944094	0.184442	2.9128
2	231947027-231957027	231952027	0.265	2.70068
2	231947917-231957917	231952917	0.207397	2.94263
2	231949133-231959133	231954133	0.207397	2.96149
2	231950222-231960222	231955222	0.322152	2.72603	_
2	231966168-231976168	231971168	0.322152	2.56197
2	231977175-231987175	231982175	0.322152	2.90165
2	231977324-231987324	231982324	0.322152	2.95682
2	231977535-231987535	231982535	0.322152	2.99291
2	231979615-231989615	231984615	0.322152	2.80819
2	231980261-231990261	231985261	0.322152	2.73047
2	232018595-232028595	232023595	0.283682	2.70461
2	232018624-232028624	232023624	0.183936	2.71984
2	232057834-232067834	232062834	0.225995	3.19667
2	232057930-232067930	232062930	0.225995	3.19667
2	232133077-232143077	232138077	0.191902	3.05609
2	233969544-233979544	233974544	0.215319	2.50336
2	233970878-233980878	233975878	0.215319	2.48334
3	16185273-16195273	16190273	0.247573	2.56947
3	16208316-16218316	16213316	0.247573	2.60122	PARD3B
3	16210207-16220207	16215207	0.278313	2.71533
3	16210494-16220494	16215494	0.278313	2.6538
3	16211772-16221772	16216772	0.278313	2.53995
3	16212108-16222108	16217108	0.192266	2.62056
3	16212606-16222606	16217606	0.192266	2.58461
3	16212730-16222730	16217730	0.192266	2.71191
3	16213459-16223459	16218459	0.280227	2.75871
3	16213765-16223765	16218765	0.18029	2.74862
3	16213767-16223767	16218767	0.18029	2.74862
3	16214088-16224088	16219088	0.18029	2.80869
3	16214329-16224329	16219329	0.257835	2.77618
3	16214796-16224796	16219796	0.176007	2.73297
3	16215698-16225698	16220698	0.20991	2.74986
3	16216081-16226081	16221081	0.176007	2.65811
3	16912260-16922260	16917260	0.179938	3.69977
3	16912515-16922515	16917515	0.179938	3.69977
3	16913902-16923902	16918902	0.179938	3.97975
3	16952615-16962615	16957615	0.184458	2.92599
3	17205446-17215446	17210446	0.204901	2.51909
3	17215499-17225499	17220499	0.273303	2.69087
3	17216324-17226324	17221324	0.185566	2.60876
3	17222072-17232072	17227072	0.204901	2.5771
3	17229574-17239574	17234574	0.180545	2.78987
3	17238469-17248469	17243469	0.204901	2.96819
3	17238681-17248681	17243681	0.204901	2.97064
3	17239723-17249723	17244723	0.204901	2.9494
3	17239915-17249915	17244915	0.204901	2.94987
3	17240240-17250240	17245240	0.204901	2.94309
3	17240290-17250290	17245290	0.204901	2.91348
3	17240455-17250455	17245455	0.204901	2.91348
3	17243709-17253709	17248709	0.191694	3.02097
3	17262212-17272212	17267212	0.202261	2.7726	_
3	17270014-17280014	17275014	0.204901	2.79583
3	17270171-17280171	17275171	0.204901	2.84741
3	17270699-17280699	17275699	0.204901	2.87071
3	17271551-17281551	17276551	0.204901	2.84837
3	17272943-17282943	17277943	0.188175	2.81404
3	17275239-17285239	17280239	0.204901	2.73084
3	17284055-17294055	17289055	0.204901	3.18907
3	17289934-17299934	17294934	0.204901	3.01592
3	17291388-17301388	17296388	0.204901	2.99975	NRP2
3	17298838-17308838	17303838	0.204901	2.99161
3	17302972-17312972	17307972	0.209332	2.70731
3	17303175-17313175	17308175	0.193647	2.62429
3	17304770-17314770	17309770	0.193647	2.5933
3	17308446-17318446	17313446	0.217928	2.72666
3	17308448-17318448	17313448	0.217928	2.72666
3	17311741-17321741	17316741	0.204901	2.65024
3	17311784-17321784	17316784	0.188365	2.68635
3	17311889-17321889	17316889	0.188365	2.68635
3	17312117-17322117	17317117	0.215173	2.70654
3	17312900-17322900	17317900	0.18539	2.80461
3	17313021-17323021	17318021	0.216871	2.78739
3	17319060-17329060	17324060	0.230835	2.53574
3	53896304-53906304	53901304	0.198624	2.51303	_
3	53896340-53906340	53901340	0.198624	2.49189
3	53898299-53908299	53903299	0.219859	2.47202
3	53898341-53908341	53903341	0.219859	2.47202
3	53898354-53908354	53903354	0.219859	2.47202
3	53898598-53908598	53903598	0.219859	2.47476
3	53898759-53908759	53903759	0.219859	2.47476
3	53903856-53913856	53908856	0.219859	2.56622
3	54187494-54197494	54192494	0.223361	2.53348	NR4A2
3	54440780-54450780	54445780	0.205674	2.51586	_
3	54441878-54451878	54446878	0.205674	2.52731
3	54466072-54476072	54471072	0.205674	2.61683
3	54467992-54477992	54472992	0.205674	2.51149
3	54470123-54480123	54475123	0.247073	2.5514
3	54470408-54480408	54475408	0.205674	2.51605
3	54471314-54481314	54476314	0.205674	2.55056
3	54473739-54483739	54478739	0.205674	2.64385
3	54475933-54485933	54480933	0.205674	2.68481
3	54476112-54486112	54481112	0.205674	2.64444
3	54479797-54489797	54484797	0.260805	2.56124
3	54483070-54493070	54488070	0.205674	2.56471
3	54484451-54494451	54489451	0.205674	2.61378
3	54485373-54495373	54490373	0.205674	2.612
3	54487875-54497875	54492875	0.18539	2.66465
3	54489447-54499447	54494447	0.28228	2.73339
3	54491691-54501691	54496691	0.239121	2.56012
3	54491759-54501759	54496759	0.239121	2.56012
3	54493176-54503176	54498176	0.239121	2.55657
3	54495618-54505618	54500618	0.239121	2.55168
3	54495706-54505706	54500706	0.239121	2.55168
3	54496758-54506758	54501758	0.239121	2.53202
3	54505493-54515493	54510493	0.239121	2.51481
3	54506263-54516263	54511263	0.185566	2.54513
3	54509765-54519765	54514765	0.185566	2.50108
3	54512654-54522654	54517654	0.21001	2.51333
3	54512759-54522759	54517759	0.21001	2.51609
3	54513351-54523351	54518351	0.185566	2.48531
3	54521980-54531980	54526980	0.261154	2.50693
3	54522559-54532559	54527559	0.261154	2.48722
3	54529772-54539772	54534772	0.261154	2.5276
3	54534650-54544650	54539650	0.260571	2.73154
3	54536363-54546363	54541363	0.198624	2.58717
3	54536441-54546441	54541441	0.198624	2.58717
3	54537482-54547482	54542482	0.198624	2.59325
3	54539581-54549581	54544581	0.198624	2.5552
3	54540164-54550164	54545164	0.198624	2.54159
3	54540395-54550395	54545395	0.198624	2.54159
3	54540505-54550505	54545505	0.198624	2.54159
3	54540528-54550528	54545528	0.198624	2.54159
3	54540619-54550619	54545619	0.198624	2.55117
3	54540780-54550780	54545780	0.198624	2.55251
3	54541123-54551123	54546123	0.198624	2.55178
3	54541285-54551285	54546285	0.198624	2.5611
3	54541478-54551478	54546478	0.198624	2.50223
3	54541610-54551610	54546610	0.198624	2.50223
3	54541850-54551850	54546850	0.198624	2.50223
3	54541851-54551851	54546851	0.198624	2.50223
3	54541923-54551923	54546923	0.198624	2.50223
3	54820031-54830031	54825031	0.222441	2.76144
3	54986739-54996739	54991739	0.175946	3.20162	GALNT5
3	55009207-55019207	55014207	0.19933	3.36406
3	55281355-55291355	55286355	0.293262	2.73462	ACVR1C
3	55306133-55316133	55311133	0.36569	3.24471	_
3	55310394-55320394	55315394	0.276191	2.8758
3	55312291-55322291	55317291	0.276191	2.83383
3	55313774-55323774	55318774	0.276191	2.73276
3	55314667-55324667	55319667	0.276191	2.73276
3	55314762-55324762	55319762	0.276191	2.73276
3	55314935-55324935	55319935	0.276191	2.73276
3	55315538-55325538	55320538	0.276191	2.83105
3	55320105-55330105	55325105	0.276191	2.93758
3	55320546-55330546	55325546	0.276191	2.94071
3	55324176-55334176	55329176	0.276191	3.04183
3	55325466-55335466	55330466	0.359295	3.02383
3	55328161-55338161	55333161	0.359295	2.87892
3	55330928-55340928	55335928	0.359295	3.2673
3	55337523-55347523	55342523	0.359295	3.2252
3	55338777-55348777	55343777	0.359295	3.32212
3	55349858-55359858	55354858	0.359295	2.64442
3	55350936-55360936	55355936	0.359295	2.64442
3	55351725-55361725	55356725	0.359295	2.64442
3	55356625-55366625	55361625	0.188175	2.90165
3	55357052-55367052	55362052	0.188175	2.93343
3	55357117-55367117	55362117	0.188175	2.93343
3	55357508-55367508	55362508	0.188175	2.93343
3	55357617-55367617	55362617	0.188175	2.93343
3	55357801-55367801	55362801	0.251523	2.90746
3	55358387-55368387	55363387	0.188175	2.90421
3	55359127-55369127	55364127	0.251523	2.87329
3	55359895-55369895	55364895	0.251523	2.84049
3	55360114-55370114	55365114	0.251523	2.84049
3	55361519-55371519	55366519	0.251523	2.84049
3	55362312-55372312	55367312	0.188175	2.87107
3	55362656-55372656	55367656	0.188175	2.87107
3	55362916-55372916	55367916	0.188175	2.87107
3	55365560-55375560	55370560	0.359295	3.07888
3	55369541-55379541	55374541	0.251523	3.12025
3	55369704-55379704	55374704	0.359295	3.11261
3	55371714-55381714	55376714	0.188175	3.21125
3	55372363-55382363	55377363	0.188175	3.42856
3	55372719-55382719	55377719	0.188175	3.42856
3	55372982-55382982	55377982	0.188175	3.42856
3	55374885-55384885	55379885	0.227374	2.7675
3	55375313-55385313	55380313	0.359295	2.70394
3	55375320-55385320	55380320	0.359295	2.70394
3	55375665-55385665	55380665	0.207397	2.75865
3	55378279-55388279	55383279	0.251523	2.89598
3	55379445-55389445	55384445	0.188175	2.81182
3	55379629-55389629	55384629	0.211021	2.73631
3	55380092-55390092	55385092	0.251523	2.57182
3	55380301-55390301	55385301	0.188175	2.50083
3	55380330-55390330	55385330	0.251523	2.49557
3	55380721-55390721	55385721	0.251523	2.56899
3	55382019-55392019	55387019	0.251523	2.48638
3	55382113-55392113	55387113	0.359295	2.48553
3	55382343-55392343	55387343	0.251523	2.47286
3	55383329-55393329	55388329	0.251523	2.47286
3	55383420-55393420	55388420	0.188175	2.49615
3	55383927-55393927	55388927	0.188175	2.5224
3	55384099-55394099	55389099	0.188175	2.5224
3	55384569-55394569	55389569	0.230901	2.56725
3	55385635-55395635	55390635	0.251523	2.56287
3	55385673-55395673	55390673	0.251523	2.56287
3	55385746-55395746	55390746	0.184458	2.51459
3	55385919-55395919	55390919	0.251523	3.04181
3	55386088-55396088	55391088	0.251523	3.04181
3	55386523-55396523	55391523	0.251523	3.04181
3	55386585-55396585	55391585	0.251523	3.04181
3	55387099-55397099	55392099	0.188175	3.0675
3	55387976-55397976	55392976	0.251523	3.08819
3	55388481-55398481	55393481	0.359295	3.09112
3	55388623-55398623	55393623	0.251523	3.06689
3	55388847-55398847	55393847	0.251523	3.06689
3	55388848-55398848	55393848	0.251523	3.06689
3	55390244-55400244	55395244	0.251523	3.02379
3	55390565-55400565	55395565	0.251523	3.02379
3	55391967-55401967	55396967	0.251523	2.89047
3	55392303-55402303	55397303	0.251523	2.89047
3	55393341-55403341	55398341	0.251523	2.89047
3	55393621-55403621	55398621	0.251523	2.89047
3	55395032-55405032	55400032	0.251523	2.91944
3	55395113-55405113	55400113	0.188573	2.83226
3	55396479-55406479	55401479	0.251523	3.19818
3	55396775-55406775	55401775	0.251523	3.19818
3	55399001-55409001	55404001	0.251523	3.20311
3	55399679-55409679	55404679	0.359295	3.1647
3	55399760-55409760	55404760	0.251523	3.18315
3	55399871-55409871	55404871	0.251523	3.18315
3	55400573-55410573	55405573	0.359295	3.1397
3	55400897-55410897	55405897	0.251523	3.15747
3	55401127-55411127	55406127	0.251523	3.15747
3	55401441-55411441	55406441	0.251523	3.15747
3	55402185-55412185	55407185	0.251523	3.11862
3	55402521-55412521	55407521	0.188175	3.1269
3	55403288-55413288	55408288	0.251523	3.11592
3	55403669-55413669	55408669	0.251523	3.11592
3	55404178-55414178	55409178	0.251523	3.11592
3	55404690-55414690	55409690	0.251523	3.11592
3	55404772-55414772	55409772	0.251523	3.11592
3	55405240-55415240	55410240	0.251523	3.19475
3	55405621-55415621	55410621	0.251523	3.19475
3	55405837-55415837	55410837	0.251523	3.11664
3	55405841-55415841	55410841	0.251523	3.11664
3	55407374-55417374	55412374	0.251523	3.11664
3	55407905-55417905	55412905	0.251523	3.21688
3	55408116-55418116	55413116	0.251523	3.17947
3	55408131-55418131	55413131	0.251523	3.17947
3	55408691-55418691	55413691	0.251523	3.17947
3	55410162-55420162	55415162	0.251523	3.23347
3	55410237-55420237	55415237	0.251523	3.23347
3	55410945-55420945	55415945	0.251523	3.24816
3	55411765-55421765	55416765	0.188175	3.21046
3	55411773-55421773	55416773	0.188175	3.21046
3	55412590-55422590	55417590	0.276191	3.21513
3	55412785-55422785	55417785	0.359295	3.21461
3	55413209-55423209	55418209	0.251523	3.20807
3	55413510-55423510	55418510	0.251523	3.21716
3	55413713-55423713	55418713	0.188175	3.22181
3	55413831-55423831	55418831	0.251523	3.172
3	55413970-55423970	55418970	0.251523	3.172
3	55414987-55424987	55419987	0.251523	2.90051
3	55415490-55425490	55420490	0.251523	2.90051
3	55415982-55425982	55420982	0.251523	2.90051
3	55417337-55427337	55422337	0.251523	3.24278
3	55417338-55427338	55422338	0.251523	3.24278
3	55418060-55428060	55423060	0.251523	3.46318
3	55419845-55429845	55424845	0.251523	3.36368
3	55420032-55430032	55425032	0.188175	3.29398
3	55420393-55430393	55425393	0.251523	3.28426
3	55420572-55430572	55425572	0.251523	3.28426
3	55420928-55430928	55425928	0.251523	3.28426
3	55421242-55431242	55426242	0.188175	3.285
3	55422123-55432123	55427123	0.251523	3.05257
3	55424800-55434800	55429800	0.251523	3.05257
3	55424946-55434946	55429946	0.251523	3.05257
3	55425549-55435549	55430549	0.251523	3.20612
3	55425875-55435875	55430875	0.251523	3.20612
3	55425892-55435892	55430892	0.251523	3.20612
3	55425958-55435958	55430958	0.251523	3.20612
3	55426635-55436635	55431635	0.188175	3.19831	ACVR1
3	55427915-55437915	55432915	0.251523	3.20211
3	55428214-55438214	55433214	0.251523	3.20211
3	55428469-55438469	55433469	0.251523	3.17571
3	55432702-55442702	55437702	0.251523	3.02675
3	55433014-55443014	55438014	0.188175	3.05808
3	55433787-55443787	55438787	0.251523	3.03371
3	55434083-55444083	55439083	0.251523	3.03371
3	55434736-55444736	55439736	0.251523	3.03371
3	55436103-55446103	55441103	0.359295	3.11764
3	55436521-55446521	55441521	0.251523	2.88635
3	55436961-55446961	55441961	0.251523	2.88635
3	55438315-55448315	55443315	0.359295	2.88105
3	55438515-55448515	55443515	0.251523	2.89668
3	55438849-55448849	55443849	0.188175	2.91708
3	55439309-55449309	55444309	0.251523	2.89834
3	55439623-55449623	55444623	0.359295	2.89676
3	55439707-55449707	55444707	0.188175	2.90055
3	55439790-55449790	55444790	0.188175	2.90055
3	55440046-55450046	55445046	0.251523	2.83354
3	55442079-55452079	55447079	0.359295	2.76689
3	55442776-55452776	55447776	0.251523	2.94188
3	55444491-55454491	55449491	0.251523	2.91031
3	55449885-55459885	55454885	0.251523	2.84266
3	55450165-55460165	55455165	0.251523	2.84266
3	55450796-55460796	55455796	0.251523	2.84266
3	55451433-55461433	55456433	0.251523	2.84266
3	55451684-55461684	55456684	0.251523	2.84266
3	55451840-55461840	55456840	0.251523	2.84266
3	55452385-55462385	55457385	0.251523	2.84266
3	55452484-55462484	55457484	0.251523	2.96493
3	55457823-55467823	55462823	0.251523	2.83339
3	55465183-55475183	55470183	0.211021	2.99921
3	55469467-55479467	55474467	0.211021	3.0018
3	55469843-55479843	55474843	0.211021	2.99536
3	55469844-55479844	55474844	0.211021	2.99536
3	125244678-125254678	125249678	0.194479	2.49044	_
3	125245762-125255762	125250762	0.178706	2.47353
3	125276719-125286719	125281719	0.215173	2.50451
3	125562627-125572627	125567627	0.204596	2.57565
3	125563238-125573238	125568238	0.177232	2.65471
3	125571885-125581885	125576885	0.298246	2.597
3	125572135-125582135	125577135	0.247073	2.59432
3	125572527-125582527	125577527	0.209852	2.69985
3	125572999-125582999	125577999	0.298246	2.61545
3	125585554-125595554	125590554	0.278616	2.55978
3	125585957-125595957	125590957	0.228709	2.65809
3	125586120-125596120	125591120	0.266895	2.67539
3	125587151-125597151	125592151	0.289978	2.7351
3	125587410-125597410	125592410	0.289978	2.75875
3	125587437-125597437	125592437	0.289978	2.75875
3	125587554-125597554	125592554	0.289978	2.74788
3	125589708-125599708	125594708	0.218254	3.39754
3	125590247-125600247	125595247	0.282291	2.67108
3	125590718-125600718	125595718	0.282291	2.5541
3	125609801-125619801	125614801	0.239121	2.50806
3	125613789-125623789	125618789	0.178706	2.54019
3	125613883-125623883	125618883	0.196787	2.56512
3	125614452-125624452	125619452	0.196787	2.56492
3	125614694-125624694	125619694	0.196787	2.58943
3	125614912-125624912	125619912	0.289978	2.638
3	125615110-125625110	125620110	0.196787	2.6292
3	125615237-125625237	125620237	0.289978	2.61462
3	125615248-125625248	125620248	0.289978	2.61462
3	125617092-125627092	125622092	0.18341	2.55223
3	125617190-125627190	125622190	0.289978	2.57796
3	125617625-125627625	125622625	0.18341	2.50149
3	125617774-125627774	125622774	0.18341	2.50149
3	125617775-125627775	125622775	0.18341	2.50149
3	125617999-125627999	125622999	0.18341	2.51246
3	125619071-125629071	125624071	0.289978	2.48575
3	125631210-125641210	125636210	0.219859	2.49483
3	125651963-125661963	125656963	0.2431	2.62941
3	125652149-125662149	125657149	0.260571	2.64794
3	128439950-128449950	128444950	0.223769	2.78161
3	132630943-132640943	132635943	0.262312	2.52967
3	140562789-140572789	140567789	0.271418	2.89513
3	140563219-140573219	140568219	0.238434	3.63658
3	150003129-150013129	150008129	0.222935	2.47611
3	150003153-150013153	150008153	0.222935	2.47611
3	150004025-150014025	150009025	0.222935	2.5457
3	150004053-150014053	150009053	0.222935	2.50857
3	150004212-150014212	150009212	0.222935	2.50857
3	150004457-150014457	150009457	0.222935	2.52086
3	150004490-150014490	150009490	0.222935	2.52086
3	150004823-150014823	150009823	0.222935	2.56332
3	158494837-158504837	158499837	0.18867	3.33617
4	100915659-100925659	100920659	0.21866	2.53991
4	177089556-177099556	177094556	0.235151	2.7762
4	177117203-177127203	177122203	0.209332	2.51223
4	177120427-177130427	177125427	0.209332	2.54585
4	177123790-177133790	177128790	0.209332	2.55353
4	177130739-177140739	177135739	0.209332	2.66896
4	177145019-177155019	177150019	0.209332	2.85786
4	177147309-177157309	177152309	0.209332	2.89313
4	177427633-177437633	177432633	0.212477	2.62141
4	177445572-177455572	177450572	0.209332	2.55658
4	177461630-177471630	177466630	0.209332	2.66605
4	177463922-177473922	177468922	0.188039	2.73936
4	177466035-177476035	177471035	0.209332	2.6121
4	177468934-177478934	177473934	0.209332	2.60126
4	177469668-177479668	177474668	0.209332	2.60661
4	177492661-177502661	177497661	0.209332	2.49727
4	177882950-177892950	177887950	0.234654	3.21152	DNAH11
4	177902538-177912538	177907538	0.185566	3.13402
4	177905856-177915856	177910856	0.185566	3.1689
4	177906643-177916643	177911643	0.185566	3.27086
4	177909257-177919257	177914257	0.185566	2.99931
4	177977612-177987612	177982612	0.230835	2.50426
4	177992517-178002517	177997517	0.289978	2.82152
4	178002299-178012299	178007299	0.307482	2.80118
4	178042830-178052830	178047830	0.18451	2.57422
4	178064642-178074642	178069642	0.191902	2.86656
4	178065305-178075305	178070305	0.179938	2.90603
4	178065829-178075829	178070829	0.191902	2.87537
4	178065838-178075838	178070838	0.191902	2.87537
4	178065990-178075990	178070990	0.191902	2.93942
4	178068863-178078863	178073863	0.191902	3.00148
4	178068913-178078913	178073913	0.191902	3.00163
4	178070687-178080687	178075687	0.191902	3.11837
4	178070788-178080788	178075788	0.191902	3.11837
4	178071037-178081037	178076037	0.191902	3.08781
4	178071296-178081296	178076296	0.191902	3.09956
4	178071683-178081683	178076683	0.191902	3.20237
4	178065829-178075829	178070829	0.191902	2.87537	CDCA7L
4	178065838-178075838	178070838	0.191902	2.87537
4	178065990-178075990	178070990	0.191902	2.93942
4	178068863-178078863	178073863	0.191902	3.00148
4	178068913-178078913	178073913	0.191902	3.00163
4	178070687-178080687	178075687	0.191902	3.11837
4	178070788-178080788	178075788	0.191902	3.11837
4	178071037-178081037	178076037	0.191902	3.08781
4	178071296-178081296	178076296	0.191902	3.09956
4	178071683-178081683	178076683	0.191902	3.20237
4	178086158-178096158	178091158	0.266895	3.85331
4	178105550-178115550	178110550	0.266895	3.5733
4	178110560-178120560	178115560	0.18539	3.69182
4	178112356-178122356	178117356	0.246501	3.65353
4	178115634-178125634	178120634	0.246501	3.52878
4	178116096-178126096	178121096	0.246501	3.52211
4	178119772-178129772	178124772	0.246501	3.40093
4	178121592-178131592	178126592	0.246501	3.39356	_
4	178123239-178133239	178128239	0.246501	3.50421
4	178130038-178140038	178135038	0.204815	3.38075
4	178131635-178141635	178136635	0.179744	3.414
4	178138911-178148911	178143911	0.193647	3.54203
4	178145532-178155532	178150532	0.204815	3.42164
4	178146261-178156261	178151261	0.204815	3.42324
4	178147449-178157449	178152449	0.204815	3.4393
4	178147982-178157982	178152982	0.204815	3.43655
4	178148624-178158624	178153624	0.204815	3.45608
4	178149512-178159512	178154512	0.204815	3.42305
4	178149516-178159516	178154516	0.204815	3.42281
4	178149605-178159605	178154605	0.204815	3.41519
4	178149619-178159619	178154619	0.204815	3.41519
4	178149620-178159620	178154620	0.204815	3.41519
4	178149905-178159905	178154905	0.204815	3.48664
4	178163624-178173624	178168624	0.250084	3.36927
4	178186992-178196992	178191992	0.180833	3.59278
4	178187103-178197103	178192103	0.230958	3.56797
4	178187132-178197132	178192132	0.249525	3.56182
4	178187440-178197440	178192440	0.253663	3.55116
4	178207230-178217230	178212230	0.196972	3.40191
4	178218002-178228002	178223002	0.211021	3.37115
4	178219492-178229492	178224492	0.211021	3.29415
4	178219529-178229529	178224529	0.211021	3.29415
4	178219699-178229699	178224699	0.211021	3.2945
4	178220070-178230070	178225070	0.211021	3.29424
4	178221919-178231919	178226919	0.211021	3.28825
4	178222220-178232220	178227220	0.211021	3.28889
4	178222456-178232456	178227456	0.211021	3.28889
4	178222850-178232850	178227850	0.211021	3.28835
4	178222893-178232893	178227893	0.211021	3.28835
4	178223263-178233263	178228263	0.211021	3.28738
4	178223376-178233376	178228376	0.211021	3.28829
4	178224202-178234202	178229202	0.211021	3.33368
4	178224383-178234383	178229383	0.211021	3.33368
4	178224568-178234568	178229568	0.211021	3.33368
4	178224609-178234609	178229609	0.211021	3.33368
4	178224675-178234675	178229675	0.211021	3.33368
4	178225024-178235024	178230024	0.211021	3.33368
4	178225160-178235160	178230160	0.211021	3.37546
4	178225306-178235306	178230306	0.301465	3.47175
4	178225597-178235597	178230597	0.212477	3.5438
4	178225601-178235601	178230601	0.212477	3.5438
4	178225654-178235654	178230654	0.212477	3.5438
4	178225957-178235957	178230957	0.212477	3.5438
4	178225979-178235979	178230979	0.212477	3.5438
4	178226602-178236602	178231602	0.212477	3.54224
4	178226657-178236657	178231657	0.212477	3.54224
4	178227021-178237021	178232021	0.212477	3.53364
4	178228112-178238112	178233112	0.190701	3.43247
4	178230081-178240081	178235081	0.190701	3.47201
4	178232489-178242489	178237489	0.190701	3.3342
4	178235362-178245362	178240362	0.190701	3.39474
4	178236841-178246841	178241841	0.190701	3.45232
4	178247356-178257356	178252356	0.238345	3.75882
4	178249942-178259942	178254942	0.196972	3.50391
4	178253633-178263633	178258633	0.32094	3.49614
4	178253717-178263717	178258717	0.191183	3.49138
4	178267750-178277750	178272750	0.195625	3.68513	RAPGEF5
4	178282436-178292436	178287436	0.247023	3.22517
4	178283185-178293185	178288185	0.247023	3.35961
4	178284360-178294360	178289360	0.33947	3.38866
4	178284369-178294369	178289369	0.247023	3.3895
4	178285580-178295580	178290580	0.33947	2.75316
4	178285582-178295582	178290582	0.33947	2.75316
4	178289053-178299053	178294053	0.247023	2.61083
4	178289290-178299290	178294290	0.247023	2.61083
4	178299694-178309694	178304694	0.247023	2.49948
4	178300886-178310886	178305886	0.33947	2.47093
4	178300895-178310895	178305895	0.247023	2.47889
4	178301419-178311419	178306419	0.247023	2.47889
4	178301430-178311430	178306430	0.247023	2.47889
4	178301468-178311468	178306468	0.247023	2.47889
4	178301714-178311714	178306714	0.247023	2.47889
4	178302526-178312526	178307526	0.247023	2.71044
4	178302528-178312528	178307528	0.247023	2.71044
4	178302586-178312586	178307586	0.247023	2.71044
4	178302709-178312709	178307709	0.247023	2.71044
4	178302758-178312758	178307758	0.247023	2.71044
4	178302855-178312855	178307855	0.247023	2.71044
4	178302881-178312881	178307881	0.247023	2.72454
4	178302882-178312882	178307882	0.247023	2.72454
4	178302935-178312935	178307935	0.247023	2.72454
4	178303025-178313025	178308025	0.247023	2.72454
4	178303058-178313058	178308058	0.247023	2.72454
4	178303062-178313062	178308062	0.247023	2.72454
4	178303780-178313780	178308780	0.247023	3.04264
4	178304314-178314314	178309314	0.247023	3.08113
4	178304321-178314321	178309321	0.247023	3.08113
4	178304478-178314478	178309478	0.247023	3.08113
4	178304565-178314565	178309565	0.247023	3.08113
4	178304670-178314670	178309670	0.247023	3.08113
4	178305839-178315839	178310839	0.234654	3.02429
4	178307517-178317517	178312517	0.33947	2.75285
4	178309045-178319045	178314045	0.234654	2.61251
4	178309204-178319204	178314204	0.234654	2.61251
4	178309425-178319425	178314425	0.234654	2.61511
4	178309481-178319481	178314481	0.33947	2.6018
4	178309993-178319993	178314993	0.33947	2.52119
4	178322095-178332095	178327095	0.30825	2.77027
4	178329158-178339158	178334158	0.33947	2.53899
4	178332343-178342343	178337343	0.33947	2.63538
4	178334689-178344689	178339689	0.33947	2.83416
4	178380829-178390829	178385829	0.198624	2.79881
4	178388980-178398980	178393980	0.31166	3.03797
4	178548997-178558997	178553997	0.27903	2.64989	_
4	178551285-178561285	178556285	0.237413	2.70768
4	178565074-178575074	178570074	0.27903	3.11801
4	178567402-178577402	178572402	0.27903	3.0883
4	178574395-178584395	178579395	0.212861	3.4887
4	178575262-178585262	178580262	0.248258	3.44368
4	178578401-178588401	178583401	0.301761	2.89297
4	178578554-178588554	178583554	0.301761	2.95805
4	178590141-178600141	178595141	0.189131	3.02414
4	178602458-178612458	178607458	0.201332	3.19186
4	178610431-178620431	178615431	0.27903	2.73393
4	178629655-178639655	178634655	0.180703	2.80487
4	178629678-178639678	178634678	0.276191	2.78545
4	178630026-178640026	178635026	0.276191	2.78545
4	178630579-178640579	178635579	0.276191	2.77663
4	178630795-178640795	178635795	0.180703	2.77952
4	178631206-178641206	178636206	0.276191	2.75203
4	178646055-178656055	178651055	0.233639	2.93023
4	178695114-178705114	178700114	0.199342	2.64561
4	178712203-178722203	178717203	0.18673	2.81551
4	178715909-178725909	178720909	0.18673	2.71649
4	178718221-178728221	178723221	0.18673	2.73593
4	178719132-178729132	178724132	0.208649	2.74076
4	178725135-178735135	178730135	0.208649	2.80563
4	178728253-178738253	178733253	0.208649	2.64984
4	178730713-178740713	178735713	0.208649	2.61898
4	178732936-178742936	178737936	0.208649	2.61898
4	178736345-178746345	178741345	0.208649	2.65931
4	178736435-178746435	178741435	0.18673	2.65273
4	179236270-179246270	179241270	0.27903	4.02583
4	179385696-179395696	179390696	0.27903	2.8075	IGF2BP3
4	179659449-179669449	179664449	0.191902	2.56375	STK31
4	179757064-179767064	179762064	0.191902	2.92391	_
4	179759347-179769347	179764347	0.194666	2.50376
4	179760273-179770273	179765273	0.194666	2.52102
4	179766898-179776898	179771898	0.194666	2.5771
4	179773419-179783419	179778419	0.194666	2.6604
4	179782512-179792512	179787512	0.194666	2.76961
4	179805442-179815442	179810442	0.194666	3.05926
4	179832691-179842691	179837691	0.18539	2.91761
4	179872241-179882241	179877241	0.194666	3.49983
4	180002516-180012516	180007516	0.193647	3.51725
4	180044558-180054558	180049558	0.213514	3.13568
4	180052838-180062838	180057838	0.193647	3.66561
4	180073459-180083459	180078459	0.193647	3.83743
4	180082484-180092484	180087484	0.211021	3.90476
4	180085763-180095763	180090763	0.185566	3.78326
4	180086299-180096299	180091299	0.185566	3.79021
4	180086535-180096535	180091535	0.185566	3.79021
4	180087529-180097529	180092529	0.185566	3.79209
4	180089735-180099735	180094735	0.185566	3.78332
4	180090152-180100152	180095152	0.185566	3.78297
4	180090213-180100213	180095213	0.185566	3.78297
4	180090801-180100801	180095801	0.185566	3.75478
4	180091165-180101165	180096165	0.185566	3.75478
4	180091565-180101565	180096565	0.185566	3.75478
4	180092487-180102487	180097487	0.185566	3.75563
4	180092859-180102859	180097859	0.185566	3.75563
4	180093878-180103878	180098878	0.253768	3.79716
4	180096058-180106058	180101058	0.193647	3.74852
4	180096809-180106809	180101809	0.185566	3.69809
4	180096997-180106997	180101997	0.185566	3.69762
4	180097624-180107624	180102624	0.185566	3.68685
4	180097914-180107914	180102914	0.185566	3.69972
4	180098319-180108319	180103319	0.185566	3.69972
4	180098402-180108402	180103402	0.185566	3.69972
4	180099890-180109890	180104890	0.185566	3.71993
4	180100091-180110091	180105091	0.185566	3.72682
4	180100413-180110413	180105413	0.185566	3.7282
4	180100781-180110781	180105781	0.253768	3.73033
4	180101022-180111022	180106022	0.185566	3.70742
4	180101234-180111234	180106234	0.185566	3.70165
4	180102076-180112076	180107076	0.185566	3.70165
4	180102143-180112143	180107143	0.185566	3.71756
4	180129350-180139350	180134350	0.18539	3.68406	NPY
4	180258105-180268105	180263105	0.260571	3.39013	_
4	180258686-180268686	180263686	0.260571	3.38013
4	180278733-180288733	180283733	0.230958	3.16226
4	180288108-180298108	180293108	0.208649	3.15654
4	180626878-180636878	180631878	0.180839	2.71576	OSBPL3
4	180626879-180636879	180631879	0.202261	2.66813
4	180627032-180637032	180632032	0.202261	2.67102
4	180644152-180654152	180649152	0.269834	3.13876
4	180649688-180659688	180654688	0.269834	3.00271
4	181040359-181050359	181045359	0.199342	2.90848	_
4	181066380-181076380	181071380	0.199342	3.62886
4	181125212-181135212	181130212	0.341915	3.39029
4	181201474-181211474	181206474	0.223551	3.02946
4	181203750-181213750	181208750	0.223551	3.02946
4	181215481-181225481	181220481	0.223551	3.41545
4	181215692-181225692	181220692	0.223551	3.41545
4	181219902-181229902	181224902	0.223551	3.44688
4	181220725-181230725	181225725	0.223551	3.44688
4	181220789-181230789	181225789	0.223551	3.44688
4	181220855-181230855	181225855	0.223551	3.44688
4	181220941-181230941	181225941	0.223551	3.44688
4	181220984-181230984	181225984	0.223551	3.44688
4	181221068-181231068	181226068	0.223551	3.44688
4	181221187-181231187	181226187	0.223551	3.44688
4	181221565-181231565	181226565	0.223551	3.44688
4	181221592-181231592	181226592	0.223551	3.44688
4	181221687-181231687	181226687	0.223551	3.44688
4	181221829-181231829	181226829	0.223551	3.44688
4	181221916-181231916	181226916	0.223551	3.44688
4	181252504-181262504	181257504	0.192825	2.93329
4	181267471-181277471	181272471	0.192825	2.9484
4	181267949-181277949	181272949	0.230353	2.99697
4	181267951-181277951	181272951	0.230353	2.99697
4	181279682-181289682	181284682	0.192825	2.68959
4	181284663-181294663	181289663	0.192825	2.69308
4	181286826-181296826	181291826	0.192825	2.71048
4	181293148-181303148	181298148	0.176268	2.52121
4	181505199-181515199	181510199	0.233841	2.68952
4	181506110-181516110	181511110	0.299817	2.68462
4	181506607-181516607	181511607	0.190727	2.66454
4	181506948-181516948	181511948	0.190727	2.66454
4	181507321-181517321	181512321	0.190727	2.51282
4	181566529-181576529	181571529	0.216299	3.37007
4	181674046-181684046	181679046	0.20238	2.92891
4	216878642-216888642	216883642	0.177556	2.79035	UBN2
4	224880469-224890469	224885469	0.28228	2.49074	ZNF212
4	225084205-225094205	225089205	0.225574	2.54678	KRBA1
4	225084206-225094206	225089206	0.225574	2.54678
4	225084300-225094300	225089300	0.176073	2.6342
4	225084749-225094749	225089749	0.225574	2.52691
4	225086426-225096426	225091426	0.225574	2.63781
4	225087916-225097916	225092916	0.185566	2.7226
4	225087974-225097974	225092974	0.185566	2.7226
4	225088656-225098656	225093656	0.185566	2.62492
4	225088721-225098721	225093721	0.225574	2.61453
4	225091286-225101286	225096286	0.176007	2.70999
4	225095072-225105072	225100072	0.225574	2.83849
4	225095117-225105117	225100117	0.225574	2.83849
4	225095132-225105132	225100132	0.187071	2.89863
4	225095217-225105217	225100217	0.225574	2.88314
4	225095980-225105980	225100980	0.225574	3.2193
4	225096455-225106455	225101455	0.285998	3.26286
4	225098848-225108848	225103848	0.225574	3.21853
4	225098956-225108956	225103956	0.225574	3.20545
4	225099240-225109240	225104240	0.225574	3.16879
4	225099247-225109247	225104247	0.225574	3.16879
4	225099307-225109307	225104307	0.225574	3.16879
4	225100355-225110355	225105355	0.225574	2.89078
4	225100523-225110523	225105523	0.225574	2.87942
4	225100584-225110584	225105584	0.225574	2.87942
4	225100778-225110778	225105778	0.225574	2.87942	_
4	225102023-225112023	225107023	0.247573	2.85952
4	225102271-225112271	225107271	0.225574	2.8518
4	225102278-225112278	225107278	0.225574	2.8518
4	225102543-225112543	225107543	0.20991	2.98177
4	225102783-225112783	225107783	0.225574	2.94164
4	225106787-225116787	225111787	0.185566	2.99107
4	225108020-225118020	225113020	0.31166	3.08297
4	225108057-225118057	225113057	0.286251	3.08977
4	225108083-225118083	225113083	0.36569	3.08798
4	225108899-225118899	225113899	0.199349	3.04641
4	225109005-225119005	225114005	0.223361	3.04765
4	225109019-225119019	225114019	0.18867	3.03835
4	225109252-225119252	225114252	0.199349	3.04621
4	225109267-225119267	225114267	0.199349	3.04621
4	225109457-225119457	225114457	0.286251	2.88054
4	225109476-225119476	225114476	0.217928	2.87365
4	225109540-225119540	225114540	0.286251	2.87513
4	225109674-225119674	225114674	0.286251	2.87513
4	225109767-225119767	225114767	0.283574	2.87299	ZNF467
4	225109778-225119778	225114778	0.286251	2.87676
4	225109779-225119779	225114779	0.283574	2.87076
4	225109856-225119856	225114856	0.320198	2.86979
4	225109868-225119868	225114868	0.286251	2.87897
4	225109957-225119957	225114957	0.258499	2.89123
4	225110018-225120018	225115018	0.286251	2.88065
4	225110050-225120050	225115050	0.286251	2.88065
4	225110075-225120075	225115075	0.286251	2.88065
4	225110124-225120124	225115124	0.286251	2.88065
4	225110496-225120496	225115496	0.286251	2.92026
4	225111279-225121279	225116279	0.286251	3.01403
4	225113381-225123381	225118381	0.20991	2.7584
4	225114227-225124227	225119227	0.225574	2.68139
4	225114349-225124349	225119349	0.225574	2.68139
4	225149216-225159216	225154216	0.270884	2.77533	_
4	225149935-225159935	225154935	0.270884	2.50903
4	225151164-225161164	225156164	0.270884	2.53353
4	225152137-225162137	225157137	0.225574	2.50173
4	225153401-225163401	225158401	0.196162	2.71647
4	225153420-225163420	225158420	0.185566	2.65073
5	7256127-7266127	7261127	0.198912	2.53368	SDK2
5	7266643-7276643	7271643	0.254246	2.62093
5	7269605-7279605	7274605	0.222084	2.48132
5	7270763-7280763	7275763	0.374508	2.56288
5	7270895-7280895	7275895	0.222084	2.54672
5	7271057-7281057	7276057	0.222084	2.56132
5	7271276-7281276	7276276	0.222084	2.59872
5	7276290-7286290	7281290	0.257236	2.60649
5	7357802-7367802	7362802	0.194053	2.55009
5	7367580-7377580	7372580	0.282291	2.64809
5	7367944-7377944	7372944	0.19933	2.63339
5	7375699-7385699	7380699	0.201332	2.74325
5	7376733-7386733	7381733	0.258499	2.57861
5	7378346-7388346	7383346	0.177556	2.63782
5	7378729-7388729	7383729	0.188175	2.63245
5	8111514-8121514	8116514	0.177174	2.49237	_
5	142391505-142401505	142396505	0.223928	2.7812
5	142393066-142403066	142398066	0.223928	2.78406
5	142396894-142406894	142401894	0.223928	2.74773
5	142398676-142408676	142403676	0.226233	2.81883
5	142399812-142409812	142404812	0.223928	2.82112
5	142508048-142518048	142513048	0.176639	3.11839
5	142528023-142538023	142533023	0.176639	3.17315
5	142565037-142575037	142570037	0.25104	4.02142
5	142565074-142575074	142570074	0.25104	4.02142
5	142565090-142575090	142570090	0.25104	4.02142
5	142565197-142575197	142570197	0.25104	4.02142
5	142565232-142575232	142570232	0.25104	4.02142
5	142565480-142575480	142570480	0.25104	4.02142
5	142565575-142575575	142570575	0.25104	4.02142
5	142565723-142575723	142570723	0.25104	3.97531
5	142566532-142576532	142571532	0.230376	3.98616
5	142566562-142576562	142571562	0.25104	3.96065
5	142566640-142576640	142571640	0.25104	3.96065
5	142566816-142576816	142571816	0.25104	3.96065
5	142566954-142576954	142571954	0.25104	3.96065
5	142567007-142577007	142572007	0.230376	3.97668
5	142567367-142577367	142572367	0.25104	3.95109
5	142567464-142577464	142572464	0.25104	3.95109
5	142567660-142577660	142572660	0.25104	3.95109
5	142567697-142577697	142572697	0.25104	3.95109
5	142567871-142577871	142572871	0.25104	3.95109
5	142567905-142577905	142572905	0.25104	3.95109
5	142567992-142577992	142572992	0.25104	3.95109
5	142568002-142578002	142573002	0.25104	3.95109
5	142568172-142578172	142573172	0.25104	3.95109
5	142568454-142578454	142573454	0.25104	3.95109
5	142568542-142578542	142573542	0.25104	3.95109
5	142568745-142578745	142573745	0.25104	3.95109
5	142569653-142579653	142574653	0.25104	3.53252
5	142570247-142580247	142575247	0.25104	3.53252
5	142571439-142581439	142576439	0.25104	3.53252
5	142572043-142582043	142577043	0.25104	3.53252
5	142572110-142582110	142577110	0.25104	3.53252
5	142572135-142582135	142577135	0.25104	3.53252
5	142572649-142582649	142577649	0.25104	3.53252
5	142572709-142582709	142577709	0.25104	3.53252
5	142572779-142582779	142577779	0.25104	3.53252
5	142572865-142582865	142577865	0.25104	3.53252
5	142572870-142582870	142577870	0.25104	3.53252
5	142573004-142583004	142578004	0.25104	3.52737
5	142573383-142583383	142578383	0.25104	3.52737
5	142573384-142583384	142578384	0.25104	3.52737
5	142573396-142583396	142578396	0.25104	3.52737
5	142573443-142583443	142578443	0.25104	3.52737
5	142573612-142583612	142578612	0.25104	3.52737
5	142573796-142583796	142578796	0.25104	3.52737
5	142574089-142584089	142579089	0.25104	3.56102
5	142574205-142584205	142579205	0.25104	3.56102
5	142574271-142584271	142579271	0.25104	3.56102
5	142574901-142584901	142579901	0.25104	3.56102
5	142575267-142585267	142580267	0.25104	3.56102
5	142576947-142586947	142581947	0.25104	3.54579
5	142577339-142587339	142582339	0.25104	3.54579
5	142577876-142587876	142582876	0.25104	3.54579
5	142578057-142588057	142583057	0.25104	3.54579
5	142578071-142588071	142583071	0.25104	3.54579
5	142578472-142588472	142583472	0.25104	3.54579
5	142578581-142588581	142583581	0.25104	3.54579
5	142578844-142588844	142583844	0.25104	3.54579
5	142579651-142589651	142584651	0.25104	3.54011
5	142579713-142589713	142584713	0.25104	3.54011
5	142580449-142590449	142585449	0.25104	3.51275
5	142581375-142591375	142586375	0.25104	3.56273
5	142583666-142593666	142588666	0.25104	3.70633
5	142584475-142594475	142589475	0.189938	3.70063
5	142586570-142596570	142591570	0.25104	3.67432
5	142586680-142596680	142591680	0.25104	3.67432
5	142587836-142597836	142592836	0.25104	3.66985
5	142592117-142602117	142597117	0.21001	3.53937
5	142592429-142602429	142597429	0.204596	3.56206
5	142592473-142602473	142597473	0.21001	3.55842
5	142596154-142606154	142601154	0.204596	3.5081
5	142596974-142606974	142601974	0.189938	3.50456
5	142598448-142608448	142603448	0.21001	3.50233
5	142598590-142608590	142603590	0.21001	3.50233
5	142600933-142610933	142605933	0.189938	3.50439
5	142601078-142611078	142606078	0.21001	3.50059
5	142603224-142613224	142608224	0.21001	3.50059
5	142603743-142613743	142608743	0.21001	3.50059
5	142604963-142614963	142609963	0.189938	3.50402
5	142605989-142615989	142610989	0.21001	3.51215
5	142607541-142617541	142612541	0.21001	3.53034
5	142608169-142618169	142613169	0.21001	3.53034
5	142608836-142618836	142613836	0.21001	3.52832
5	142609639-142619639	142614639	0.21001	3.54823
5	142609683-142619683	142614683	0.21001	3.54823
5	142609854-142619854	142614854	0.21001	3.54823
5	142610019-142620019	142615019	0.189938	3.55753
5	142611187-142621187	142616187	0.21001	3.54437
5	142611446-142621446	142616446	0.21001	3.52965
5	142611585-142621585	142616585	0.21001	3.52965
5	142612001-142622001	142617001	0.21001	3.52164
5	142614756-142624756	142619756	0.21001	3.52164
5	142615545-142625545	142620545	0.21001	3.52164
5	142615908-142625908	142620908	0.21001	3.52164
5	142617458-142627458	142622458	0.21001	3.52222
5	142619913-142629913	142624913	0.21001	3.55847
5	142622621-142632621	142627621	0.21001	3.55847
5	142624129-142634129	142629129	0.21001	3.5768
5	142626995-142636995	142631995	0.21001	3.28768
5	142627014-142637014	142632014	0.21001	3.28768
5	142628492-142638492	142633492	0.21001	3.28898
5	142629165-142639165	142634165	0.21001	3.28898
5	142632570-142642570	142637570	0.176639	3.41189
5	142656876-142666876	142661876	0.176639	3.2971
5	142664484-142674484	142669484	0.176639	3.30717
5	142680984-142690984	142685984	0.176639	3.84342
5	142680993-142690993	142685993	0.176639	3.84342
5	142680996-142690996	142685996	0.176639	3.84342
5	142681008-142691008	142686008	0.176639	3.84342
5	142684200-142694200	142689200	0.176639	4.24028
5	142700945-142710945	142705945	0.176639	4.23001
5	142747445-142757445	142752445	0.176639	4.08059
5	142760338-142770338	142765338	0.176639	4.06758
5	142770438-142780438	142775438	0.176639	4.106
5	142772490-142782490	142777490	0.176639	4.11686
5	142777935-142787935	142782935	0.176639	4.11388
5	142781814-142791814	142786814	0.176639	4.05543
5	142791304-142801304	142796304	0.176639	3.9864
5	142794253-142804253	142799253	0.176639	3.97083
5	142795993-142805993	142800993	0.176639	3.95599
5	142803142-142813142	142808142	0.176639	3.94396
5	142805358-142815358	142810358	0.176639	3.93478
5	142810911-142820911	142815911	0.176639	3.97214
5	142812187-142822187	142817187	0.176639	3.96894
5	142815229-142825229	142820229	0.176639	3.93396
5	142817580-142827580	142822580	0.176639	3.91389
5	142823289-142833289	142828289	0.176639	3.90879
5	142823938-142833938	142828938	0.176639	3.90879
5	142825546-142835546	142830546	0.176639	3.89659
5	142828572-142838572	142833572	0.176639	3.85648
5	142828574-142838574	142833574	0.176639	3.85648
5	142830996-142840996	142835996	0.176639	3.83721
5	142835818-142845818	142840818	0.176639	3.82075
5	142844334-142854334	142849334	0.176639	3.83549
5	142847968-142857968	142852968	0.176639	3.77822
5	142851440-142861440	142856440	0.176639	3.75659
5	142854743-142864743	142859743	0.176639	3.79478
5	142860447-142870447	142865447	0.176639	3.81062
5	142863260-142873260	142868260	0.176639	3.78301
5	142864930-142874930	142869930	0.176639	3.76298
5	142865417-142875417	142870417	0.176639	3.76298
5	142872130-142882130	142877130	0.176639	3.76121
5	142878301-142888301	142883301	0.176639	3.77285
5	142881512-142891512	142886512	0.176639	3.78985
5	142929929-142939929	142934929	0.176639	3.71622
5	142930142-142940142	142935142	0.228709	3.78034
5	142941124-142951124	142946124	0.176639	3.77906
5	142987799-142997799	142992799	0.176639	3.54063
5	142998121-143008121	143003121	0.176639	3.58909
5	142999321-143009321	143004321	0.176639	3.59789
5	142999542-143009542	143004542	0.176639	3.61292
5	143001583-143011583	143006583	0.176639	3.60906
5	143003274-143013274	143008274	0.176639	3.59917
5	143003318-143013318	143008318	0.176639	3.59917
5	143003403-143013403	143008403	0.176639	3.59917
5	143003527-143013527	143008527	0.176639	3.59917
5	143003575-143013575	143008575	0.176639	3.59917
5	143003853-143013853	143008853	0.176639	3.60671
5	143004170-143014170	143009170	0.176639	3.60671
5	143004206-143014206	143009206	0.176639	3.60671
5	143004298-143014298	143009298	0.176639	3.60911
5	143004373-143014373	143009373	0.176639	3.60911
5	143004379-143014379	143009379	0.176639	3.60911
5	143004668-143014668	143009668	0.176639	3.61449
5	143004790-143014790	143009790	0.176639	3.61449
5	143004839-143014839	143009839	0.176639	3.61449
5	143004919-143014919	143009919	0.176639	3.61449
5	143005137-143015137	143010137	0.176639	3.60832
5	143005183-143015183	143010183	0.176639	3.60832
5	143005258-143015258	143010258	0.176639	3.60832
5	143005358-143015358	143010358	0.176639	3.60832
5	143005371-143015371	143010371	0.176639	3.60832
5	143005506-143015506	143010506	0.176639	3.60832
5	143005578-143015578	143010578	0.176639	3.60832
5	143005880-143015880	143010880	0.176639	3.60608
5	143005959-143015959	143010959	0.176639	3.60608
5	143006076-143016076	143011076	0.176639	3.59855
5	143006346-143016346	143011346	0.176639	3.59855
5	143006399-143016399	143011399	0.176639	3.59855
5	143006842-143016842	143011842	0.176639	3.5869
5	143006942-143016942	143011942	0.176639	3.5869
5	143006944-143016944	143011944	0.176639	3.5869
5	143006945-143016945	143011945	0.176639	3.5869
5	143007223-143017223	143012223	0.176639	3.57805
5	143007521-143017521	143012521	0.176639	3.57805
5	143008131-143018131	143013131	0.176639	3.57805
5	143008274-143018274	143013274	0.176639	3.58101
5	143008404-143018404	143013404	0.176639	3.58101
5	143008673-143018673	143013673	0.176639	3.58345
5	143008828-143018828	143013828	0.176639	3.58345
5	143008874-143018874	143013874	0.176639	3.58345
5	143009515-143019515	143014515	0.176639	3.58345
5	143009552-143019552	143014552	0.176639	3.58846
5	143009787-143019787	143014787	0.176639	3.58622
5	143010056-143020056	143015056	0.176639	3.58622
5	143010111-143020111	143015111	0.176639	3.58622
5	143010396-143020396	143015396	0.176639	3.58622
5	143010774-143020774	143015774	0.187071	3.59415
5	143010835-143020835	143015835	0.176639	3.59415
5	143010871-143020871	143015871	0.176639	3.59111
5	143010958-143020958	143015958	0.176639	3.59111
5	143011864-143021864	143016864	0.176639	3.57197
5	143011934-143021934	143016934	0.176639	3.57197
5	143012119-143022119	143017119	0.176639	3.57197
5	143012253-143022253	143017253	0.176639	3.57197
5	143012314-143022314	143017314	0.176639	3.57197
5	143012433-143022433	143017433	0.176639	3.57197
5	143012458-143022458	143017458	0.176639	3.57197
5	143012475-143022475	143017475	0.176639	3.57197
5	143012769-143022769	143017769	0.176639	3.57197
5	143013536-143023536	143018536	0.176639	3.5859
5	143013961-143023961	143018961	0.176639	3.52718
5	143014014-143024014	143019014	0.176639	3.52718
5	143016078-143026078	143021078	0.176639	3.51859
5	143016452-143026452	143021452	0.176639	3.51859
5	143017314-143027314	143022314	0.176639	3.51859
5	143017671-143027671	143022671	0.176639	3.51859
5	143019695-143029695	143024695	0.176639	3.54493
5	143019982-143029982	143024982	0.176639	3.54493
5	143023028-143033028	143028028	0.176639	3.54178
5	143025765-143035765	143030765	0.176639	3.56999
5	143026785-143036785	143031785	0.176639	3.5723
5	143029199-143039199	143034199	0.176639	3.57272
5	143078764-143088764	143083764	0.176073	4.22515
5	143096877-143106877	143101877	0.176639	4.32402
5	143178376-143188376	143183376	0.176639	3.41901
5	143238158-143248158	143243158	0.176639	2.82004
5	143238564-143248564	143243564	0.223769	2.85837
5	143240807-143250807	143245807	0.196787	2.67079
5	143241684-143251684	143246684	0.178706	2.61324
5	143245353-143255353	143250353	0.178706	2.5907
5	143245382-143255382	143250382	0.178706	2.5907
5	143245630-143255630	143250630	0.178706	2.5907
5	143246949-143256949	143251949	0.178706	2.59445
5	143247058-143257058	143252058	0.178706	2.59445
5	143247107-143257107	143252107	0.178706	2.59445
5	143247113-143257113	143252113	0.178706	2.59445
5	143247116-143257116	143252116	0.178706	2.59445
5	143249148-143259148	143254148	0.178706	2.62671
5	143250311-143260311	143255311	0.178706	2.58165
5	143250916-143260916	143255916	0.178706	2.58165
5	143250943-143260943	143255943	0.178706	2.59483
5	143251659-143261659	143256659	0.178706	2.59267
5	143252763-143262763	143257763	0.178706	2.69322
5	143254136-143264136	143259136	0.178706	2.67871
5	143255500-143265500	143260500	0.282329	2.68302
5	143258504-143268504	143263504	0.282329	2.69217
5	143259445-143269445	143264445	0.178706	2.51149
5	143260420-143270420	143265420	0.178706	2.51041
5	143260613-143270613	143265613	0.196787	2.51042
5	143263431-143273431	143268431	0.178706	2.47128
5	143280482-143290482	143285482	0.287736	2.83946
5	143280662-143290662	143285662	0.176639	2.97787
5	143286082-143296082	143291082	0.264369	2.95349
5	143287645-143297645	143292645	0.264369	2.95703
5	143289339-143299339	143294339	0.264369	2.96541
5	143289371-143299371	143294371	0.264369	2.96541
5	143293697-143303697	143298697	0.264369	2.96274
5	143296203-143306203	143301203	0.264369	2.94839
5	143296587-143306587	143301587	0.264369	2.94692
5	143300680-143310680	143305680	0.264369	2.96949
5	143301191-143311191	143306191	0.264369	2.9686
5	143304635-143314635	143309635	0.283682	3.13854
5	143304957-143314957	143309957	0.264369	3.10944
5	143304986-143314986	143309986	0.176639	3.12997
5	143308040-143318040	143313040	0.264369	3.10371
5	143318547-143328547	143323547	0.176639	3.09109
5	143325424-143335424	143330424	0.176639	3.27825
5	143325560-143335560	143330560	0.176639	3.27825
5	143327506-143337506	143332506	0.176639	3.30101
5	143327750-143337750	143332750	0.176639	3.28138
5	143338395-143348395	143343395	0.235151	3.30265
5	143338589-143348589	143343589	0.176639	3.34558
5	143339604-143349604	143344604	0.176639	3.35821
5	143341261-143351261	143346261	0.176639	3.33961
5	143343708-143353708	143348708	0.176639	3.29947
5	143345500-143355500	143350500	0.176639	3.3658
5	143348547-143358547	143353547	0.176639	3.34443
5	143350039-143360039	143355039	0.176639	3.33732
5	143357044-143367044	143362044	0.176639	3.32707
5	143359105-143369105	143364105	0.176639	3.33593
5	143360330-143370330	143365330	0.176639	3.3494
5	143362492-143372492	143367492	0.176639	3.37762
5	143364556-143374556	143369556	0.176639	3.37988
5	143367219-143377219	143372219	0.176639	3.23884
5	143369402-143379402	143374402	0.176639	3.27927
5	143370839-143380839	143375839	0.176639	3.31768
5	143375040-143385040	143380040	0.176639	3.22737
5	143388088-143398088	143393088	0.176639	3.02656
5	143388187-143398187	143393187	0.176639	3.02656
5	143392987-143402987	143397987	0.176639	2.88239
5	143396836-143406836	143401836	0.176639	2.89825
5	143396838-143406838	143401838	0.176639	2.89825
5	143404511-143414511	143409511	0.176639	2.9627
5	143410974-143420974	143415974	0.176639	3.05285
5	143418224-143428224	143423224	0.176639	3.05591
5	143429901-143439901	143434901	0.176639	3.03962
5	143432042-143442042	143437042	0.176639	3.03308
5	143433803-143443803	143438803	0.176639	3.05018
5	143437111-143447111	143442111	0.176639	2.98094
5	143440971-143450971	143445971	0.235151	3.01015
5	143441003-143451003	143446003	0.191632	3.10836
5	143448681-143458681	143453681	0.176639	3.01275
5	143453691-143463691	143458691	0.260805	3.05137
5	143454010-143464010	143459010	0.266895	3.00295
5	143460716-143470716	143465716	0.260805	3.05484
5	143460717-143470717	143465717	0.260805	3.05484
5	143472667-143482667	143477667	0.176639	3.08906
5	143472773-143482773	143477773	0.231684	3.2407
5	143479791-143489791	143484791	0.266895	3.35937
5	143480861-143490861	143485861	0.266895	3.3748
5	143480942-143490942	143485942	0.260805	3.33134
5	143481500-143491500	143486500	0.266895	3.28874
5	143482340-143492340	143487340	0.266895	3.28874
5	143484807-143494807	143489807	0.266895	3.28955
5	143486396-143496396	143491396	0.266895	3.3412
5	143486807-143496807	143491807	0.266895	3.3412
5	143487168-143497168	143492168	0.266895	3.3412
5	143488286-143498286	143493286	0.266895	3.3675
5	143489723-143499723	143494723	0.266895	3.37171
5	143492941-143502941	143497941	0.266895	3.2739
5	143493339-143503339	143498339	0.266895	3.27339
5	143493345-143503345	143498345	0.266895	3.27339
5	143494506-143504506	143499506	0.266895	3.28583
5	143494597-143504597	143499597	0.266895	3.28583
5	143495053-143505053	143500053	0.266895	3.28336
5	143495075-143505075	143500075	0.266895	3.28336
5	143495253-143505253	143500253	0.266895	3.28336
5	143495364-143505364	143500364	0.266895	3.28994
5	143496978-143506978	143501978	0.266895	3.27878
5	143497111-143507111	143502111	0.266895	3.27878
5	143497894-143507894	143502894	0.266895	3.2711
5	143498743-143508743	143503743	0.266895	3.27976
5	143500138-143510138	143505138	0.266895	3.24946
5	143500435-143510435	143505435	0.266895	3.24946
5	143503071-143513071	143508071	0.266895	3.30038
5	143504313-143514313	143509313	0.266895	3.318
5	143506768-143516768	143511768	0.266895	3.29082
5	143506878-143516878	143511878	0.266895	3.29082
5	143506992-143516992	143511992	0.266895	3.29082
5	143506993-143516993	143511993	0.266895	3.29082
5	143506999-143516999	143511999	0.266895	3.29082
5	143507218-143517218	143512218	0.266895	3.30423
5	143508157-143518157	143513157	0.266895	3.29959
5	143508662-143518662	143513662	0.185763	3.30778
5	143508947-143518947	143513947	0.266895	3.28344
5	143509137-143519137	143514137	0.266895	3.28344
5	143509949-143519949	143514949	0.266895	3.29498
5	143511181-143521181	143516181	0.266895	3.29554
5	143511225-143521225	143516225	0.266895	3.29554
5	143511262-143521262	143516262	0.266895	3.29554
5	143511888-143521888	143516888	0.266895	3.29886
5	143512290-143522290	143517290	0.176639	3.16906
5	143512767-143522767	143517767	0.176639	3.17121
5	143514380-143524380	143519380	0.266895	3.1877
5	143514759-143524759	143519759	0.176639	2.88988
5	143514988-143524988	143519988	0.266895	2.83263
5	143515170-143525170	143520170	0.266895	2.83263
5	143516522-143526522	143521522	0.266895	2.83751
5	143516647-143526647	143521647	0.266895	2.83914
5	143516806-143526806	143521806	0.266895	2.83914
5	143516915-143526915	143521915	0.266895	2.85361
5	143517202-143527202	143522202	0.266895	2.83795
5	143518594-143528594	143523594	0.266895	2.84737
5	143518707-143528707	143523707	0.266895	2.85262
5	143519392-143529392	143524392	0.266895	2.83903
5	143519969-143529969	143524969	0.266895	2.81073
5	143520436-143530436	143525436	0.266895	2.81073
5	143521224-143531224	143526224	0.185763	2.82315
5	143521503-143531503	143526503	0.176639	2.70692
5	143523987-143533987	143528987	0.176639	3.21721
5	143524101-143534101	143529101	0.176639	3.21721
5	143525673-143535673	143530673	0.176639	3.12934
5	143529052-143539052	143534052	0.185763	3.22269
5	143529943-143539943	143534943	0.176639	3.24463
5	143530983-143540983	143535983	0.176639	3.29951
5	143531076-143541076	143536076	0.176639	3.29951
5	143533070-143543070	143538070	0.176639	3.3651
5	143536443-143546443	143541443	0.176639	3.73377
5	143537736-143547736	143542736	0.176639	3.73281
5	143540301-143550301	143545301	0.176639	3.74707
5	143540444-143550444	143545444	0.176639	3.74707
5	143540584-143550584	143545584	0.176639	3.74707
5	143543205-143553205	143548205	0.176639	3.7423
5	143545734-143555734	143550734	0.176639	3.70804
5	143546189-143556189	143551189	0.176639	3.70804
5	143546722-143556722	143551722	0.176639	3.70804
5	143547895-143557895	143552895	0.176639	3.76371
5	143547930-143557930	143552930	0.185763	3.77413
5	143548292-143558292	143553292	0.176639	3.76941
5	143548644-143558644	143553644	0.176639	3.76941
5	143550555-143560555	143555555	0.185763	3.75008
5	143553280-143563280	143558280	0.176639	3.5002
5	143555037-143565037	143560037	0.176639	3.48655
5	143557095-143567095	143562095	0.176639	3.40611
5	143557410-143567410	143562410	0.176639	3.40611
5	143561852-143571852	143566852	0.176639	3.58706
5	143562398-143572398	143567398	0.176639	3.54023
5	143566420-143576420	143571420	0.176639	3.24873
5	143569391-143579391	143574391	0.185566	3.33858
5	143569393-143579393	143574393	0.185566	3.33858
5	143600879-143610879	143605879	0.185763	2.90859
5	143600881-143610881	143605881	0.185763	2.90859
5	143600883-143610883	143605883	0.185763	2.90859
5	143600885-143610885	143605885	0.185763	2.90859
5	143606255-143616255	143611255	0.185763	2.95628
5	143623332-143633332	143628332	0.220116	3.46565
5	143643381-143653381	143648381	0.176639	3.30868
5	143644342-143654342	143649342	0.176639	3.30751
5	143644405-143654405	143649405	0.176639	3.30751
5	143645230-143655230	143650230	0.176639	3.30556
5	143646473-143656473	143651473	0.176639	3.3254
5	143648538-143658538	143653538	0.176639	3.31898
5	143648543-143658543	143653543	0.176639	3.31898
5	143648545-143658545	143653545	0.176639	3.31898
5	143648549-143658549	143653549	0.176639	3.31898
5	143648770-143658770	143653770	0.176639	3.31901
5	143651004-143661004	143656004	0.176639	3.3212
5	143651005-143661005	143656005	0.176639	3.3212
5	143652614-143662614	143657614	0.176639	3.31392
5	143652661-143662661	143657661	0.176639	3.31392
5	143657172-143667172	143662172	0.176639	3.39041
5	143657739-143667739	143662739	0.176639	3.3993
5	143659233-143669233	143664233	0.176639	3.40136
5	143661846-143671846	143666846	0.176639	3.43845
5	143662837-143672837	143667837	0.176639	3.45124
5	143663193-143673193	143668193	0.176639	3.45158
5	143665969-143675969	143670969	0.176639	3.46544
5	143668478-143678478	143673478	0.176639	3.48983
5	143669357-143679357	143674357	0.176639	3.47704
5	143672039-143682039	143677039	0.176073	3.50389
5	143686347-143696347	143691347	0.176639	3.61946
5	143686421-143696421	143691421	0.241259	3.62126
5	143697250-143707250	143702250	0.198912	3.58614
5	143698651-143708651	143703651	0.198912	3.59687
5	143706058-143716058	143711058	0.176639	3.502
5	143706851-143716851	143711851	0.176639	3.5222
5	143712100-143722100	143717100	0.198624	3.44108
5	143713275-143723275	143718275	0.241259	3.38836
5	143713691-143723691	143718691	0.241259	3.38794
5	143715801-143725801	143720801	0.241259	3.38281
5	143716236-143726236	143721236	0.241259	3.39519
5	143716705-143726705	143721705	0.241259	3.39554
5	143717362-143727362	143722362	0.198912	3.44138
5	143717549-143727549	143722549	0.241259	3.40425
5	143718168-143728168	143723168	0.241259	3.40447
5	143718254-143728254	143723254	0.241259	3.40447
5	143719291-143729291	143724291	0.241259	3.42469
5	143719567-143729567	143724567	0.241259	3.42463
5	143719833-143729833	143724833	0.241259	3.4247
5	143721169-143731169	143726169	0.198624	3.49892
5	143721826-143731826	143726826	0.241259	3.46754
5	143723710-143733710	143728710	0.241259	3.47416
5	143723995-143733995	143728995	0.241259	3.47416
5	143724781-143734781	143729781	0.176073	3.50483
5	143724814-143734814	143729814	0.241259	3.48802
5	143725148-143735148	143730148	0.176639	3.4865
5	143726341-143736341	143731341	0.241259	3.51277
5	143726656-143736656	143731656	0.176639	3.50762
5	143728359-143738359	143733359	0.176639	3.51858
5	143728380-143738380	143733380	0.241259	3.52225
5	143729877-143739877	143734877	0.241259	3.52473
5	143729919-143739919	143734919	0.241259	3.52473
5	143730508-143740508	143735508	0.176639	3.50484
5	143730690-143740690	143735690	0.241259	3.51353
5	143730709-143740709	143735709	0.241259	3.51353
5	143731065-143741065	143736065	0.266895	3.50509
5	143731937-143741937	143736937	0.266895	3.45046
5	143732147-143742147	143737147	0.266895	3.45046
5	143732999-143742999	143737999	0.266895	3.45046
5	143733607-143743607	143738607	0.176639	3.44265
5	143733667-143743667	143738667	0.266895	3.44782
5	143736090-143746090	143741090	0.176639	3.47048
5	143738229-143748229	143743229	0.176639	3.50123
5	143738700-143748700	143743700	0.216351	3.42823
5	143739008-143749008	143744008	0.176639	3.41063
5	143739326-143749326	143744326	0.241259	3.41501
5	143739930-143749930	143744930	0.241259	3.41501
5	143740426-143750426	143745426	0.241259	3.41501
5	143741207-143751207	143746207	0.198912	3.43851
5	143741337-143751337	143746337	0.176073	3.47752
5	143742210-143752210	143747210	0.266895	3.45675
5	143743886-143753886	143748886	0.266895	3.67569
5	143744143-143754143	143749143	0.241259	3.67105
5	143744653-143754653	143749653	0.176639	3.66213
5	143745110-143755110	143750110	0.266895	3.60036
5	143745481-143755481	143750481	0.266895	3.5962
5	143746848-143756848	143751848	0.176639	3.59174
5	143747742-143757742	143752742	0.266895	3.60048
5	143747849-143757849	143752849	0.266895	3.60048
5	143748246-143758246	143753246	0.241259	3.60468
5	143750047-143760047	143755047	0.241259	3.61427
5	143750567-143760567	143755567	0.176639	3.60224
5	143751351-143761351	143756351	0.266895	3.60631
5	143751790-143761790	143756790	0.266895	3.60631
5	143752062-143762062	143757062	0.266895	3.60279
5	143752258-143762258	143757258	0.176639	3.59396
5	143753497-143763497	143758497	0.198912	3.59876
5	143755368-143765368	143760368	0.198912	3.59006
5	143758829-143768829	143763829	0.176639	3.60076
5	143758918-143768918	143763918	0.176639	3.60076
5	143758957-143768957	143763957	0.176639	3.60076
5	143759179-143769179	143764179	0.176639	3.60183
5	143759360-143769360	143764360	0.176639	3.60183
5	143759428-143769428	143764428	0.176639	3.60183
5	143759513-143769513	143764513	0.176639	3.60183
5	143759614-143769614	143764614	0.176639	3.60183
5	143760051-143770051	143765051	0.176639	3.60183
5	143760178-143770178	143765178	0.176639	3.60183
5	143760219-143770219	143765219	0.176639	3.60183
5	143760263-143770263	143765263	0.176639	3.60183
5	143760389-143770389	143765389	0.176639	3.60183
5	143766863-143776863	143771863	0.241259	3.67387
5	143767004-143777004	143772004	0.241259	3.67387
5	143767334-143777334	143772334	0.241259	3.67611
5	143767379-143777379	143772379	0.241259	3.67611
5	143767440-143777440	143772440	0.241259	3.67611
5	143767478-143777478	143772478	0.241259	3.67611
5	143767591-143777591	143772591	0.241259	3.67611
5	143767787-143777787	143772787	0.216351	3.6812
5	143768093-143778093	143773093	0.241259	3.6743
5	143768094-143778094	143773094	0.241259	3.6743
5	143768364-143778364	143773364	0.241259	3.67536
5	143768419-143778419	143773419	0.241259	3.67536
5	143768461-143778461	143773461	0.241259	3.67536
5	143768918-143778918	143773918	0.198624	3.7124
5	143769161-143779161	143774161	0.241259	3.69394
5	143769314-143779314	143774314	0.241259	3.69394
5	143769327-143779327	143774327	0.241259	3.69394
5	143770073-143780073	143775073	0.241259	3.70718
5	143770141-143780141	143775141	0.198912	3.70625
5	143770198-143780198	143775198	0.176639	3.69472
5	143770401-143780401	143775401	0.241259	3.69603
5	143770911-143780911	143775911	0.216351	3.72445
5	143771689-143781689	143776689	0.198912	3.71192
5	143774101-143784101	143779101	0.198624	3.71819
5	143774192-143784192	143779192	0.198624	3.7296
5	143774330-143784330	143779330	0.198624	3.72758
5	143774387-143784387	143779387	0.198624	3.72865
5	143774473-143784473	143779473	0.198624	3.72865
5	143774474-143784474	143779474	0.198624	3.72865
5	143774504-143784504	143779504	0.176639	3.72768
5	143774706-143784706	143779706	0.198912	3.7288
5	143774815-143784815	143779815	0.176639	3.72978
5	143774886-143784886	143779886	0.176639	3.70844
5	143775066-143785066	143780066	0.241259	3.70664
5	143775139-143785139	143780139	0.241259	3.70664
5	143775210-143785210	143780210	0.241259	3.70664
5	143775410-143785410	143780410	0.198624	3.70873
5	143775503-143785503	143780503	0.198912	3.69836
5	143775692-143785692	143780692	0.176639	3.82946
5	143777383-143787383	143782383	0.198624	3.84192
5	143777567-143787567	143782567	0.198624	3.84192
5	143777658-143787658	143782658	0.198912	3.84161
5	143778586-143788586	143783586	0.198912	3.8228
5	143781739-143791739	143786739	0.198912	3.86154
5	143787037-143797037	143792037	0.198912	3.84925
5	143793139-143803139	143798139	0.198912	3.69298
5	143798431-143808431	143803431	0.198912	3.56477
5	143803175-143813175	143808175	0.198912	3.54194
5	143803902-143813902	143808902	0.177556	3.54545
5	143804454-143814454	143809454	0.198912	3.52166
5	143804553-143814553	143809553	0.198912	3.52166
5	143804852-143814852	143809852	0.198912	3.52166
5	143805449-143815449	143810449	0.198912	3.52166
5	143805476-143815476	143810476	0.198912	3.52166
5	143806852-143816852	143811852	0.177556	3.56562
5	143806902-143816902	143811902	0.216299	3.57316
5	143807290-143817290	143812290	0.176639	3.57695
5	143807298-143817298	143812298	0.177556	3.5723
5	143807680-143817680	143812680	0.216299	3.57074
5	143807958-143817958	143812958	0.216299	3.57074
5	143808375-143818375	143813375	0.216299	3.57074
5	143808439-143818439	143813439	0.177556	3.57087
5	143809302-143819302	143814302	0.216351	3.56701
5	143810420-143820420	143815420	0.198624	3.57906
5	143810608-143820608	143815608	0.216299	3.57982
5	143811293-143821293	143816293	0.198624	3.62258
5	143812262-143822262	143817262	0.198624	3.6243
5	143814366-143824366	143819366	0.176639	3.63304
5	143815271-143825271	143820271	0.176639	3.64121
5	143815933-143825933	143820933	0.198912	3.6445
5	143816365-143826365	143821365	0.176639	3.65282
5	143816612-143826612	143821612	0.176639	3.63906
5	143816991-143826991	143821991	0.198912	3.64612
5	143819150-143829150	143824150	0.176639	3.6499
5	143819435-143829435	143824435	0.212861	3.6824
5	143824502-143834502	143829502	0.187071	3.55275
5	143824695-143834695	143829695	0.187071	3.55275
5	143825721-143835721	143830721	0.187071	3.55711
5	143825773-143835773	143830773	0.187071	3.55711
5	143826138-143836138	143831138	0.187071	3.55663
5	143840832-143850832	143845832	0.187071	3.52694
5	143842974-143852974	143847974	0.187071	3.52943
5	143843702-143853702	143848702	0.187071	3.52468
5	143845245-143855245	143850245	0.206525	3.52742
5	143845786-143855786	143850786	0.283682	3.56276
5	143846008-143856008	143851008	0.283682	3.56276
5	143846089-143856089	143851089	0.283682	3.56276
5	143846151-143856151	143851151	0.283682	3.56276
5	143846182-143856182	143851182	0.283682	3.56276
5	143846398-143856398	143851398	0.283682	3.56276
5	143846401-143856401	143851401	0.283682	3.56276
5	143846498-143856498	143851498	0.283682	3.56276
5	143847075-143857075	143852075	0.198624	3.49829
5	143847629-143857629	143852629	0.198912	3.56861
5	143848415-143858415	143853415	0.187071	3.56668
5	143848618-143858618	143853618	0.283682	3.57404
5	143848694-143858694	143853694	0.187071	3.57332
5	143848713-143858713	143853713	0.198624	3.57598
5	143848719-143858719	143853719	0.283682	3.56828
5	143849455-143859455	143854455	0.187071	3.5667
5	143849526-143859526	143854526	0.187071	3.56466
5	143849687-143859687	143854687	0.187071	3.56466
5	143849728-143859728	143854728	0.187071	3.56466
5	143849747-143859747	143854747	0.187071	3.56466
5	143849787-143859787	143854787	0.187071	3.55886
5	143850124-143860124	143855124	0.187071	3.56388
5	143850140-143860140	143855140	0.187071	3.56388
5	143850280-143860280	143855280	0.187071	3.56388
5	143850553-143860553	143855553	0.187071	3.56142
5	143850557-143860557	143855557	0.187071	3.56142
5	143850830-143860830	143855830	0.187071	3.56142
5	143850867-143860867	143855867	0.187071	3.56142
5	143850977-143860977	143855977	0.187071	3.56142
5	143851220-143861220	143856220	0.187071	3.56142
5	143851241-143861241	143856241	0.187071	3.56142
5	143853283-143863283	143858283	0.187071	3.58067
5	143853403-143863403	143858403	0.187071	3.57136
5	143853892-143863892	143858892	0.198912	3.57766
5	143854167-143864167	143859167	0.198912	3.57766
5	143855384-143865384	143860384	0.187071	3.58311
5	143855836-143865836	143860836	0.187071	3.57537
5	143856998-143866998	143861998	0.187071	3.57076
5	143859293-143869293	143864293	0.187071	3.57946
5	143861831-143871831	143866831	0.198912	3.56918
5	143862655-143872655	143867655	0.216299	3.56896
5	143875647-143885647	143880647	0.198912	3.7124
5	143877449-143887449	143882449	0.243104	3.70601
5	143877588-143887588	143882588	0.198912	3.69935
5	143878333-143888333	143883333	0.243104	3.70657
5	143880886-143890886	143885886	0.198912	3.68637
5	143881677-143891677	143886677	0.204596	3.66721
5	143885332-143895332	143890332	0.198912	3.68127
5	143885422-143895422	143890422	0.204596	3.67402
5	143885652-143895652	143890652	0.204596	3.66014
5	143885729-143895729	143890729	0.204596	3.66014
5	143886102-143896102	143891102	0.204596	3.65974
5	143886306-143896306	143891306	0.204596	3.65974
5	143890837-143900837	143895837	0.198912	3.66046
5	143890920-143900920	143895920	0.204596	3.67209
5	143891753-143901753	143896753	0.216299	3.68327
5	143891765-143901765	143896765	0.204596	3.67282
5	143891862-143901862	143896862	0.204596	3.67282
5	143892407-143902407	143897407	0.198912	3.66686
5	143893276-143903276	143898276	0.204596	3.67502
5	143893702-143903702	143898702	0.198912	3.67912
5	143895638-143905638	143900638	0.216299	3.674
5	143895639-143905639	143900639	0.216299	3.674
5	143896027-143906027	143901027	0.198912	3.66768
5	143896152-143906152	143901152	0.198912	3.66768
5	143899024-143909024	143904024	0.216299	3.72509
5	143899246-143909246	143904246	0.198912	3.72721
5	143901621-143911621	143906621	0.198912	3.58632
5	143903143-143913143	143908143	0.198912	3.59244
5	143907288-143917288	143912288	0.198912	3.6021
5	143907708-143917708	143912708	0.198912	3.6021
5	143909380-143919380	143914380	0.198912	3.57699
5	143911777-143921777	143916777	0.198912	3.56214
5	143913060-143923060	143918060	0.198912	3.55613
5	143913329-143923329	143918329	0.198912	3.55613
5	143913434-143923434	143918434	0.198912	3.55589
5	143914119-143924119	143919119	0.198912	3.54719
5	143925875-143935875	143930875	0.198912	3.95768
5	143926528-143936528	143931528	0.198912	3.95781
5	143931685-143941685	143936685	0.198912	3.9816	SLITRK6
5	143931883-143941883	143936883	0.185763	3.98663
5	143935039-143945039	143940039	0.176073	4.00656
5	143935887-143945887	143940887	0.198912	4.01285
5	143939986-143949986	143944986	0.198912	3.8988	_
5	143957353-143967353	143962353	0.228709	3.96849
5	143958741-143968741	143963741	0.198912	4.0526
5	143958826-143968826	143963826	0.228709	4.06385
5	143962128-143972128	143967128	0.220116	4.06426
5	143962189-143972189	143967189	0.220116	4.06426
5	143962190-143972190	143967190	0.220116	4.06426
5	143962505-143972505	143967505	0.220116	4.08532
5	143963147-143973147	143968147	0.220116	4.08532
5	143963207-143973207	143968207	0.220116	4.08532
5	143963429-143973429	143968429	0.220116	4.08532
5	143963788-143973788	143968788	0.220116	4.10331
5	143963933-143973933	143968933	0.220116	4.10331
5	143964087-143974087	143969087	0.220116	4.10331
5	143964171-143974171	143969171	0.220116	4.10331
5	143964657-143974657	143969657	0.247765	4.09999
5	143964736-143974736	143969736	0.220116	4.09616
5	143970043-143980043	143975043	0.198912	4.1411
5	143973533-143983533	143978533	0.198912	4.11348
5	143974654-143984654	143979654	0.198912	4.42823
5	143981625-143991625	143986625	0.198912	4.47268
5	143986931-143996931	143991931	0.280227	4.51892
5	143994329-144004329	143999329	0.198912	4.39145
5	144006513-144016513	144011513	0.176639	3.78084
5	144008778-144018778	144013778	0.198912	3.73213
5	144012132-144022132	144017132	0.176639	3.67895
5	144017365-144027365	144022365	0.198912	3.88706
5	144046083-144056083	144051083	0.179744	4.74282
5	144053426-144063426	144058426	0.179744	4.58797
5	144053510-144063510	144058510	0.178706	4.62436
5	144053539-144063539	144058539	0.298246	4.61608
5	144053596-144063596	144058596	0.179744	4.60222
5	144065401-144075401	144070401	0.179744	4.57819
5	144069399-144079399	144074399	0.179744	4.6145
5	144073674-144083674	144078674	0.178706	4.57312
5	144073678-144083678	144078678	0.178706	4.57312
5	144074822-144084822	144079822	0.179744	4.56411
5	144075192-144085192	144080192	0.179744	4.56411
5	144075581-144085581	144080581	0.179744	4.55311
5	144075935-144085935	144080935	0.179744	4.55311
5	144076493-144086493	144081493	0.179744	4.55311
5	144078417-144088417	144083417	0.198912	4.69064
5	144079323-144089323	144084323	0.179744	4.65509
5	144079816-144089816	144084816	0.179744	4.65509
5	144079981-144089981	144084981	0.179744	4.65509
5	144084583-144094583	144089583	0.179744	4.67011
5	144088039-144098039	144093039	0.179744	4.56394
5	144104455-144114455	144109455	0.179744	4.52275
5	144106843-144116843	144111843	0.179744	4.48748
5	144108589-144118589	144113589	0.179744	4.48148
5	144113952-144123952	144118952	0.198912	4.38202
5	144116644-144126644	144121644	0.198912	4.40436
5	144130168-144140168	144135168	0.222441	4.41956
5	144134459-144144459	144139459	0.198912	4.25874
5	144178734-144188734	144183734	0.198912	3.63945
5	144178735-144188735	144183735	0.198912	3.63945
5	144191652-144201652	144196652	0.198912	3.53215
5	144197827-144207827	144202827	0.198912	3.41549
5	144234130-144244130	144239130	0.266895	3.42864
5	144237830-144247830	144242830	0.198912	3.40314
5	144238300-144248300	144243300	0.210466	3.49064
5	144239373-144249373	144244373	0.266895	3.26895
5	144239602-144249602	144244602	0.198912	3.26439
5	144244119-144254119	144249119	0.266895	3.25743
5	144250498-144260498	144255498	0.266895	3.26825
5	144254207-144264207	144259207	0.266895	3.25352
5	144254208-144264208	144259208	0.266895	3.25352
5	144258298-144268298	144263298	0.198912	3.28751
5	144315158-144325158	144320158	0.198912	3.16892
5	144318480-144328480	144323480	0.198912	3.16773
5	144341062-144351062	144346062	0.198912	3.13899
5	144344101-144354101	144349101	0.198912	3.13843
5	144363570-144373570	144368570	0.176639	3.0708
5	144380962-144390962	144385962	0.198912	2.97898
5	144381591-144391591	144386591	0.198912	2.97906
5	144411534-144421534	144416534	0.198912	3.02958
5	144412708-144422708	144417708	0.198912	3.03228
5	144414137-144424137	144419137	0.234423	3.05243
5	144414372-144424372	144419372	0.241259	3.05102
5	144422028-144432028	144427028	0.241259	3.05233
5	144422201-144432201	144427201	0.241259	3.03549
5	144453326-144463326	144458326	0.198912	3.03478
5	144457971-144467971	144462971	0.198912	3.03198
5	144458924-144468924	144463924	0.198912	3.01906
5	144469317-144479317	144474317	0.198912	3.00904
5	144470584-144480584	144475584	0.198912	3.02203
5	144473271-144483271	144478271	0.176639	3.05296
5	144475616-144485616	144480616	0.198912	2.97392
5	144479737-144489737	144484737	0.198912	2.98969
5	144481740-144491740	144486740	0.198912	2.99858
5	144493811-144503811	144498811	0.198912	3.03587
5	144494716-144504716	144499716	0.198912	3.04367
5	144495476-144505476	144500476	0.198912	3.044
5	144495875-144505875	144500875	0.198912	3.04128
5	144496046-144506046	144501046	0.198912	3.04128
5	144501318-144511318	144506318	0.198912	3.02884
5	144501443-144511443	144506443	0.198912	3.02835
5	144502768-144512768	144507768	0.198912	3.03243
5	144503418-144513418	144508418	0.198912	3.03303
5	144503438-144513438	144508438	0.198912	3.03303
5	144504187-144514187	144509187	0.198912	3.01662
5	144504490-144514490	144509490	0.198912	3.01662
5	144505593-144515593	144510593	0.198912	2.99155
5	144506392-144516392	144511392	0.198912	2.99007
5	144507165-144517165	144512165	0.198912	2.99007
5	144507791-144517791	144512791	0.198912	3.00113
5	144509277-144519277	144514277	0.198912	3.00042
5	144514785-144524785	144519785	0.198912	2.80796
5	144528982-144538982	144533982	0.198912	2.79963
5	144533273-144543273	144538273	0.216351	2.85746
5	144534063-144544063	144539063	0.176639	2.9727
5	144551310-144561310	144556310	0.198912	2.89021
5	144555858-144565858	144560858	0.176639	2.9189
5	144563840-144573840	144568840	0.198912	2.89776
5	144570574-144580574	144575574	0.198912	2.90551
5	144580063-144590063	144585063	0.198912	2.9394
5	144583489-144593489	144588489	0.198912	2.90742
5	144589901-144599901	144594901	0.198912	2.91463
5	144602665-144612665	144607665	0.198912	2.78679
5	144606410-144616410	144611410	0.198912	2.81515
5	144606575-144616575	144611575	0.279559	2.81694
5	144615029-144625029	144620029	0.198912	2.80961
5	144621588-144631588	144626588	0.198912	3.30203
5	144623591-144633591	144628591	0.176639	3.48418
5	144624646-144634646	144629646	0.198912	3.47295
5	144624693-144634693	144629693	0.176639	3.47318
5	144625566-144635566	144630566	0.176639	3.48195
5	144625624-144635624	144630624	0.176639	3.48234
5	144625827-144635827	144630827	0.198912	3.47354
5	144626009-144636009	144631009	0.176639	3.47237
5	144627043-144637043	144632043	0.176639	3.34813
5	144628723-144638723	144633723	0.203054	3.36124
5	144628753-144638753	144633753	0.203054	3.36124
5	144629034-144639034	144634034	0.206525	3.36021
5	144629710-144639710	144634710	0.176639	3.36831
5	144629758-144639758	144634758	0.198912	3.37275
5	144631949-144641949	144636949	0.176639	3.36149
5	144633113-144643113	144638113	0.198912	3.34316
5	144633500-144643500	144638500	0.198912	3.34316
5	144636348-144646348	144641348	0.198912	3.40222
5	144636475-144646475	144641475	0.208649	3.38624
5	144636677-144646677	144641677	0.198912	3.39689
5	144637530-144647530	144642530	0.198912	3.3785
5	144639771-144649771	144644771	0.198912	3.32684
5	144642991-144652991	144647991	0.198912	3.27185
5	144643176-144653176	144648176	0.198912	3.27326
5	144643335-144653335	144648335	0.198912	3.26051
5	144646126-144656126	144651126	0.198912	3.27636
5	144647129-144657129	144652129	0.198912	3.24662
5	144651624-144661624	144656624	0.198912	3.3897
5	144655449-144665449	144660449	0.198912	3.31038
5	144655450-144665450	144660450	0.198912	3.31038
5	144656223-144666223	144661223	0.176639	3.30872
5	144657009-144667009	144662009	0.176639	3.31085
5	144657265-144667265	144662265	0.198912	3.31233
5	144658094-144668094	144663094	0.176639	3.30457
5	144658991-144668991	144663991	0.176639	3.30731
5	144659385-144669385	144664385	0.176639	3.31134
5	144659614-144669614	144664614	0.176639	3.31134
5	144660559-144670559	144665559	0.198912	3.31972
5	144660824-144670824	144665824	0.188039	3.31984
5	144661665-144671665	144666665	0.198912	3.33677
5	144663183-144673183	144668183	0.188039	3.38436
5	144663846-144673846	144668846	0.198912	3.37743
5	144664794-144674794	144669794	0.198912	3.35564
5	144667324-144677324	144672324	0.198912	3.35305
5	144674806-144684806	144679806	0.198912	3.38246
5	144675133-144685133	144680133	0.198912	3.37735
5	144676926-144686926	144681926	0.198912	3.3662
5	144677329-144687329	144682329	0.198912	3.3802
5	144677646-144687646	144682646	0.198912	3.35008
5	144681406-144691406	144686406	0.198912	3.265
5	144682612-144692612	144687612	0.198912	3.26255
5	144702730-144712730	144707730	0.198912	3.17577
5	144706365-144716365	144711365	0.198912	3.20479
5	144710598-144720598	144715598	0.266895	3.15966
5	144718411-144728411	144723411	0.287736	2.90236
5	144719752-144729752	144724752	0.198912	3.06733
5	144735826-144745826	144740826	0.198912	3.0652
5	144739561-144749561	144744561	0.198912	3.76971
5	144743863-144753863	144748863	0.198912	3.80587
5	144749214-144759214	144754214	0.198912	3.70942
5	144751747-144761747	144756747	0.198912	4.10947
5	144752979-144762979	144757979	0.198912	4.10376
5	144753595-144763595	144758595	0.198912	4.11488
5	144757933-144767933	144762933	0.198912	3.9663
5	144759936-144769936	144764936	0.198912	3.9663
5	144761497-144771497	144766497	0.198912	3.9663
5	144765017-144775017	144770017	0.198912	4.17102
5	144765565-144775565	144770565	0.198912	4.20411
5	144766455-144776455	144771455	0.198912	4.22506
5	144766456-144776456	144771456	0.198912	4.22506
5	144767708-144777708	144772708	0.198912	4.19546
5	144770959-144780959	144775959	0.198912	4.1172
5	144771142-144781142	144776142	0.198912	4.1172
5	144774142-144784142	144779142	0.198912	4.02487
5	144776697-144786697	144781697	0.198912	4.04629
[truncated: 1,881 more rows]

## Sheet: S1d(Fst_xpehh_top1_Pastel-Balck
CHR	Region (±5 kb)	SNP Position	FST	normxpehh	Gene
1	120903954-120913954	120908954	0.57882	2.729	_
1	6913932-6923932	6918932	0.634344	2.57137	PRKN
3	127213499-127223499	127218499	0.581205	2.49163	TSHZ1
3	127225201-127235201	127230201	0.855615	2.50953
3	127226629-127236629	127231629	0.854486	2.57256
3	127231276-127241276	127236276	0.855615	2.52972
3	127233041-127243041	127238041	0.855615	2.53779
3	127233042-127243042	127238042	0.855615	2.53779
3	127233602-127243602	127238602	0.855615	2.54227
3	127234503-127244503	127239503	0.855615	2.44281
3	127234685-127244685	127239685	0.855615	2.44281
3	127760070-127770070	127765070	0.584397	2.5118
3	127760743-127770743	127765743	0.748002	2.48079
3	127760748-127770748	127765748	0.822151	2.47627
3	127760805-127770805	127765805	0.634949	2.56272
3	127765401-127775401	127770401	0.748002	2.48992
3	127767939-127777939	127772939	0.748002	2.4562
3	127768606-127778606	127773606	0.748002	2.4562
3	127770879-127780879	127775879	0.748002	2.48613
3	127770913-127780913	127775913	0.748002	2.48613
3	127771407-127781407	127776407	0.748002	2.48613
3	127771618-127781618	127776618	0.748002	2.4991
3	127771650-127781650	127776650	0.748002	2.4991
3	127771956-127781956	127776956	0.748002	2.50031
3	127772786-127782786	127777786	0.748002	2.51047
3	127774120-127784120	127779120	0.748002	2.53468
3	127774317-127784317	127779317	0.748002	2.55599
3	127776678-127786678	127781678	0.748002	2.50163
3	127780066-127790066	127785066	0.748002	2.54064
3	127226629-127236629	127231629	0.854486	2.57256	ZADH2
3	127231276-127241276	127236276	0.855615	2.52972
3	127233041-127243041	127238041	0.855615	2.53779
3	127233042-127243042	127238042	0.855615	2.53779
3	127233602-127243602	127238602	0.855615	2.54227
3	127234503-127244503	127239503	0.855615	2.44281
3	127234685-127244685	127239685	0.855615	2.44281
3	127795279-127805279	127800279	0.602439	2.54921	CNDP1
3	127800966-127810966	127805966	0.596952	2.50293
3	127802471-127812471	127807471	0.855615	2.47807
3	127802990-127812990	127807990	0.694579	2.51937
3	127803238-127813238	127808238	0.694579	2.52227
3	127807423-127817423	127812423	0.855615	2.50655
3	127807537-127817537	127812537	0.855615	2.50826
3	127808212-127818212	127813212	0.855615	2.503
3	127808367-127818367	127813367	0.855615	2.50806
3	127809756-127819756	127814756	0.602439	2.53508
3	127809862-127819862	127814862	0.602439	2.53508
3	127810289-127820289	127815289	0.822151	2.53109
3	127811014-127821014	127816014	0.822151	2.52707
3	127811593-127821593	127816593	0.822151	2.51731
3	127811943-127821943	127816943	0.713686	2.51208
3	127812092-127822092	127817092	0.713686	2.51208
3	127812746-127822746	127817746	0.822151	2.5613
3	127815475-127825475	127820475	0.822151	2.61796
3	127815873-127825873	127820873	0.822151	2.61881
3	127816246-127826246	127821246	0.822151	2.63214
3	127816455-127826455	127821455	0.741525	2.64459
3	127816736-127826736	127821736	0.822151	2.64276
3	127817784-127827784	127822784	0.655517	2.66516
3	127818231-127828231	127823231	0.713686	2.6609
3	127820976-127830976	127825976	0.713686	2.64728
3	127823163-127833163	127828163	0.596952	2.6625
3	127827971-127837971	127832971	0.817896	2.58702
3	127828160-127838160	127833160	0.781096	2.58769
3	127828280-127838280	127833280	0.781096	2.58883
3	127829967-127839967	127834967	0.781096	2.59983
3	127827971-127837971	127832971	0.817896	2.58702	CNDP2
3	127828160-127838160	127833160	0.781096	2.58769
3	127828280-127838280	127833280	0.781096	2.58883
3	127829967-127839967	127834967	0.781096	2.59983
3	127833184-127843184	127838184	0.822151	2.6157
3	127834001-127844001	127839001	0.822151	2.65986
3	132214454-132224454	132219454	0.61129	2.59624	_
3	136814007-136824007	136819007	0.5696	2.52038	BCL2
3	136814892-136824892	136819892	0.5696	2.51948
3	137467413-137477413	137472413	0.596952	2.45212	_
3	137468165-137478165	137473165	0.596952	2.44349
3	137470162-137480162	137475162	0.596952	2.45531
3	137470384-137480384	137475384	0.596952	2.45925
3	137476091-137486091	137481091	0.596952	2.51797
3	137476236-137486236	137481236	0.596952	2.50252
3	137516202-137526202	137521202	0.579701	2.56977	TNFRSF11A
3	137516452-137526452	137521452	0.579701	2.56022
3	137518259-137528259	137523259	0.579701	2.6069
3	137518655-137528655	137523655	0.579701	2.6005
3	137518711-137528711	137523711	0.579701	2.6005
3	137808396-137818396	137813396	0.596952	2.51586	_
3	137808526-137818526	137813526	0.596952	2.52703
3	229061017-229071017	229066017	0.636374	2.74168	SPRING1
3	229073071-229083071	229078071	0.636374	2.85761
3	229076935-229086935	229081935	0.636374	2.87624
3	229086097-229096097	229091097	0.608419	2.79	_
3	229095983-229105983	229100983	0.608419	2.62109
3	229116292-229126292	229121292	0.608419	2.53261
3	229125563-229135563	229130563	0.608419	2.49253
3	229180464-229190464	229185464	0.608419	2.51269
3	229181299-229191299	229186299	0.608419	2.81421
3	229193200-229203200	229198200	0.608419	2.89346
3	229197826-229207826	229202826	0.608419	2.93255
3	229198943-229208943	229203943	0.608419	2.9319
3	229198988-229208988	229203988	0.608419	2.9319
3	229200095-229210095	229205095	0.608419	2.86391
3	229203792-229213792	229208792	0.608419	2.75673
3	229204962-229214962	229209962	0.608419	2.75673
3	229205356-229215356	229210356	0.581205	2.88576
3	229210086-229220086	229215086	0.608419	2.85697
3	229212686-229222686	229217686	0.608419	2.87815
3	229217307-229227307	229222307	0.608419	2.80662
3	229226169-229236169	229231169	0.608419	2.75076
3	229226179-229236179	229231179	0.608419	2.75076
3	229226379-229236379	229231379	0.608419	2.65993
3	229228524-229238524	229233524	0.581205	2.67218
3	229228770-229238770	229233770	0.581205	2.69458
3	229231408-229241408	229236408	0.608419	2.90308
3	229243479-229253479	229248479	0.608419	2.5377
3	229244681-229254681	229249681	0.608419	2.52937
3	229248954-229258954	229253954	0.608419	2.59767
3	229256580-229266580	229261580	0.608419	2.6149
3	229258951-229268951	229263951	0.608419	2.65874
3	229259592-229269592	229264592	0.608419	2.63198
3	229291627-229301627	229296627	0.579116	2.57379
3	229317492-229327492	229322492	0.579116	2.61393
3	229319324-229329324	229324324	0.579116	2.78115
3	229321755-229331755	229326755	0.579116	2.6672
3	229324740-229334740	229329740	0.579116	2.74969
3	229329419-229339419	229334419	0.608419	2.62197
3	229329662-229339662	229334662	0.608419	2.72868
3	229332985-229342985	229337985	0.608419	2.87579
3	229340431-229350431	229345431	0.579116	2.44335	MED13L
3	229347620-229357620	229352620	0.608419	2.44436
3	229349673-229359673	229354673	0.608419	2.44436
3	229350448-229360448	229355448	0.608419	2.67817
3	229372946-229382946	229377946	0.608419	2.44163
3	229417248-229427248	229422248	0.608419	2.44692
3	229427701-229437701	229432701	0.579116	2.68084
3	229442593-229452593	229447593	0.608419	2.85412
3	229447632-229457632	229452632	0.608419	2.7962
3	229466527-229476527	229471527	0.608419	2.97741
3	229473094-229483094	229478094	0.579116	3.00676
3	229475200-229485200	229480200	0.579116	2.94668
3	229477010-229487010	229482010	0.579116	3.09067
3	229479793-229489793	229484793	0.608419	2.98028
3	229486667-229496667	229491667	0.579116	3.03014
3	229491641-229501641	229496641	0.579116	2.92201
3	229501944-229511944	229506944	0.579116	2.90149
3	229507588-229517588	229512588	0.579116	2.80762
3	229508277-229518277	229513277	0.579116	2.80762
3	229508625-229518625	229513625	0.584397	2.72513
3	229512252-229522252	229517252	0.579116	3.03008
3	229514047-229524047	229519047	0.579116	3.003
3	229517265-229527265	229522265	0.608419	2.94554
3	229521248-229531248	229526248	0.608419	3.06162
3	229523524-229533524	229528524	0.608419	3.02961
3	229535733-229545733	229540733	0.579116	3.10968
3	229538878-229548878	229543878	0.579116	2.96011
3	229541526-229551526	229546526	0.608419	2.95782
3	229550045-229560045	229555045	0.608419	2.75992
3	229555166-229565166	229560166	0.579116	2.86735
3	229560103-229570103	229565103	0.608419	2.8945
3	229560782-229570782	229565782	0.608419	2.8945
3	229561791-229571791	229566791	0.579116	2.98701
3	229565298-229575298	229570298	0.579116	2.96606
3	229569252-229579252	229574252	0.579116	2.93211
3	229575893-229585893	229580893	0.579116	2.92625
3	229589212-229599212	229594212	0.579116	2.84605
3	229593761-229603761	229598761	0.579116	2.88653
3	229597924-229607924	229602924	0.608419	2.95778
3	229599857-229609857	229604857	0.579116	2.8311
3	229601007-229611007	229606007	0.608419	2.82131
3	229609165-229619165	229614165	0.579116	2.80101
3	229616369-229626369	229621369	0.608419	2.97084
3	229616870-229626870	229621870	0.579116	2.97227
3	229617486-229627486	229622486	0.579116	2.97227
3	229621521-229631521	229626521	0.579116	3.01359
3	229623011-229633011	229628011	0.608419	3.01943
3	229624853-229634853	229629853	0.579116	3.01371
3	229627859-229637859	229632859	0.608419	3.13652
3	229641517-229651517	229646517	0.579116	2.69888
3	229665858-229675858	229670858	0.608419	2.48064	_
3	229704584-229714584	229709584	0.608419	2.53703
3	229704585-229714585	229709585	0.608419	2.53703
3	229704765-229714765	229709765	0.608419	2.53703
3	229704964-229714964	229709964	0.608419	2.53703
3	229715740-229725740	229720740	0.608419	2.69662
3	229737277-229747277	229742277	0.608419	2.61875
3	229781049-229791049	229786049	0.587158	2.75949
3	229785851-229795851	229790851	0.587158	2.73143
3	229788141-229798141	229793141	0.587158	2.62307
3	229790317-229800317	229795317	0.587158	2.64075
3	229827365-229837365	229832365	0.608419	2.70069
3	229827812-229837812	229832812	0.608419	2.70069
3	229827865-229837865	229832865	0.608419	2.70069
3	229844675-229854675	229849675	0.608419	2.88527
3	229868556-229878556	229873556	0.608419	2.94442
3	230026189-230036189	230031189	0.608419	2.8209
3	230038427-230048427	230043427	0.608419	2.5652
3	230064636-230074636	230069636	0.608419	2.5446
3	230080440-230090440	230085440	0.608419	2.64072
3	230122106-230132106	230127106	0.608419	2.97618
3	230177880-230187880	230182880	0.586622	2.78227
3	230182910-230192910	230187910	0.608419	2.94464
3	230231862-230241862	230236862	0.608419	2.88165
3	230280709-230290709	230285709	0.608419	2.91876
3	230323901-230333901	230328901	0.608419	3.08564
3	230331626-230341626	230336626	0.608419	3.26206
3	230374134-230384134	230379134	0.581205	3.07455
3	230449930-230459930	230454930	0.581205	2.96142
3	230457075-230467075	230462075	0.581205	3.05471
3	230470093-230480093	230475093	0.581205	3.07279
3	230473358-230483358	230478358	0.581205	2.96638
3	230474051-230484051	230479051	0.581205	2.96638
3	230532220-230542220	230537220	0.581205	3.0834
3	230533407-230543407	230538407	0.581205	3.07588
3	230537145-230547145	230542145	0.581205	3.04926
3	230618410-230628410	230623410	0.679787	2.82592
3	230634341-230644341	230639341	0.581205	2.74242
3	230637819-230647819	230642819	0.581205	2.81235
3	230646440-230656440	230651440	0.581205	2.91519
3	230657182-230667182	230662182	0.581205	2.85862
3	230659496-230669496	230664496	0.581205	2.93387	TBX3
3	230661039-230671039	230666039	0.581205	2.95863
3	230674010-230684010	230679010	0.581205	2.84096
3	230679124-230689124	230684124	0.581205	2.89973
3	230680469-230690469	230685469	0.581205	2.86682
3	230695059-230705059	230700059	0.581205	3.48281	_
3	230702680-230712680	230707680	0.581205	3.22597
3	230704416-230714416	230709416	0.581205	3.07629
3	230708644-230718644	230713644	0.581205	2.96218
3	230718014-230728014	230723014	0.679787	2.89438
3	230721113-230731113	230726113	0.679787	2.92624
3	230729071-230739071	230734071	0.581205	2.92101
3	230733319-230743319	230738319	0.581205	2.97789
3	230752518-230762518	230757518	0.581205	2.86128
3	230755691-230765691	230760691	0.581205	2.93434
3	230765092-230775092	230770092	0.609606	3.10789
3	230770257-230780257	230775257	0.609606	3.07317
3	230770385-230780385	230775385	0.581205	3.02648
3	230782673-230792673	230787673	0.581205	2.84998
3	230822518-230832518	230827518	0.581205	3.17986
3	230840053-230850053	230845053	0.581205	3.21571
3	230850090-230860090	230855090	0.581205	3.27326
3	230914779-230924779	230919779	0.584397	2.79161
3	230919011-230929011	230924011	0.581205	2.84193
3	230933059-230943059	230938059	0.581205	2.81428
3	230959999-230969999	230964999	0.581205	2.79611
3	231023611-231033611	231028611	0.581205	2.75253
3	231345904-231355904	231350904	0.581205	2.67734
3	231353777-231363777	231358777	0.581205	2.66392
5	1755221-1765221	1760221	0.61692	2.60625	RPTOR
5	1755582-1765582	1760582	0.61692	2.61177
5	1756837-1766837	1761837	0.586622	2.6815
5	1773757-1783757	1778757	0.665087	2.72383
5	1773847-1783847	1778847	0.609606	2.70645
5	1774893-1784893	1779893	0.569398	2.73138
5	1778697-1788697	1783697	0.587158	2.57685
5	1778722-1788722	1783722	0.587158	2.57685
5	1778723-1788723	1783723	0.587158	2.57685
5	1783494-1793494	1788494	0.61692	2.62023
5	1799005-1809005	1804005	0.614722	2.62359
5	1813932-1823932	1818932	0.584397	2.66573
5	1824868-1834868	1829868	0.648177	2.44529
5	1826957-1836957	1831957	0.586622	2.44578
6	27312299-27322299	27317299	0.610583	2.44061	_
6	27328236-27338236	27333236	0.610583	2.4501
6	27359856-27369856	27364856	0.610583	2.49631
6	27365907-27375907	27370907	0.610583	2.56241
6	27367848-27377848	27372848	0.610583	2.53656
6	27380746-27390746	27385746	0.610583	2.53937
6	27382953-27392953	27387953	0.610583	2.51629
6	27386929-27396929	27391929	0.610583	2.51099
6	27386930-27396930	27391930	0.610583	2.51099
6	27386931-27396931	27391931	0.610583	2.51099
6	27388573-27398573	27393573	0.610583	2.52056
6	27389109-27399109	27394109	0.610583	2.52246
6	27390281-27400281	27395281	0.610583	2.48726
6	27434249-27444249	27439249	0.610583	2.47866
6	27434353-27444353	27439353	0.610583	2.47866
6	27434408-27444408	27439408	0.610583	2.47866
6	27434855-27444855	27439855	0.610583	2.51459
6	27435709-27445709	27440709	0.610583	2.51459
6	27435712-27445712	27440712	0.610583	2.51459
6	27436127-27446127	27441127	0.610583	2.54024
6	27436157-27446157	27441157	0.610583	2.54024
6	27436219-27446219	27441219	0.610583	2.54024
6	27436309-27446309	27441309	0.610583	2.54024
6	27436792-27446792	27441792	0.610583	2.49668
6	27436943-27446943	27441943	0.610583	2.49668	USP25
6	27437337-27447337	27442337	0.610583	2.50711
6	27437486-27447486	27442486	0.610583	2.4857
6	27438741-27448741	27443741	0.610583	2.4939
6	27438888-27448888	27443888	0.610583	2.4939
6	27439564-27449564	27444564	0.610583	2.61951
6	27439627-27449627	27444627	0.610583	2.61951
6	27439830-27449830	27444830	0.610583	2.55733
6	27439953-27449953	27444953	0.610583	2.55733
6	27440048-27450048	27445048	0.610583	2.55546
6	27440133-27450133	27445133	0.610583	2.55546
6	27440587-27450587	27445587	0.610583	2.44548
6	27440640-27450640	27445640	0.610583	2.44548
6	27446347-27456347	27451347	0.610583	2.45227
6	27446361-27456361	27451361	0.610583	2.45227
6	27446606-27456606	27451606	0.610583	2.45227
6	27446977-27456977	27451977	0.610583	2.45227
6	27447003-27457003	27452003	0.610583	2.45227
6	27447158-27457158	27452158	0.610583	2.45227
6	27447293-27457293	27452293	0.610583	2.46909
6	27447311-27457311	27452311	0.610583	2.46909
6	27447482-27457482	27452482	0.610583	2.46909
6	27447508-27457508	27452508	0.610583	2.46909
6	27447745-27457745	27452745	0.610583	2.46909
6	27447814-27457814	27452814	0.610583	2.46909
6	27449810-27459810	27454810	0.610583	2.46619
6	27449830-27459830	27454830	0.610583	2.46619
6	27450134-27460134	27455134	0.610583	2.45901
6	27450313-27460313	27455313	0.610583	2.45901
6	27450493-27460493	27455493	0.610583	2.44534
6	27450812-27460812	27455812	0.610583	2.4449
6	27450846-27460846	27455846	0.610583	2.4449
6	27451092-27461092	27456092	0.610583	2.4449
6	27451644-27461644	27456644	0.610583	2.49237
6	27451696-27461696	27456696	0.610583	2.51076
6	27451738-27461738	27456738	0.610583	2.51076
6	27451933-27461933	27456933	0.610583	2.51638
6	27452005-27462005	27457005	0.610583	2.51127
6	27452351-27462351	27457351	0.610583	2.48654
6	27452415-27462415	27457415	0.610583	2.48654
6	27453177-27463177	27458177	0.610583	2.55931
6	27453373-27463373	27458373	0.610583	2.55931
6	27453406-27463406	27458406	0.610583	2.55931
6	27453939-27463939	27458939	0.610583	2.59039
6	27454000-27464000	27459000	0.610583	2.58242
6	27454020-27464020	27459020	0.610583	2.58242
6	27454053-27464053	27459053	0.610583	2.58242
6	27454990-27464990	27459990	0.610583	2.54382
6	27456059-27466059	27461059	0.610583	2.49683
6	27456461-27466461	27461461	0.610583	2.49683
6	27456625-27466625	27461625	0.610583	2.49683
6	27456649-27466649	27461649	0.610583	2.49683
6	27456750-27466750	27461750	0.610583	2.48663
6	27456765-27466765	27461765	0.610583	2.48663
6	27457241-27467241	27462241	0.610583	2.48663
6	27457649-27467649	27462649	0.610583	2.48663
6	27458005-27468005	27463005	0.610583	2.5432
6	27458014-27468014	27463014	0.610583	2.5432
6	27458142-27468142	27463142	0.610583	2.5432
6	27458340-27468340	27463340	0.610583	2.56165
6	27459039-27469039	27464039	0.610583	2.55589
6	27459187-27469187	27464187	0.610583	2.57672
6	27459197-27469197	27464197	0.610583	2.57672
6	27459336-27469336	27464336	0.610583	2.57672
6	27459374-27469374	27464374	0.610583	2.57672
6	27463691-27473691	27468691	0.610583	2.59392
6	27474972-27484972	27479972	0.610583	2.45535
6	27478666-27488666	27483666	0.610583	2.48325
6	27483836-27493836	27488836	0.65831	2.60801
6	27486956-27496956	27491956	0.610583	2.63192
6	27491440-27501440	27496440	0.610583	2.69862
6	27494393-27504393	27499393	0.610583	2.5235
6	27504228-27514228	27509228	0.610583	2.51821
6	27564698-27574698	27569698	0.610583	2.44879
6	27579037-27589037	27584037	0.610583	2.49224
6	27579421-27589421	27584421	0.610583	2.49224
6	27585033-27595033	27590033	0.610583	2.45372	_
6	27588461-27598461	27593461	0.610583	2.46469
6	27589724-27599724	27594724	0.610583	2.44812
6	27591638-27601638	27596638	0.610583	2.4644
6	27599014-27609014	27604014	0.610583	2.55215
6	27600515-27610515	27605515	0.610583	2.51065
6	27601288-27611288	27606288	0.610583	2.50664
6	27601878-27611878	27606878	0.610583	2.45993
6	27605270-27615270	27610270	0.610583	2.47957
6	27609033-27619033	27614033	0.610583	2.5765
6	27613198-27623198	27618198	0.610583	2.46256
6	27619975-27629975	27624975	0.610583	2.49161
6	27621406-27631406	27626406	0.610583	2.53292
6	27623669-27633669	27628669	0.610583	2.52661
6	27630902-27640902	27635902	0.65831	2.87729
6	27633391-27643391	27638391	0.65831	2.73947
6	27635953-27645953	27640953	0.610583	2.62763
6	27636262-27646262	27641262	0.65831	2.63429
6	32338731-32348731	32343731	0.606333	3.02061	ROBO1
6	32394888-32404888	32399888	0.855615	2.48294
6	32395272-32405272	32400272	0.745911	2.4943
6	32402841-32412841	32407841	0.855615	2.4795
6	32406124-32416124	32411124	0.855615	2.602
6	32407547-32417547	32412547	0.855615	2.61629
6	32410547-32420547	32415547	0.855615	2.58552
6	32412680-32422680	32417680	0.817896	2.60957
6	32414833-32424833	32419833	0.855615	2.4406
6	32470467-32480467	32475467	0.584397	2.47628
6	32477754-32487754	32482754	0.584397	2.68332
6	32487932-32497932	32492932	0.584397	2.64583
6	32492418-32502418	32497418	0.584397	2.63838
6	32494902-32504902	32499902	0.584397	2.84628
6	32495815-32505815	32500815	0.584397	2.89826
6	32497545-32507545	32502545	0.584397	2.86328
6	32497561-32507561	32502561	0.584397	2.86328
6	32498884-32508884	32503884	0.584397	2.82442
6	32502794-32512794	32507794	0.855615	2.79905
6	32507187-32517187	32512187	0.855615	2.69106
6	32509938-32519938	32514938	0.584397	2.91453
6	32512380-32522380	32517380	0.584397	2.86867
6	32515503-32525503	32520503	0.709449	2.66108
6	32531520-32541520	32536520	0.709449	2.72099
6	32536319-32546319	32541319	0.709449	2.70471
6	32543225-32553225	32548225	0.676132	2.84325
6	32544257-32554257	32549257	0.676132	2.87602
6	32544752-32554752	32549752	0.709449	2.88042
6	32544786-32554786	32549786	0.709449	2.88042
6	32545052-32555052	32550052	0.709449	2.88042
6	32545430-32555430	32550430	0.709449	3.00208
6	32548819-32558819	32553819	0.709449	3.00363
6	32551066-32561066	32556066	0.676132	3.1962
6	32553581-32563581	32558581	0.709449	2.85707
6	32555656-32565656	32560656	0.709449	2.83593
6	32555947-32565947	32560947	0.709449	2.85158
6	32558360-32568360	32563360	0.709449	2.96588
6	32559405-32569405	32564405	0.709449	2.96477
6	32565610-32575610	32570610	0.709449	2.7136
6	32568128-32578128	32573128	0.709449	2.7469
6	32569625-32579625	32574625	0.709449	2.64331
6	32569843-32579843	32574843	0.709449	2.66225
6	32579810-32589810	32584810	0.709449	2.44829
6	32580255-32590255	32585255	0.709449	2.4491
6	32581720-32591720	32586720	0.709449	2.58717
6	32581824-32591824	32586824	0.709449	2.61408
6	32585222-32595222	32590222	0.709449	2.62886
6	32590381-32600381	32595381	0.709449	2.61808
6	32592913-32602913	32597913	0.709449	2.70957
6	32593068-32603068	32598068	0.709449	2.70832
6	32593165-32603165	32598165	0.709449	2.66122
6	32595600-32605600	32600600	0.676132	2.65977
6	32595656-32605656	32600656	0.709449	2.65957
6	32597533-32607533	32602533	0.709449	2.61633
6	32601791-32611791	32606791	0.676132	2.57274
6	32601906-32611906	32606906	0.643833	2.59384
6	32603530-32613530	32608530	0.643833	2.50374
6	32603922-32613922	32608922	0.855615	2.47519
6	32607026-32617026	32612026	0.676132	2.77794
6	32608720-32618720	32613720	0.709449	2.77008
6	32609032-32619032	32614032	0.709449	2.77008
6	32615618-32625618	32620618	0.643833	2.82698
6	32618116-32628116	32623116	0.676132	2.78543
6	32631982-32641982	32636982	0.709449	2.7733
6	32633055-32643055	32638055	0.709449	2.86374
6	32633698-32643698	32638698	0.709449	2.85474
6	32636488-32646488	32641488	0.817896	2.93578
6	32637352-32647352	32642352	0.855615	2.91842
6	32637635-32647635	32642635	0.614722	2.86848
6	32637811-32647811	32642811	0.646007	2.76063
6	32642623-32652623	32647623	0.625818	2.69678
6	32643875-32653875	32648875	0.625818	2.73946
6	32644656-32654656	32649656	0.625818	2.73347
6	32647781-32657781	32652781	0.625818	2.76676
6	32651299-32661299	32656299	0.575739	2.74393
6	32651849-32661849	32656849	0.600488	2.84625
6	32652273-32662273	32657273	0.575739	2.84476
6	32653952-32663952	32658952	0.575739	2.84084
6	32656326-32666326	32661326	0.575739	2.71166
6	32656877-32666877	32661877	0.855615	2.54498
6	32657025-32667025	32662025	0.575739	2.57769
6	32658559-32668559	32663559	0.575739	2.60866
6	32660434-32670434	32665434	0.575739	2.66501
6	32660457-32670457	32665457	0.855615	2.66015
6	32660498-32670498	32665498	0.65174	2.72252
6	32660515-32670515	32665515	0.600488	2.71645
6	32666683-32676683	32671683	0.575739	2.84196
6	32667165-32677165	32672165	0.575739	2.84953
6	32668763-32678763	32673763	0.575739	2.83401
6	32669264-32679264	32674264	0.575739	2.82645
6	32670317-32680317	32675317	0.575739	2.83387
6	32672504-32682504	32677504	0.575739	2.84951
6	32680985-32690985	32685985	0.745911	2.80369
6	32681950-32691950	32686950	0.745911	2.84174
6	32684656-32694656	32689656	0.855615	2.68674
6	32684703-32694703	32689703	0.745911	2.69985
6	32690605-32700605	32695605	0.745911	2.70505
6	32710006-32720006	32715006	0.745911	2.48774
6	32712607-32722607	32717607	0.678278	2.5658
6	32712847-32722847	32717847	0.745911	2.58807
6	32718054-32728054	32723054	0.745911	2.46321
6	32723743-32733743	32728743	0.745911	2.43787
6	32725137-32735137	32730137	0.855615	2.53219
6	32732749-32742749	32737749	0.745911	2.60377
6	32733158-32743158	32738158	0.745911	2.62288
6	32735379-32745379	32740379	0.745911	2.58302
6	32739846-32749846	32744846	0.817896	3.03987
6	32739872-32749872	32744872	0.745911	3.04164
6	32739873-32749873	32744873	0.745911	3.04164
6	32743080-32753080	32748080	0.745911	2.97295
6	32744522-32754522	32749522	0.855615	2.96016
6	32744863-32754863	32749863	0.711569	3.0025
6	32747409-32757409	32752409	0.602439	3.03356
6	32748454-32758454	32753454	0.711569	3.01679
6	32754748-32764748	32759748	0.711569	3.23213
6	32755578-32765578	32760578	0.781341	3.22953
6	32766952-32776952	32771952	0.817896	3.05642
6	32766958-32776958	32771958	0.817896	3.05642
6	32772053-32782053	32777053	0.817896	3.00075
6	32773651-32783651	32778651	0.608419	3.02638
6	32774665-32784665	32779665	0.855615	3.05234
6	32776465-32786465	32781465	0.855615	2.98214
6	32778005-32788005	32783005	0.855615	2.95254
6	32787570-32797570	32792570	0.855615	2.8019
6	32797163-32807163	32802163	0.855615	2.84157
6	32800262-32810262	32805262	0.745911	2.73341
6	32800475-32810475	32805475	0.855615	2.78366
6	32800593-32810593	32805593	0.581679	2.79421
6	32802526-32812526	32807526	0.855615	2.75686
6	32812142-32822142	32817142	0.855615	2.84119
6	32841445-32851445	32846445	0.855615	3.19147
6	32841899-32851899	32846899	0.707245	3.18159
6	32841902-32851902	32846902	0.707245	3.18159
6	32841903-32851903	32846903	0.707245	3.18159
6	32859032-32869032	32864032	0.855615	3.14503	_
6	32860733-32870733	32865733	0.855615	3.13615
6	32861143-32871143	32866143	0.855615	3.12258
6	32861662-32871662	32866662	0.855615	3.12988
6	32863018-32873018	32868018	0.646007	3.1994
6	32863080-32873080	32868080	0.707245	3.20557
6	32863244-32873244	32868244	0.707245	3.20557
6	32863259-32873259	32868259	0.707245	3.20557
6	32864035-32874035	32869035	0.680127	3.18446
6	32864441-32874441	32869441	0.743817	3.19443
6	32864623-32874623	32869623	0.855615	3.17629
6	32865259-32875259	32870259	0.855615	3.13847
6	32868039-32878039	32873039	0.855615	3.11462
6	32885430-32895430	32890430	0.584397	3.16714
6	32888779-32898779	32893779	0.584397	3.18279
6	32889087-32899087	32894087	0.584397	3.17449
6	32889956-32899956	32894956	0.781096	3.06856
6	32890986-32900986	32895986	0.584397	3.22621
6	32891555-32901555	32896555	0.584397	3.19301
6	32892815-32902815	32897815	0.817896	3.16813
6	32895438-32905438	32900438	0.817896	3.15757
6	32898017-32908017	32903017	0.855615	3.15128
6	32898431-32908431	32903431	0.584397	3.16581
6	32900790-32910790	32905790	0.584397	3.17191
6	32902312-32912312	32907312	0.817896	3.14198
6	32905782-32915782	32910782	0.817896	3.10721
6	32906585-32916585	32911585	0.817896	3.18414
6	32906729-32916729	32911729	0.817896	3.19002
6	32907211-32917211	32912211	0.817896	3.21454
6	32909838-32919838	32914838	0.817896	3.16458
6	32910735-32920735	32915735	0.817896	3.17228
6	32910986-32920986	32915986	0.817896	3.17748
6	32911516-32921516	32916516	0.817896	3.1186
6	32911878-32921878	32916878	0.817896	3.1186
6	32914003-32924003	32919003	0.817896	3.14162
6	32914252-32924252	32919252	0.817896	3.1233
6	32915243-32925243	32920243	0.817896	3.09823
6	32915258-32925258	32920258	0.817896	3.09823
6	32916900-32926900	32921900	0.817896	3.14979
6	32917780-32927780	32922780	0.817896	3.1387
6	32919353-32929353	32924353	0.817896	3.17294
6	32919544-32929544	32924544	0.781341	3.1782
6	32919939-32929939	32924939	0.781341	3.14294
6	32920024-32930024	32925024	0.817896	3.14132
6	32920116-32930116	32925116	0.817896	3.14132
6	32920983-32930983	32925983	0.781341	3.15204
6	32921193-32931193	32926193	0.781341	3.1278
6	32922280-32932280	32927280	0.817896	3.05957
6	32922282-32932282	32927282	0.781341	3.06135
6	32922676-32932676	32927676	0.781341	3.06135
6	32923082-32933082	32928082	0.781341	3.03098
6	32923623-32933623	32928623	0.781341	2.99805
6	32923805-32933805	32928805	0.817896	2.9956
6	32924019-32934019	32929019	0.817896	2.9956
6	32924750-32934750	32929750	0.781341	3.02379
6	32924779-32934779	32929779	0.817896	3.02187
6	32924836-32934836	32929836	0.817896	3.02187
6	32924872-32934872	32929872	0.817896	3.02187
6	32924898-32934898	32929898	0.817896	3.02187
6	32924958-32934958	32929958	0.817896	3.02187
6	32925049-32935049	32930049	0.817896	3.02187
6	32925054-32935054	32930054	0.817896	3.02187
6	32925106-32935106	32930106	0.817896	2.9973
6	32925240-32935240	32930240	0.817896	2.9973
6	32925368-32935368	32930368	0.817896	2.9973
6	32925513-32935513	32930513	0.781341	2.99924
6	32925775-32935775	32930775	0.781341	2.99924
6	32925875-32935875	32930875	0.817896	2.99745
6	32926453-32936453	32931453	0.781341	3.03292
6	32926544-32936544	32931544	0.817896	3.06144
6	32926933-32936933	32931933	0.781341	3.0622
6	32927126-32937126	32932126	0.817896	3.08474
6	32927140-32937140	32932140	0.817896	3.08474
6	32927695-32937695	32932695	0.781341	3.10462
6	32927719-32937719	32932719	0.781341	3.10462
6	32927839-32937839	32932839	0.781341	3.10462
6	32927927-32937927	32932927	0.817896	3.10358
6	32928180-32938180	32933180	0.817896	3.10358
6	32928204-32938204	32933204	0.817896	3.10358
6	32928209-32938209	32933209	0.781341	3.10465
6	32928256-32938256	32933256	0.817896	3.10608
6	32928276-32938276	32933276	0.817896	3.10608
6	32928304-32938304	32933304	0.817896	3.10608
6	32928432-32938432	32933432	0.781341	3.12542
6	32928518-32938518	32933518	0.817896	3.12498
6	32928522-32938522	32933522	0.817896	3.12498
6	32928564-32938564	32933564	0.817896	3.12498
6	32928621-32938621	32933621	0.781341	3.11471
6	32928815-32938815	32933815	0.781341	3.23342
6	32928859-32938859	32933859	0.817896	3.20353
6	32928907-32938907	32933907	0.781341	3.20415
6	32928956-32938956	32933956	0.817896	3.19834
6	32929004-32939004	32934004	0.817896	3.19834
6	32929227-32939227	32934227	0.817896	3.19694
6	32931309-32941309	32936309	0.614722	3.15047
6	32931513-32941513	32936513	0.817896	3.0883
6	32931667-32941667	32936667	0.817896	3.0883
6	32931737-32941737	32936737	0.817896	3.0883
6	32931939-32941939	32936939	0.614722	3.09652
6	32931999-32941999	32936999	0.614722	3.09652
6	32932154-32942154	32937154	0.614722	3.09653
6	32932325-32942325	32937325	0.817896	3.09313
6	32932427-32942427	32937427	0.614722	3.09067
6	32932448-32942448	32937448	0.614722	3.09067
6	32932555-32942555	32937555	0.817896	3.08156
6	32932721-32942721	32937721	0.817896	3.08156
6	32933208-32943208	32938208	0.817896	3.05656
6	32933355-32943355	32938355	0.614722	3.05808
6	32933426-32943426	32938426	0.614722	3.05808
6	32933554-32943554	32938554	0.614722	3.05808
6	32933619-32943619	32938619	0.614722	3.05808
6	32933819-32943819	32938819	0.817896	3.05594
6	32933820-32943820	32938820	0.817896	3.05594
6	32933821-32943821	32938821	0.817896	3.05594
6	32933906-32943906	32938906	0.614722	3.05817
6	32933908-32943908	32938908	0.614722	3.05817
6	32933989-32943989	32938989	0.614722	3.05817
6	32934002-32944002	32939002	0.817896	3.05522
6	32934070-32944070	32939070	0.817896	3.05522
6	32934236-32944236	32939236	0.817896	3.05751
6	32934300-32944300	32939300	0.614722	3.05817
6	32934489-32944489	32939489	0.817896	3.05567
6	32934519-32944519	32939519	0.817896	3.05567
6	32934575-32944575	32939575	0.817896	3.0571
6	32934988-32944988	32939988	0.817896	3.0695
6	32935162-32945162	32940162	0.614722	3.07045
6	32935265-32945265	32940265	0.614722	3.07035
6	32935765-32945765	32940765	0.614722	3.13519
6	32935838-32945838	32940838	0.614722	3.13519
6	32935872-32945872	32940872	0.614722	3.13519
6	32935934-32945934	32940934	0.614722	3.13519
6	32935936-32945936	32940936	0.614722	3.13519
6	32936064-32946064	32941064	0.614722	3.13519
6	32936121-32946121	32941121	0.614722	3.13519
6	32936133-32946133	32941133	0.614722	3.13519
6	32936231-32946231	32941231	0.614722	3.13519
6	32936441-32946441	32941441	0.614722	3.13536
6	32936607-32946607	32941607	0.817896	3.13179
6	32937228-32947228	32942228	0.817896	3.13274
6	32938354-32948354	32943354	0.817896	3.41502
6	32940329-32950329	32945329	0.817896	3.39196
6	32940758-32950758	32945758	0.817896	3.39841
6	32941178-32951178	32946178	0.817896	3.39841
6	32941239-32951239	32946239	0.817896	3.39841
6	32941394-32951394	32946394	0.817896	3.39841
6	32941767-32951767	32946767	0.855615	3.42963
6	32941979-32951979	32946979	0.581679	3.58506
6	32942516-32952516	32947516	0.676132	3.59674
6	32995087-33005087	33000087	0.606333	2.90751
6	33176912-33186912	33181912	0.579116	2.66448
6	33177916-33187916	33182916	0.579116	2.66585
6	33178415-33188415	33183415	0.579116	2.66551
6	33179305-33189305	33184305	0.579116	2.65098
6	33179934-33189934	33184934	0.579116	2.64864
6	33180417-33190417	33185417	0.579116	2.61104
6	33180575-33190575	33185575	0.579116	2.61104
6	33181007-33191007	33186007	0.579116	2.61638
6	33181041-33191041	33186041	0.579116	2.61638
6	33181165-33191165	33186165	0.579116	2.61638
6	33181512-33191512	33186512	0.579116	2.62253
6	33181561-33191561	33186561	0.579116	2.62253
6	33181955-33191955	33186955	0.579116	2.60805
6	33182136-33192136	33187136	0.579116	2.60805
6	33182378-33192378	33187378	0.579116	2.53661
6	33182765-33192765	33187765	0.579116	2.5317
6	33182829-33192829	33187829	0.579116	2.5317
6	33182981-33192981	33187981	0.579116	2.53665
6	33183604-33193604	33188604	0.579116	2.5407
6	33183915-33193915	33188915	0.579116	2.52357
6	33184042-33194042	33189042	0.579116	2.52357
6	33184195-33194195	33189195	0.579116	2.5363
6	33184398-33194398	33189398	0.579116	2.5363
6	33184693-33194693	33189693	0.579116	2.5363
6	33184817-33194817	33189817	0.579116	2.5363
6	33185093-33195093	33190093	0.579116	2.54833
6	33185631-33195631	33190631	0.579116	2.55802
6	33185632-33195632	33190632	0.579116	2.55802
6	33185633-33195633	33190633	0.579116	2.55802
6	33185693-33195693	33190693	0.579116	2.56079
6	33185697-33195697	33190697	0.579116	2.56079
6	33185789-33195789	33190789	0.579116	2.5573
6	33185809-33195809	33190809	0.579116	2.5573
6	33186159-33196159	33191159	0.579116	2.54468
6	33186431-33196431	33191431	0.579116	2.47294
6	33187424-33197424	33192424	0.579116	2.46048
6	33188145-33198145	33193145	0.579116	2.46048
6	33189087-33199087	33194087	0.579116	2.44278
6	33189430-33199430	33194430	0.579116	2.44278
6	33190498-33200498	33195498	0.579116	2.44613
6	33191368-33201368	33196368	0.579116	2.44327
6	33192097-33202097	33197097	0.579116	2.44506
6	33192145-33202145	33197145	0.579116	2.44506
6	33192223-33202223	33197223	0.579116	2.44506
6	33192322-33202322	33197322	0.579116	2.44506
6	33192955-33202955	33197955	0.579116	2.45763
6	33193031-33203031	33198031	0.579116	2.45661
6	33193079-33203079	33198079	0.579116	2.45661
6	33193092-33203092	33198092	0.579116	2.45661
6	33201476-33211476	33206476	0.579116	2.44403
6	33234676-33244676	33239676	0.817896	2.55724
6	33235249-33245249	33240249	0.781341	2.56048
6	33235418-33245418	33240418	0.817896	2.55768
6	33238305-33248305	33243305	0.817896	2.58412
6	33241422-33251422	33246422	0.817896	2.52873
6	33241664-33251664	33246664	0.817896	2.51852
6	33241668-33251668	33246668	0.817896	2.51852
6	33241833-33251833	33246833	0.817896	2.51852
6	33243684-33253684	33248684	0.817896	2.6042
6	33244043-33254043	33249043	0.855615	2.61359
6	33244809-33254809	33249809	0.817896	2.57414
6	33245177-33255177	33250177	0.817896	2.5837
6	33246365-33256365	33251365	0.817896	2.59769
6	33247156-33257156	33252156	0.817896	2.59074
6	33248584-33258584	33253584	0.817896	2.53217
6	33249615-33259615	33254615	0.817896	2.53151
6	33250342-33260342	33255342	0.817896	2.53608
6	33250347-33260347	33255347	0.817896	2.53608
6	33250455-33260455	33255455	0.817896	2.54165
6	33250978-33260978	33255978	0.817896	2.54181
6	33251333-33261333	33256333	0.855615	2.56316
6	33251895-33261895	33256895	0.817896	2.54938
6	33251954-33261954	33256954	0.817896	2.50648
6	33252607-33262607	33257607	0.855615	2.5196
6	33259338-33269338	33264338	0.817896	2.52692
6	33259406-33269406	33264406	0.817896	2.52692
6	33259747-33269747	33264747	0.817896	2.52355
6	33260329-33270329	33265329	0.817896	2.51329
6	33260807-33270807	33265807	0.817896	2.47448
6	33263149-33273149	33268149	0.817896	2.511
6	33263792-33273792	33268792	0.817896	2.511
6	33283845-33293845	33288845	0.855615	2.55419
6	33294140-33304140	33299140	0.855615	2.5771
6	33295471-33305471	33300471	0.817896	2.5843
6	33296258-33306258	33301258	0.855615	2.60661
6	33300370-33310370	33305370	0.817896	2.58262
6	33302051-33312051	33307051	0.855615	2.48134
6	33317209-33327209	33322209	0.855615	2.52113
6	33321865-33331865	33326865	0.614722	2.46551
6	33326811-33336811	33331811	0.855615	2.60323
6	33327498-33337498	33332498	0.614722	2.77207
6	33337544-33347544	33342544	0.614722	2.58629
6	33341456-33351456	33346456	0.614722	2.65581
6	33348951-33358951	33353951	0.614722	2.63832
6	33351895-33361895	33356895	0.614722	2.60219
6	33401227-33411227	33406227	0.579116	2.51353
6	33406206-33416206	33411206	0.817896	2.44422
6	33408294-33418294	33413294	0.817896	2.50424
6	33434856-33444856	33439856	0.855615	2.43986
6	33439816-33449816	33444816	0.781341	2.48015
6	33445540-33455540	33450540	0.855615	2.44018
6	33445584-33455584	33450584	0.855615	2.44018
6	33450674-33460674	33455674	0.855615	2.56329
6	33457364-33467364	33462364	0.855615	2.74405
6	33462195-33472195	33467195	0.855615	2.72031
6	33468450-33478450	33473450	0.781341	2.52958
6	33521951-33531951	33526951	0.817896	2.71769
6	33541754-33551754	33546754	0.781341	3.16787
6	33555496-33565496	33560496	0.781341	2.88063
6	33555632-33565632	33560632	0.781341	2.88063
6	33556921-33566921	33561921	0.584397	2.93785
6	33559989-33569989	33564989	0.711569	2.84547
6	33562866-33572866	33567866	0.855615	2.70991
6	33564057-33574057	33569057	0.678278	2.65964
6	33564261-33574261	33569261	0.678278	2.65964
6	33564349-33574349	33569349	0.711569	2.66019
6	33564517-33574517	33569517	0.678278	2.6605
6	33564828-33574828	33569828	0.678278	2.6605
6	33564869-33574869	33569869	0.711569	2.65729
6	33566309-33576309	33571309	0.745911	2.72319
6	33566429-33576429	33571429	0.678278	2.77965
6	33566884-33576884	33571884	0.711569	2.77868
6	33566934-33576934	33571934	0.786805	2.49662
6	33567074-33577074	33572074	0.678278	2.79738
6	33567796-33577796	33572796	0.678278	2.7741
6	33568241-33578241	33573241	0.711569	2.77338
6	33568391-33578391	33573391	0.678278	2.77422
6	33569028-33579028	33574028	0.711569	2.78969
6	33569151-33579151	33574151	0.711569	2.78969
6	33571689-33581689	33576689	0.855615	2.73142
6	33574498-33584498	33579498	0.855615	2.78522
6	33583274-33593274	33588274	0.855615	2.56118
6	33583765-33593765	33588765	0.855615	2.56118
6	33584167-33594167	33589167	0.855615	2.68916
6	33587102-33597102	33592102	0.579701	3.07518
6	33599477-33609477	33604477	0.855615	2.70078
6	33603528-33613528	33608528	0.745911	2.70088
6	33604959-33614959	33609959	0.581679	2.62504
6	33605095-33615095	33610095	0.581679	2.62504
6	33605193-33615193	33610193	0.581679	2.62504
6	33605205-33615205	33610205	0.581679	2.62504
6	33605316-33615316	33610316	0.581679	2.62504
6	33605594-33615594	33610594	0.581679	2.62504
6	33605900-33615900	33610900	0.581679	2.62504
6	33606042-33616042	33611042	0.581679	2.62504
6	33607466-33617466	33612466	0.581679	2.65272
6	33610817-33620817	33615817	0.855615	2.60295
6	33614417-33624417	33619417	0.855615	2.60019
6	33724841-33734841	33729841	0.855615	2.44505
6	35298279-35308279	35303279	0.703467	2.50711
6	35317712-35327712	35322712	0.703467	2.52238
6	41723874-41733874	41728874	0.615801	2.55859	EPHA3
6	41725705-41735705	41730705	0.607672	2.44512
6	41725709-41735709	41730709	0.607672	2.44512
6	41728492-41738492	41733492	0.607672	2.52351
6	41738987-41748987	41743987	0.615801	2.50185
6	41740130-41750130	41745130	0.615801	2.51965
6	41748326-41758326	41753326	0.615801	2.47685
6	41994233-42004233	41999233	0.607672	2.55254	_
6	41998258-42008258	42003258	0.607672	2.55546
6	41999561-42009561	42004561	0.607672	2.58883
6	42010234-42020234	42015234	0.607672	2.70201
6	42020693-42030693	42025693	0.607672	2.94468
6	42036051-42046051	42041051	0.607672	2.49009
6	42038461-42048461	42043461	0.727322	2.64158
6	42039633-42049633	42044633	0.607672	2.72281
6	42039794-42049794	42044794	0.607672	2.72281
6	42067888-42077888	42072888	0.727322	2.56553
6	42073381-42083381	42078381	0.727322	2.46407
6	42076864-42086864	42081864	0.727322	2.46778
6	43168747-43178747	43173747	0.607672	2.47082
6	43879476-43889476	43884476	0.581491	2.49182
6	43889988-43899988	43894988	0.60404	2.53787
6	43891949-43901949	43896949	0.60404	2.51704
6	43893291-43903291	43898291	0.581491	2.516
6	43896092-43906092	43901092	0.60404	2.51818
6	43898419-43908419	43903419	0.60404	2.46966
6	44010580-44020580	44015580	0.581491	2.47544
6	44017543-44027543	44022543	0.60404	2.57087
6	44029938-44039938	44034938	0.60404	2.60603
6	44032357-44042357	44037357	0.60404	2.5978
6	44038165-44048165	44043165	0.60404	2.59259
6	44039524-44049524	44044524	0.60404	2.5623
6	44039829-44049829	44044829	0.60404	2.56777
6	44048475-44058475	44053475	0.60404	2.63554
6	44056280-44066280	44061280	0.60404	2.70745
6	44056401-44066401	44061401	0.60404	2.70745
6	44057817-44067817	44062817	0.60404	2.72815
6	44058506-44068506	44063506	0.60404	2.72342
6	44060086-44070086	44065086	0.60404	2.73242
6	44061141-44071141	44066141	0.60404	2.73729
6	44061193-44071193	44066193	0.60404	2.73729
6	44065372-44075372	44070372	0.60404	2.62358
6	44120011-44130011	44125011	0.627053	2.44977
6	44128702-44138702	44133702	0.60404	2.88659
6	44130246-44140246	44135246	0.60404	2.83093
6	44137055-44147055	44142055	0.60404	2.71977
6	44142349-44152349	44147349	0.60404	2.66882
6	45162190-45172190	45167190	0.607672	2.55606	EPHA6
6	45162811-45172811	45167811	0.607672	2.50535
6	45163143-45173143	45168143	0.607672	2.49511
6	45172915-45182915	45177915	0.607672	2.5535
6	47208161-47218161	47213161	0.745911	2.54901	_
6	47208415-47218415	47213415	0.745911	2.53428
6	47212302-47222302	47217302	0.745911	2.55022
6	47218841-47228841	47223841	0.745911	2.57558
6	47223412-47233412	47228412	0.745911	2.5633
6	47223535-47233535	47228535	0.745911	2.5633
6	47223648-47233648	47228648	0.745911	2.5633
6	47233194-47243194	47238194	0.745911	2.53738
6	47237261-47247261	47242261	0.745911	2.49828
6	47238031-47248031	47243031	0.745911	2.49828
6	47241872-47251872	47246872	0.745911	2.52543
6	47347579-47357579	47352579	0.614722	2.5596
6	47348075-47358075	47353075	0.745911	2.48877
6	47348767-47358767	47353767	0.745911	2.50718
6	47348987-47358987	47353987	0.745911	2.48472
6	47349425-47359425	47354425	0.711569	2.51203
6	47359069-47369069	47364069	0.745911	2.54623
6	47368850-47378850	47373850	0.711569	2.5997
6	47389133-47399133	47394133	0.745911	2.68723
6	47391352-47401352	47396352	0.711569	2.71875
6	47397121-47407121	47402121	0.711569	2.66956
6	47399737-47409737	47404737	0.745911	2.67866
6	47429374-47439374	47434374	0.711569	2.7553
6	47430225-47440225	47435225	0.745911	2.57609
6	47445762-47455762	47450762	0.745911	2.45507
6	47470529-47480529	47475529	0.745911	2.46033
6	47472943-47482943	47477943	0.711569	2.68268
6	47478635-47488635	47483635	0.745911	2.72157
6	47484754-47494754	47489754	0.711569	2.83213
6	47486516-47496516	47491516	0.745911	2.82875
6	47490371-47500371	47495371	0.745911	2.73994
6	47500914-47510914	47505914	0.745911	2.68878
6	47510497-47520497	47515497	0.745911	2.73844
6	47516044-47526044	47521044	0.745911	2.72275
6	47523967-47533967	47528967	0.745911	2.53572
6	47525734-47535734	47530734	0.745911	2.57453
6	47528621-47538621	47533621	0.745911	2.61183
6	47532186-47542186	47537186	0.745911	2.63797
6	47536909-47546909	47541909	0.745911	2.65649
6	47538443-47548443	47543443	0.745911	2.73156
6	47538908-47548908	47543908	0.745911	2.7287
6	47539321-47549321	47544321	0.745911	2.6933
6	47540439-47550439	47545439	0.745911	2.49113
6	47542652-47552652	47547652	0.745911	2.47046
6	47545300-47555300	47550300	0.745911	2.50117
6	47676015-47686015	47681015	0.745911	2.46742
6	47698877-47708877	47703877	0.581205	2.47134
6	47716595-47726595	47721595	0.745911	2.61582
6	47767469-47777469	47772469	0.745911	2.58358
6	47770694-47780694	47775694	0.745911	2.55746
6	47817824-47827824	47822824	0.745911	2.47889	COL8A1
6	47842165-47852165	47847165	0.745911	2.49902
6	47847394-47857394	47852394	0.745911	2.46416
6	47870023-47880023	47875023	0.745911	2.57012
6	47880726-47890726	47885726	0.745911	2.7182
6	47916174-47926174	47921174	0.745911	2.57878
6	47936381-47946381	47941381	0.781341	2.81274
6	47964992-47974992	47969992	0.745911	2.81624	CMSS1
6	47990626-48000626	47995626	0.745911	2.91087
6	47998662-48008662	48003662	0.745911	2.90613
6	48001492-48011492	48006492	0.745911	2.85426
6	48001493-48011493	48006493	0.745911	2.85426
6	48001667-48011667	48006667	0.703379	2.82737
6	48004335-48014335	48009335	0.745911	2.84554
6	48055803-48065803	48060803	0.745911	2.9099
6	48065365-48075365	48070365	0.745911	2.93796
6	48076622-48086622	48081622	0.805127	3.06824
6	48088160-48098160	48093160	0.745911	2.91138
6	48090507-48100507	48095507	0.745911	2.85161
6	48113767-48123767	48118767	0.745911	3.005
6	48162624-48172624	48167624	0.745911	2.66489
6	48276673-48286673	48281673	0.745911	2.5077
6	47964992-47974992	47969992	0.745911	2.81624	FILIP1L
6	47990626-48000626	47995626	0.745911	2.91087
6	47998662-48008662	48003662	0.745911	2.90613
6	48001492-48011492	48006492	0.745911	2.85426
6	48001493-48011493	48006493	0.745911	2.85426
6	48001667-48011667	48006667	0.703379	2.82737
6	48004335-48014335	48009335	0.745911	2.84554
6	48055803-48065803	48060803	0.745911	2.9099
6	48065365-48075365	48070365	0.745911	2.93796
6	48076622-48086622	48081622	0.805127	3.06824
6	48365162-48375162	48370162	0.805127	2.73034	_
6	48379841-48389841	48384841	0.745911	2.72398
6	48385301-48395301	48390301	0.805127	2.81548
6	48385597-48395597	48390597	0.805127	2.84433
6	48386152-48396152	48391152	0.745911	2.80802
6	48386425-48396425	48391425	0.805127	2.81741
6	48390652-48400652	48395652	0.711569	2.70491
6	48391724-48401724	48396724	0.711569	2.71214
6	48392788-48402788	48397788	0.745911	2.72714
6	48392994-48402994	48397994	0.745911	2.72714
6	48394323-48404323	48399323	0.745911	2.74545
6	48394509-48404509	48399509	0.711569	2.84871
6	48394608-48404608	48399608	0.711569	2.84871
6	48395058-48405058	48400058	0.745911	2.82602
6	48395204-48405204	48400204	0.745911	2.82602
6	48396503-48406503	48401503	0.745911	2.80747
6	48398472-48408472	48403472	0.711569	2.81918
6	48401434-48411434	48406434	0.745911	2.75872
6	48401944-48411944	48406944	0.745911	2.76374
6	48402172-48412172	48407172	0.745911	2.78885
6	48404259-48414259	48409259	0.745911	2.62579	TBC1D23
6	48407393-48417393	48412393	0.745911	2.45047
6	48412196-48422196	48417196	0.646007	2.4786
6	48821150-48831150	48826150	0.584397	2.7374	_
6	48857495-48867495	48862495	0.711569	2.48795
6	48858217-48868217	48863217	0.711569	2.49011
6	48860157-48870157	48865157	0.646007	2.5077
6	48861952-48871952	48866952	0.711569	2.5204
6	48862089-48872089	48867089	0.745911	2.52022
6	49097849-49107849	49102849	0.678278	2.46954
6	49862360-49872360	49867360	0.614722	2.46764
6	50791470-50801470	50796470	0.745911	2.51795
6	50796440-50806440	50801440	0.745911	2.52803
6	50815045-50825045	50820045	0.745911	2.61277
6	50819963-50829963	50824963	0.745911	2.53393
6	50826095-50836095	50831095	0.577702	2.72929
6	50833946-50843946	50838946	0.577702	2.68488
6	53721083-53731083	53726083	0.678278	2.55749
6	53726565-53736565	53731565	0.643833	2.63003
6	53727067-53737067	53732067	0.711569	2.63228
6	53732911-53742911	53737911	0.678278	2.61372
6	53741711-53751711	53746711	0.614722	2.59868
6	53745824-53755824	53750824	0.711569	2.6094
6	53759428-53769428	53764428	0.605897	2.71955
6	53764601-53774601	53769601	0.605897	2.6649
6	53775055-53785055	53780055	0.605897	2.56101
6	53781213-53791213	53786213	0.654123	2.61929
6	53784682-53794682	53789682	0.745911	2.48356
6	53837767-53847767	53842767	0.595291	2.49074
6	53840674-53850674	53845674	0.607753	2.4684
6	53867924-53877924	53872924	0.745911	2.44741
6	53871648-53881648	53876648	0.745911	2.45118
6	53878069-53888069	53883069	0.575158	2.46437
6	53883492-53893492	53888492	0.745911	2.49862
6	53885324-53895324	53890324	0.659685	2.51882
6	53892057-53902057	53897057	0.610317	2.50231
6	54024877-54034877	54029877	0.605897	2.44039
6	54028047-54038047	54033047	0.605897	2.58523
6	54028180-54038180	54033180	0.605897	2.58523
6	54028782-54038782	54033782	0.605897	2.58597
6	54028831-54038831	54033831	0.605897	2.58597
6	54028872-54038872	54033872	0.605897	2.58597
6	54028882-54038882	54033882	0.605897	2.58597
6	54028898-54038898	54033898	0.605897	2.58597
6	54029014-54039014	54034014	0.605897	2.58597
6	54029032-54039032	54034032	0.605897	2.56766
6	54029071-54039071	54034071	0.605897	2.56766
6	54029094-54039094	54034094	0.605897	2.56766
6	54029097-54039097	54034097	0.605897	2.56766
6	54029123-54039123	54034123	0.605897	2.56766
6	54029124-54039124	54034124	0.605897	2.56766
6	54029148-54039148	54034148	0.583382	2.56833
6	54029198-54039198	54034198	0.605897	2.5655
6	54029202-54039202	54034202	0.605897	2.5655
6	54029217-54039217	54034217	0.605897	2.5655
6	54029264-54039264	54034264	0.605897	2.5655
6	54029291-54039291	54034291	0.605897	2.5655
6	54029419-54039419	54034419	0.605897	2.5655
6	54029536-54039536	54034536	0.605897	2.5655
6	54029703-54039703	54034703	0.605897	2.5655
6	54029805-54039805	54034805	0.605897	2.5655
6	54029821-54039821	54034821	0.605897	2.5655
6	54029886-54039886	54034886	0.605897	2.5655
6	54029989-54039989	54034989	0.605897	2.5655
6	54030198-54040198	54035198	0.605897	2.5655
6	54030269-54040269	54035269	0.605897	2.5655
6	54030299-54040299	54035299	0.605897	2.5655
6	54030341-54040341	54035341	0.605897	2.5655
6	54030455-54040455	54035455	0.605897	2.5655
6	54030504-54040504	54035504	0.605897	2.5655
6	54030510-54040510	54035510	0.605897	2.5655
6	54030520-54040520	54035520	0.605897	2.5655
6	54030567-54040567	54035567	0.605897	2.5655
6	54031039-54041039	54036039	0.605897	2.5655
6	54031054-54041054	54036054	0.605897	2.5655
6	54031789-54041789	54036789	0.605897	2.58111
6	54032107-54042107	54037107	0.605897	2.59233
6	54032216-54042216	54037216	0.605897	2.59267
6	54033226-54043226	54038226	0.605897	2.59101
6	54033573-54043573	54038573	0.605897	2.5919
6	54034657-54044657	54039657	0.605897	2.59275
6	54035976-54045976	54040976	0.605897	2.59554
6	54035977-54045977	54040977	0.605897	2.59554
6	54044284-54054284	54049284	0.605897	2.58753
6	54073098-54083098	54078098	0.579598	2.56053
6	56713947-56723947	56718947	0.745911	2.57804
6	56714907-56724907	56719907	0.745911	2.60914
6	56715801-56725801	56720801	0.745911	2.54951
6	56715949-56725949	56720949	0.745911	2.54824
6	56716432-56726432	56721432	0.745911	2.54953
6	56717186-56727186	56722186	0.745911	2.54803
6	56717997-56727997	56722997	0.745911	2.57125
6	56719358-56729358	56724358	0.745911	2.63436
6	56723611-56733611	56728611	0.745911	2.60354
6	56723735-56733735	56728735	0.745911	2.60354
6	56723948-56733948	56728948	0.745911	2.60354
6	56724476-56734476	56729476	0.745911	2.64136
6	56726353-56736353	56731353	0.745911	2.67408
6	56731514-56741514	56736514	0.711569	2.73634
6	56732645-56742645	56737645	0.711569	2.69076
6	56733566-56743566	56738566	0.711569	2.72513
6	56733696-56743696	56738696	0.711569	2.72513
6	56736404-56746404	56741404	0.711569	2.73107
6	56738494-56748494	56743494	0.745911	2.61159
6	56741465-56751465	56746465	0.711569	2.69208
6	56743353-56753353	56748353	0.646007	2.79706
6	56745251-56755251	56750251	0.711569	2.67962
6	56746332-56756332	56751332	0.711569	2.69537
6	56746477-56756477	56751477	0.711569	2.66541
6	56747662-56757662	56752662	0.711569	2.58978
6	56747828-56757828	56752828	0.711569	2.58978
6	56750280-56760280	56755280	0.745911	2.70246
6	56751365-56761365	56756365	0.711569	2.62217
6	56755052-56765052	56760052	0.711569	2.46358
6	56756716-56766716	56761716	0.711569	2.47657
6	56757120-56767120	56762120	0.676132	2.47812
6	56757253-56767253	56762253	0.711569	2.47972
6	56757551-56767551	56762551	0.711569	2.47972
6	56759254-56769254	56764254	0.711569	2.51388
6	56760220-56770220	56765220	0.711569	2.50184
6	56760532-56770532	56765532	0.711569	2.51327
6	56761387-56771387	56766387	0.711569	2.48762
6	56762304-56772304	56767304	0.711569	2.47096
6	56762308-56772308	56767308	0.711569	2.47096
6	56762854-56772854	56767854	0.711569	2.47138
6	56763162-56773162	56768162	0.711569	2.48611
6	56765875-56775875	56770875	0.711569	2.47219
6	56765883-56775883	56770883	0.711569	2.47219
6	56768308-56778308	56773308	0.711569	2.49186
6	56770649-56780649	56775649	0.711569	2.50156
6	56771146-56781146	56776146	0.711569	2.49644
6	56771993-56781993	56776993	0.711569	2.47738
6	56772328-56782328	56777328	0.711569	2.47771
6	58286837-58296837	58291837	0.702424	2.48982
6	58290763-58300763	58295763	0.859706	2.48521
6	58295100-58305100	58300100	0.702424	2.57089
6	58301279-58311279	58306279	0.859706	2.61058
6	58325800-58335800	58330800	0.583382	2.59938
6	58340682-58350682	58345682	0.702424	2.6344
6	58359750-58369750	58364750	0.702424	2.60009
6	58369978-58379978	58374978	0.676266	2.67362
6	58380749-58390749	58385749	0.832137	2.69891
6	58383630-58393630	58388630	0.676266	2.73861
6	58383729-58393729	58388729	0.628878	2.73252
6	58390163-58400163	58395163	0.628878	2.69882
6	58405777-58415777	58410777	0.676266	2.95565
6	58412251-58422251	58417251	0.700692	3.00317
6	58419740-58429740	58424740	0.700692	2.70603
6	58419985-58429985	58424985	0.832137	2.71957
6	58441571-58451571	58446571	0.832137	2.53373
6	58465562-58475562	58470562	0.700692	2.57749
6	58692418-58702418	58697418	0.628878	2.44974	PHLDB2
6	58758997-58768997	58763997	0.832137	2.58205
6	58770519-58780519	58775519	0.627053	2.65346
6	58773225-58783225	58778225	0.60218	2.67476
6	58780442-58790442	58785442	0.832137	2.62959
6	58784631-58794631	58789631	0.700692	2.85979
6	58786659-58796659	58791659	0.60218	2.86616
6	58786895-58796895	58791895	0.700692	2.86656
6	58788930-58798930	58793930	0.60218	2.86528
6	58792793-58802793	58797793	0.700692	2.88639
6	58794713-58804713	58799713	0.700692	2.50935
6	58795378-58805378	58800378	0.700692	2.48558
6	58808164-58818164	58813164	0.676266	2.89524
6	58808186-58818186	58813186	0.676266	2.89524
6	58808306-58818306	58813306	0.700692	2.89495
6	58808397-58818397	58813397	0.700692	2.87563
6	58808640-58818640	58813640	0.676266	2.87574
6	58808962-58818962	58813962	0.676266	2.85779
6	58808965-58818965	58813965	0.676266	2.85779
6	58809019-58819019	58814019	0.676266	2.85779
6	58809236-58819236	58814236	0.676266	2.85779
6	58809302-58819302	58814302	0.676266	2.85779
6	58809397-58819397	58814397	0.676266	2.85779
6	58809541-58819541	58814541	0.700692	2.85594
6	58810579-58820579	58815579	0.625225	2.86812
6	58810945-58820945	58815945	0.625225	2.86812
6	58811050-58821050	58816050	0.625225	2.86812
6	58811063-58821063	58816063	0.700692	2.8679
6	58811576-58821576	58816576	0.700692	2.88085
6	58811823-58821823	58816823	0.625225	2.88114
6	58819622-58829622	58824622	0.832137	2.83434
6	58820530-58830530	58825530	0.803506	2.8367
6	58822112-58832112	58827112	0.832137	2.84414
6	58822689-58832689	58827689	0.832137	2.87394
6	58823038-58833038	58828038	0.657974	2.87412
6	58823223-58833223	58828223	0.805127	2.87717
6	58823427-58833427	58828427	0.832137	2.87439
6	58823887-58833887	58828887	0.832137	2.86286
6	58824823-58834823	58829823	0.832137	2.86904
6	58824895-58834895	58829895	0.832137	2.86883
6	58825068-58835068	58830068	0.832137	2.86989
6	58825097-58835097	58830097	0.832137	2.86989
6	58825272-58835272	58830272	0.832137	2.86627
6	58825474-58835474	58830474	0.832137	2.87032
6	58825596-58835596	58830596	0.832137	2.86663
6	58826069-58836069	58831069	0.778662	2.86267
6	58826109-58836109	58831109	0.778662	2.86267
6	58826199-58836199	58831199	0.778662	2.86539
6	58826600-58836600	58831600	0.778662	2.85776
6	58826612-58836612	58831612	0.778662	2.85776
6	58833405-58843405	58838405	0.727322	2.73082
6	58834796-58844796	58839796	0.832137	2.69668
6	58835792-58845792	58840792	0.605897	2.82335
6	58842384-58852384	58847384	0.832137	2.78806
6	58847796-58857796	58852796	0.725619	2.81282
6	58849096-58859096	58854096	0.725619	2.87496
6	58849311-58859311	58854311	0.725619	2.87496
6	58849576-58859576	58854576	0.725619	2.87496
6	58850338-58860338	58855338	0.725619	2.89951
6	58850345-58860345	58855345	0.725619	2.89951
6	58850423-58860423	58855423	0.832137	2.89767
6	58850431-58860431	58855431	0.832137	2.89767
6	58850451-58860451	58855451	0.832137	2.89767
6	58852213-58862213	58857213	0.832137	2.91012
6	58853437-58863437	58858437	0.777014	2.88672
6	58856134-58866134	58861134	0.777014	2.88816
6	58858024-58868024	58863024	0.832137	2.89156
6	58858725-58868725	58863725	0.803506	2.901
6	58863517-58873517	58868517	0.678028	2.88002
6	58865120-58875120	58870120	0.678028	2.91214
6	58871653-58881653	58876653	0.832137	2.89765
6	58872293-58882293	58877293	0.832137	2.89208
6	58872781-58882781	58877781	0.832137	2.86896
6	58873079-58883079	58878079	0.832137	2.86949
6	58874117-58884117	58879117	0.832137	2.85678
6	58874132-58884132	58879132	0.832137	2.85678
6	58879543-58889543	58884543	0.832137	2.96281
6	58879719-58889719	58884719	0.832137	2.98187
6	58880607-58890607	58885607	0.832137	2.94368
6	58881143-58891143	58886143	0.832137	2.9476
6	58881609-58891609	58886609	0.832137	2.94349
6	58883138-58893138	58888138	0.832137	2.93634
6	58883443-58893443	58888443	0.832137	2.93634
6	58886457-58896457	58891457	0.832137	2.97041
6	58886759-58896759	58891759	0.832137	2.97041
6	58887425-58897425	58892425	0.832137	2.95065
6	58888421-58898421	58893421	0.832137	2.95255
6	58888805-58898805	58893805	0.832137	2.96007
6	58889077-58899077	58894077	0.832137	2.95795
6	58889610-58899610	58894610	0.832137	2.96156
6	58890211-58900211	58895211	0.832137	2.94121
6	58890824-58900824	58895824	0.832137	2.9387
6	58893195-58903195	58898195	0.832137	2.96755
6	58894338-58904338	58899338	0.832137	2.9437
6	58894357-58904357	58899357	0.832137	2.9437
6	58897860-58907860	58902860	0.832137	2.94212
6	58898894-58908894	58903894	0.832137	2.87908
6	58899189-58909189	58904189	0.805127	2.89985
6	58899295-58909295	58904295	0.752731	2.90016
6	58899553-58909553	58904553	0.805127	2.88663
6	58899588-58909588	58904588	0.805127	2.88663
6	58900920-58910920	58905920	0.805127	2.86349
6	58901423-58911423	58906423	0.805127	2.86349
6	58901592-58911592	58906592	0.805127	2.86349
6	58901965-58911965	58906965	0.805127	2.89199
6	58901972-58911972	58906972	0.805127	2.89199
6	58902127-58912127	58907127	0.805127	2.85459
6	58902608-58912608	58907608	0.805127	2.80094
6	58903405-58913405	58908405	0.805127	2.80094
6	58904789-58914789	58909789	0.805127	2.80094
6	58905316-58915316	58910316	0.805127	2.80094
6	58905616-58915616	58910616	0.805127	2.80094
6	58905763-58915763	58910763	0.832137	2.8008
6	58906804-58916804	58911804	0.805127	2.85526
6	58907256-58917256	58912256	0.805127	2.85526
6	58908453-58918453	58913453	0.805127	2.85538
6	58908803-58918803	58913803	0.805127	2.85538
6	58909039-58919039	58914039	0.805127	2.81908
6	58909405-58919405	58914405	0.805127	2.81908
6	58909443-58919443	58914443	0.805127	2.81908
6	58909457-58919457	58914457	0.805127	2.81908
6	58909467-58919467	58914467	0.805127	2.81908
6	58909659-58919659	58914659	0.805127	2.81908
6	58909849-58919849	58914849	0.805127	2.81908
6	58910365-58920365	58915365	0.702424	2.86413
6	58910385-58920385	58915385	0.805127	2.84162
6	58910439-58920439	58915439	0.805127	2.84162
6	58910533-58920533	58915533	0.805127	2.84162
6	58910955-58920955	58915955	0.805127	2.84162
6	58911190-58921190	58916190	0.805127	2.84162
6	58911764-58921764	58916764	0.805127	2.85487
6	58912353-58922353	58917353	0.805127	2.85487
6	58917780-58927780	58922780	0.607753	2.94
6	58930116-58940116	58935116	0.805127	2.91943	_
6	58931029-58941029	58936029	0.805127	2.99515
6	58933658-58943658	58938658	0.805127	2.99861
6	58937406-58947406	58942406	0.832137	2.99687
6	58911764-58921764	58916764	0.805127	2.85487	ABHD10
6	58912353-58922353	58917353	0.805127	2.85487
6	58917780-58927780	58922780	0.607753	2.94
6	58930116-58940116	58935116	0.805127	2.91943
6	58931029-58941029	58936029	0.805127	2.99515
6	58933658-58943658	58938658	0.805127	2.99861
6	58937406-58947406	58942406	0.832137	2.99687
6	58937406-58947406	58942406	0.832137	2.99687	TAGLN3
6	58945691-58955691	58950691	0.832137	2.83232
6	58959977-58969977	58964977	0.832137	2.84231	_
6	58961932-58971932	58966932	0.832137	2.82186
6	58964563-58974563	58969563	0.832137	2.85132	TMPRSS7
6	58968901-58978901	58973901	0.752731	2.85515
6	58969346-58979346	58974346	0.832137	2.85019
6	58970564-58980564	58975564	0.832137	2.83195
6	58970749-58980749	58975749	0.832137	2.83195
6	58971809-58981809	58976809	0.832137	2.78704
6	58971981-58981981	58976981	0.832137	2.78704
6	58973466-58983466	58978466	0.832137	2.79196
6	58974126-58984126	58979126	0.654123	2.81706
6	58974144-58984144	58979144	0.832137	2.79805
6	58974348-58984348	58979348	0.752731	2.79949
6	58974568-58984568	58979568	0.832137	2.79905
6	58974588-58984588	58979588	0.752731	2.79944
6	58974929-58984929	58979929	0.752731	2.79944
6	58974944-58984944	58979944	0.832137	2.79765
6	58975825-58985825	58980825	0.752731	2.79669
6	58979742-58989742	58984742	0.752731	2.69984
6	58980741-58990741	58985741	0.752731	2.69984
6	58981102-58991102	58986102	0.655517	2.60724
6	58981250-58991250	58986250	0.752731	2.63564
6	58984042-58994042	58989042	0.752731	2.63564
6	58985262-58995262	58990262	0.832137	2.63578
6	58985322-58995322	58990322	0.752731	2.63577
6	58987133-58997133	58992133	0.752731	2.68763
6	58987251-58997251	58992251	0.752731	2.68763
6	58987966-58997966	58992966	0.752731	2.68327
6	58989041-58999041	58994041	0.752731	2.791
6	58990244-59000244	58995244	0.752731	2.75962
6	58991724-59001724	58996724	0.752731	2.75962
6	58992194-59002194	58997194	0.752731	2.75962
6	58994524-59004524	58999524	0.832137	2.7847
6	58995643-59005643	59000643	0.832137	2.79758
6	58996731-59006731	59001731	0.832137	2.80343
6	59000590-59010590	59005590	0.832137	2.73515
6	59005289-59015289	59010289	0.832137	2.72698
6	59006813-59016813	59011813	0.832137	2.74281
6	59006813-59016813	59011813	0.832137	2.74281	C6H3orf52
6	59009823-59019823	59014823	0.832137	2.75297
6	59009958-59019958	59014958	0.832137	2.74451
6	59010300-59020300	59015300	0.832137	2.74451
6	59011106-59021106	59016106	0.832137	2.74609
6	59014304-59024304	59019304	0.832137	2.68326
6	59014339-59024339	59019339	0.832137	2.68326
6	59014589-59024589	59019589	0.832137	2.68326
6	59015140-59025140	59020140	0.832137	2.68326
6	59015609-59025609	59020609	0.778662	2.68811
6	59015649-59025649	59020649	0.778662	2.68811
6	59015782-59025782	59020782	0.778662	2.68811
6	59015849-59025849	59020849	0.778662	2.68811
6	59015890-59025890	59020890	0.778662	2.68811
6	59016097-59026097	59021097	0.778662	2.68811
6	59016276-59026276	59021276	0.832137	2.68681
6	59016399-59026399	59021399	0.832137	2.68681
6	59016480-59026480	59021480	0.832137	2.68681
6	59016934-59026934	59021934	0.727322	2.90156
6	59017051-59027051	59022051	0.595291	2.90258
6	59018418-59028418	59023418	0.832137	2.87559
6	59018821-59028821	59023821	0.832137	2.87532
6	59027750-59037750	59032750	0.678028	2.91472
6	59027752-59037752	59032752	0.678028	2.91472
6	59029697-59039697	59034697	0.659685	2.90448
6	59031009-59041009	59036009	0.832137	2.99675
6	59033941-59043941	59038941	0.859706	2.90008
6	59035698-59045698	59040698	0.859706	2.85142
6	59040111-59050111	59045111	0.859706	2.8569
6	59040111-59050111	59045111	0.859706	2.8569	GCSAM
6	59048211-59058211	59053211	0.678028	2.87027
6	59048887-59058887	59053887	0.678028	2.87027
6	59050104-59060104	59055104	0.678028	2.87027
6	59053910-59063910	59058910	0.678028	3.0193
6	59054382-59064382	59059382	0.678028	3.03147
6	59056008-59066008	59061008	0.678028	3.03719
6	59058366-59068366	59063366	0.678028	3.02695
6	59058788-59068788	59063788	0.832137	3.03447	_
6	59311351-59321351	59316351	0.859706	2.94795	BTLA
6	59373761-59383761	59378761	0.700692	3.08352	ATG3
6	59378386-59388386	59383386	0.832137	3.11651
6	59379160-59389160	59384160	0.832137	3.11651
6	59378386-59388386	59383386	0.832137	3.11651	SLC35A5
6	59379160-59389160	59384160	0.832137	3.11651
6	59390018-59400018	59395018	0.832137	3.19475
6	59393831-59403831	59398831	0.700692	3.24612
6	59400340-59410340	59405340	0.700692	3.03099
6	59403057-59413057	59408057	0.700692	2.98922
6	59406589-59416589	59411589	0.700692	2.97221
6	59407635-59417635	59412635	0.700692	2.95693
6	59424099-59434099	59429099	0.700692	2.94992	CCDC80
6	59424107-59434107	59429107	0.700692	2.94992
6	59436089-59446089	59441089	0.700692	3.02866
6	59436346-59446346	59441346	0.700692	3.02411
6	59438449-59448449	59443449	0.832137	2.95468
6	59459932-59469932	59464932	0.832137	2.90943	_
6	59460614-59470614	59465614	0.832137	2.90943
6	59485133-59495133	59490133	0.832137	2.81216
6	59485194-59495194	59490194	0.832137	2.81216
6	59492983-59502983	59497983	0.832137	3.05454
6	59494303-59504303	59499303	0.832137	3.06598
6	59495217-59505217	59500217	0.832137	3.06598
6	59501224-59511224	59506224	0.832137	2.95267
6	59501464-59511464	59506464	0.832137	2.98095
6	59501821-59511821	59506821	0.832137	2.98654
6	59504159-59514159	59509159	0.709074	2.79373
6	59505528-59515528	59510528	0.832137	2.83992
6	59506764-59516764	59511764	0.832137	2.83992
6	59512906-59522906	59517906	0.832137	2.8561
6	59513588-59523588	59518588	0.832137	2.8561
6	59513713-59523713	59518713	0.832137	2.8561
6	59514356-59524356	59519356	0.832137	2.8561
6	59525355-59535355	59530355	0.832137	2.52386
6	59525918-59535918	59530918	0.832137	2.52386
6	59528509-59538509	59533509	0.832137	2.5461
6	59533770-59543770	59538770	0.593476	2.5865
6	59535042-59545042	59540042	0.832137	2.47723
6	59535372-59545372	59540372	0.832137	2.47723
6	59536425-59546425	59541425	0.832137	2.47723
6	59537739-59547739	59542739	0.832137	2.50725
6	59539030-59549030	59544030	0.832137	2.50725
6	59549442-59559442	59554442	0.832137	2.58072
6	59550479-59560479	59555479	0.832137	2.58072
6	59553646-59563646	59558646	0.832137	2.50215
6	59556413-59566413	59561413	0.859706	2.68524
6	59558292-59568292	59563292	0.585271	2.6628
6	59563895-59573895	59568895	0.805127	2.66399
6	59572088-59582088	59577088	0.832137	2.44228
6	59630477-59640477	59635477	0.702424	3.12965
6	59630481-59640481	59635481	0.832137	3.10926
6	59631428-59641428	59636428	0.832137	3.10926
6	59632008-59642008	59637008	0.832137	3.09238
6	59632442-59642442	59637442	0.832137	3.10594
6	59634983-59644983	59639983	0.832137	3.08204
6	59635237-59645237	59640237	0.859706	3.0781
6	59635238-59645238	59640238	0.859706	3.0781
6	59635240-59645240	59640240	0.859706	3.0781
6	59645735-59655735	59650735	0.832137	3.09575
6	59646727-59656727	59651727	0.832137	3.05178
6	59649138-59659138	59654138	0.832137	3.02939
6	59651630-59661630	59656630	0.832137	3.09631
6	59653327-59663327	59658327	0.832137	3.07609
6	59654509-59664509	59659509	0.859706	3.08376
6	59655990-59665990	59660990	0.832137	3.07628
6	59665896-59675896	59670896	0.832137	3.5335
6	59669116-59679116	59674116	0.859706	3.47181
6	59673114-59683114	59678114	0.832137	3.42032
6	59674448-59684448	59679448	0.832137	3.40422
6	59674641-59684641	59679641	0.832137	3.40422
6	59674983-59684983	59679983	0.832137	3.40422
6	59675831-59685831	59680831	0.832137	3.40313
6	59680239-59690239	59685239	0.832137	3.40401
6	59680319-59690319	59685319	0.832137	3.40401
6	59684179-59694179	59689179	0.832137	3.42068
6	59686616-59696616	59691616	0.859706	3.52969
6	59689087-59699087	59694087	0.832137	3.48501
6	59697630-59707630	59702630	0.859706	3.47661
6	59697631-59707631	59702631	0.859706	3.47661
6	59700554-59710554	59705554	0.832137	3.19124
6	59700561-59710561	59705561	0.832137	3.19124
6	59701862-59711862	59706862	0.832137	3.16082
6	59702896-59712896	59707896	0.832137	3.16082
6	59705268-59715268	59710268	0.832137	3.19235
6	59709748-59719748	59714748	0.832137	3.21481
6	59709783-59719783	59714783	0.832137	3.21481
6	59710305-59720305	59715305	0.832137	3.21481
6	59711405-59721405	59716405	0.778662	3.22388
6	59713196-59723196	59718196	0.832137	3.17336
6	59715197-59725197	59720197	0.832137	3.14844
6	59715230-59725230	59720230	0.832137	3.14844
6	59721453-59731453	59726453	0.832137	3.33517
6	59722535-59732535	59727535	0.593476	3.36524
6	59724318-59734318	59729318	0.832137	3.28633
6	59729854-59739854	59734854	0.832137	3.23415
6	59737575-59747575	59742575	0.832137	3.16543
6	59750398-59760398	59755398	0.832137	3.37341	GTPBP8
6	59755681-59765681	59760681	0.832137	3.38923
6	59765888-59775888	59770888	0.636694	3.4643
6	59765950-59775950	59770950	0.778662	3.46876
6	59770625-59780625	59775625	0.859706	3.46586
6	59773139-59783139	59778139	0.832137	3.44636
6	59773995-59783995	59778995	0.832137	3.44489
6	59774898-59784898	59779898	0.832137	3.44507
6	59775632-59785632	59780632	0.832137	3.43978
6	59778972-59788972	59783972	0.832137	3.40198
6	59786779-59796779	59791779	0.832137	3.41977
6	59793848-59803848	59798848	0.636694	3.38136
6	59795064-59805064	59800064	0.636694	3.38162
6	59797414-59807414	59802414	0.832137	3.37467
6	59801377-59811377	59806377	0.636694	3.4518
6	59801642-59811642	59806642	0.636694	3.451
6	59801650-59811650	59806650	0.636694	3.451
6	59801780-59811780	59806780	0.636694	3.451
6	59803814-59813814	59808814	0.832137	3.41602
6	59811003-59821003	59816003	0.614022	3.43457
6	59813494-59823494	59818494	0.832137	3.43045
6	59814880-59824880	59819880	0.832137	3.42095
6	59821049-59831049	59826049	0.832137	3.40535
6	59835696-59845696	59840696	0.832137	3.40874
6	59836145-59846145	59841145	0.614022	3.413
6	59836793-59846793	59841793	0.832137	3.40664
6	59765888-59775888	59770888	0.636694	3.4643	NEPRO
6	59765950-59775950	59770950	0.778662	3.46876
6	59770625-59780625	59775625	0.859706	3.46586
6	59773139-59783139	59778139	0.832137	3.44636
6	59773995-59783995	59778995	0.832137	3.44489
6	59774898-59784898	59779898	0.832137	3.44507
6	59775632-59785632	59780632	0.832137	3.43978
6	59778972-59788972	59783972	0.832137	3.40198
6	59969692-59979692	59974692	0.859706	3.24751	BOC
6	59985193-59995193	59990193	0.859706	3.25855
6	60046806-60056806	60051806	0.832137	3.3003	CFAP44
6	60099840-60109840	60104840	0.832137	3.28233
6	60104439-60114439	60109439	0.832137	3.24082
6	60136404-60146404	60141404	0.859706	3.20979
6	60138310-60148310	60143310	0.859706	3.24622
6	60154170-60164170	60159170	0.859706	3.17237
6	60224779-60234779	60229779	0.859706	3.04936	SPICE1
6	60225544-60235544	60230544	0.859706	3.04403
6	60247320-60257320	60252320	0.832137	2.63655
6	60347945-60357945	60352945	0.832137	2.44596	SIDT1
6	60348407-60358407	60353407	0.832137	2.44596
6	60349367-60359367	60354367	0.832137	2.46629
6	60419646-60429646	60424646	0.805127	3.01273	USF3
6	60421258-60431258	60426258	0.805127	3.01273
6	60421839-60431839	60426839	0.805127	3.0552
6	60422304-60432304	60427304	0.805127	2.9738
6	60423207-60433207	60428207	0.805127	2.88019
6	60423233-60433233	60428233	0.805127	2.88019
6	60424778-60434778	60429778	0.805127	2.91569
6	60425947-60435947	60430947	0.805127	2.96453
6	60425980-60435980	60430980	0.805127	2.96453
6	60426654-60436654	60431654	0.805127	2.84367	NAA50
6	60427716-60437716	60432716	0.778662	2.91956
6	60429663-60439663	60434663	0.805127	2.90379
6	60436307-60446307	60441307	0.805127	2.58944
6	60438371-60448371	60443371	0.805127	2.56537
6	60441331-60451331	60446331	0.805127	2.47803
6	60441517-60451517	60446517	0.805127	2.47803
6	60441592-60451592	60446592	0.805127	2.47803
6	60442599-60452599	60447599	0.805127	2.47803
6	60444355-60454355	60449355	0.805127	2.48511
6	60446642-60456642	60451642	0.629655	2.49444
6	60447724-60457724	60452724	0.805127	2.5303
6	60448818-60458818	60453818	0.805127	2.56829
6	60456342-60466342	60461342	0.805127	2.53609
6	60456751-60466751	60461751	0.805127	2.53609
6	60457136-60467136	60462136	0.805127	2.52786
6	60458010-60468010	60463010	0.805127	2.49916
6	60459589-60469589	60464589	0.805127	2.49916
6	60463580-60473580	60468580	0.805127	2.59861
6	60463809-60473809	60468809	0.805127	2.59861
6	60466962-60476962	60471962	0.805127	2.57132
6	60467919-60477919	60472919	0.805127	2.49822
6	60470764-60480764	60475764	0.805127	2.49822
6	60463580-60473580	60468580	0.805127	2.59861	ATP6V1A
6	60463809-60473809	60468809	0.805127	2.59861
6	60466962-60476962	60471962	0.805127	2.57132
6	60467919-60477919	60472919	0.805127	2.49822
6	60470764-60480764	60475764	0.805127	2.49822
6	60473473-60483473	60478473	0.805127	2.57475
6	60473496-60483496	60478496	0.805127	2.57475
6	60473497-60483497	60478497	0.805127	2.57475
6	60475501-60485501	60480501	0.805127	2.56876
6	60477344-60487344	60482344	0.805127	2.56876
6	60477982-60487982	60482982	0.805127	2.58282
6	60483766-60493766	60488766	0.805127	2.55297
6	60484131-60494131	60489131	0.805127	2.55297
6	60497480-60507480	60502480	0.805127	2.45936
6	60514717-60524717	60519717	0.805127	2.45108
6	60530480-60540480	60535480	0.805127	2.54642
6	60535260-60545260	60540260	0.805127	2.58069	_
6	60536273-60546273	60541273	0.805127	2.55625
6	60539872-60549872	60544872	0.887846	2.52991
6	60544225-60554225	60549225	0.805127	2.51854
6	60547659-60557659	60552659	0.805127	2.58003
6	60551561-60561561	60556561	0.805127	2.56556	GRAMD1C
6	60552393-60562393	60557393	0.805127	2.60471
6	60554788-60564788	60559788	0.805127	2.621
6	60588906-60598906	60593906	0.805127	2.55364
6	60591815-60601815	60596815	0.887846	2.56082
6	60596283-60606283	60601283	0.805127	2.60376
6	60596682-60606682	60601682	0.805127	2.5766
6	60599875-60609875	60604875	0.805127	2.57016
6	60602061-60612061	60607061	0.805127	2.57496
6	60605558-60615558	60610558	0.805127	2.57201
6	60606698-60616698	60611698	0.805127	2.59027
6	60612178-60622178	60617178	0.805127	2.53347
6	60614094-60624094	60619094	0.805127	2.4573
6	60629150-60639150	60634150	0.805127	2.503
6	60634111-60644111	60639111	0.805127	2.48911
6	60634827-60644827	60639827	0.805127	2.48911
6	60636322-60646322	60641322	0.805127	2.47602
6	60636411-60646411	60641411	0.805127	2.47602
6	60637773-60647773	60642773	0.887846	2.47749
6	60639062-60649062	60644062	0.805127	2.50163
6	60644214-60654214	60649214	0.805127	2.46886
6	60644416-60654416	60649416	0.805127	2.46886
6	60645814-60655814	60650814	0.805127	2.46886
6	60646819-60656819	60651819	0.805127	2.47732
6	60646905-60656905	60651905	0.805127	2.47732
6	60647198-60657198	60652198	0.805127	2.47732
6	60648106-60658106	60653106	0.805127	2.47732
6	60644214-60654214	60649214	0.805127	2.46886	ZDHHC23
6	60644416-60654416	60649416	0.805127	2.46886
6	60645814-60655814	60650814	0.805127	2.46886
6	60646819-60656819	60651819	0.805127	2.47732
6	60646905-60656905	60651905	0.805127	2.47732
6	60647198-60657198	60652198	0.805127	2.47732
6	60648106-60658106	60653106	0.805127	2.47732
6	60652333-60662333	60657333	0.657974	2.53373
6	60662933-60672933	60667933	0.681326	2.58282
6	60663257-60673257	60668257	0.681326	2.58282
6	60662933-60672933	60667933	0.681326	2.58282	CCDC191
6	60663257-60673257	60668257	0.681326	2.58282
6	60663889-60673889	60668889	0.887846	2.55624
6	60666925-60676925	60671925	0.681326	2.60074
6	60671865-60681865	60676865	0.854352	2.48259
6	60684019-60694019	60689019	0.887846	2.51003
6	60692612-60702612	60697612	0.702424	2.47809
6	60692711-60702711	60697711	0.702424	2.47809
6	60704326-60714326	60709326	0.702424	2.47567
6	60707492-60717492	60712492	0.585271	2.45369
6	60707531-60717531	60712531	0.585271	2.45369
6	60707586-60717586	60712586	0.585271	2.45369
6	60709178-60719178	60714178	0.585271	2.45369
6	60709594-60719594	60714594	0.678028	2.45565
6	60766260-60776260	60771260	0.702424	2.49113	QTRT2
6	60767849-60777849	60772849	0.634344	2.471
6	60773213-60783213	60778213	0.607753	2.4897
6	60777094-60787094	60782094	0.805127	2.5489
6	60777690-60787690	60782690	0.805127	2.5489
6	60803044-60813044	60808044	0.887846	2.44065	_
6	60820212-60830212	60825212	0.654123	2.46353	DRD3
6	60822480-60832480	60827480	0.887846	2.70413
6	60822994-60832994	60827994	0.752731	2.7117
6	60823309-60833309	60828309	0.752731	2.7117
6	60957888-60967888	60962888	0.887846	2.56597	ZBTB20
6	60957894-60967894	60962894	0.887846	2.56597
6	61015733-61025733	61020733	0.894952	2.63234
6	61029130-61039130	61034130	0.819811	2.82857
6	61035416-61045416	61040416	0.795666	2.76679
6	61042626-61052626	61047626	0.887846	2.61979
6	61047282-61057282	61052282	0.795666	2.70316
6	61047484-61057484	61052484	0.819811	2.70598
6	61049226-61059226	61054226	0.795666	2.71212
6	61053859-61063859	61058859	0.679647	2.80862
6	61053969-61063969	61058969	0.819811	2.66444
6	61155557-61165557	61160557	0.887846	2.48293
6	61214367-61224367	61219367	0.887846	2.65776
6	61261720-61271720	61266720	0.654123	3.25645
6	61261722-61271722	61266722	0.859706	3.05683
6	61268634-61278634	61273634	0.887846	2.99039
6	61296322-61306322	61301322	0.887846	3.03415
6	61297513-61307513	61302513	0.887846	3.0299
6	61306212-61316212	61311212	0.887846	2.97129
6	61306215-61316215	61311215	0.887846	2.97129
6	61318355-61328355	61323355	0.887846	3.2535
6	61319575-61329575	61324575	0.887846	3.22636
6	61319576-61329576	61324576	0.887846	3.22636
6	61319915-61329915	61324915	0.887846	3.29465
6	61329217-61339217	61334217	0.727322	3.10995
6	61351342-61361342	61356342	0.657974	2.88495
6	61353899-61363899	61358899	0.887846	2.80222
6	61354952-61364952	61359952	0.657974	2.83346
6	61372481-61382481	61377481	0.887846	2.7197
6	61382028-61392028	61387028	0.887846	2.83305
6	61383801-61393801	61388801	0.887846	2.84307
6	61395039-61405039	61400039	0.887846	2.78418
6	61396895-61406895	61401895	0.887846	2.79321
6	61401662-61411662	61406662	0.887846	2.73844
6	61401854-61411854	61406854	0.887846	2.73973
6	61421574-61431574	61426574	0.887846	2.58519
6	61426127-61436127	61431127	0.887846	2.55221
6	61443673-61453673	61448673	0.887846	2.5592
6	61443812-61453812	61448812	0.887846	2.5592
6	61458815-61468815	61463815	0.887846	2.53595
6	61621362-61631362	61626362	0.887846	2.56058
6	61634593-61644593	61639593	0.887846	2.72682
6	61638594-61648594	61643594	0.887846	2.73079
6	61638597-61648597	61643597	0.887846	2.73079
6	61638598-61648598	61643598	0.887846	2.73079
6	61640243-61650243	61645243	0.887846	2.72981
6	61647349-61657349	61652349	0.725815	2.96445
6	61653584-61663584	61658584	0.725815	2.97506
6	61653613-61663613	61658613	0.655913	2.83834
6	61657803-61667803	61662803	0.615801	2.89062
6	61658783-61668783	61663783	0.615801	3.10029
6	61662623-61672623	61667623	0.887846	3.06073
6	61668385-61678385	61673385	0.725815	3.07943
6	61670739-61680739	61675739	0.615801	3.12489
6	61670767-61680767	61675767	0.615801	3.12489
6	61671075-61681075	61676075	0.725815	3.10338
6	61673652-61683652	61678652	0.887846	3.00746
6	61678754-61688754	61683754	0.725815	3.06048
6	61679289-61689289	61684289	0.887846	2.99204
6	61681938-61691938	61686938	0.887846	3.02327
6	61681944-61691944	61686944	0.887846	3.02327
6	61689799-61699799	61694799	0.725815	3.18944
6	61692518-61702518	61697518	0.887846	3.18909
6	61696995-61706995	61701995	0.725815	3.15293
6	61702867-61712867	61707867	0.725815	3.19252
6	61703451-61713451	61708451	0.615801	3.23063
6	61707768-61717768	61712768	0.725815	3.27427
6	61709092-61719092	61714092	0.615801	3.3018
6	61712226-61722226	61717226	0.628878	3.17743
6	61712474-61722474	61717474	0.725815	3.21312
6	61714889-61724889	61719889	0.725815	3.24983
6	61716127-61726127	61721127	0.638438	3.37112
6	61720958-61730958	61725958	0.615801	3.29087
6	61724843-61734843	61729843	0.887846	3.1939
6	61729861-61739861	61734861	0.725815	3.22132
6	61741325-61751325	61746325	0.887846	3.15728
6	61745879-61755879	61750879	0.887846	2.94084
6	61747738-61757738	61752738	0.887846	2.94331	_
6	61747983-61757983	61752983	0.887846	2.94331
6	61750060-61760060	61755060	0.725815	2.97895
6	61753437-61763437	61758437	0.887846	3.00743
6	61755341-61765341	61760341	0.725815	3.01187
6	61756044-61766044	61761044	0.615801	3.01378
6	61766800-61776800	61771800	0.615801	2.90463
6	61773133-61783133	61778133	0.725815	2.93697
6	61775498-61785498	61780498	0.725815	2.95981
6	61776463-61786463	61781463	0.725815	2.95981
6	61776502-61786502	61781502	0.615801	2.96116
6	61789499-61799499	61794499	0.624713	2.99916
6	61789716-61799716	61794716	0.605958	3.00051
6	61792666-61802666	61797666	0.887846	2.92067
6	61794948-61804948	61799948	0.615801	2.89922
6	61795387-61805387	61800387	0.887846	2.92078
6	61795592-61805592	61800592	0.615801	2.91176
6	61796106-61806106	61801106	0.615801	2.91176
6	61796452-61806452	61801452	0.615801	2.91176
6	61796716-61806716	61801716	0.615801	2.88539
6	61798473-61808473	61803473	0.615801	2.88539
6	61798816-61808816	61803816	0.615801	2.88539
6	61798869-61808869	61803869	0.725815	2.89096
6	61799208-61809208	61804208	0.887846	2.88492
6	61801661-61811661	61806661	0.725815	2.93533
6	61802605-61812605	61807605	0.887846	2.89467
6	61805648-61815648	61810648	0.887846	2.69092
6	61808527-61818527	61813527	0.887846	2.65087
6	61816907-61826907	61821907	0.725815	2.76649
6	61817099-61827099	61822099	0.595291	2.76155
6	61825150-61835150	61830150	0.725815	2.7625
6	61829318-61839318	61834318	0.725815	2.7133
6	61836907-61846907	61841907	0.595291	2.77815
6	61837985-61847985	61842985	0.725815	2.69782
6	61844274-61854274	61849274	0.887846	2.46075
6	62028818-62038818	62033818	0.887846	2.55719
6	62030889-62040889	62035889	0.887846	2.52953
6	62032360-62042360	62037360	0.887846	2.52238
6	62035019-62045019	62040019	0.887846	2.50421
6	62436687-62446687	62441687	0.887846	2.47116
6	62441573-62451573	62446573	0.887846	2.54683
6	62498176-62508176	62503176	0.887846	2.80441
6	62580814-62590814	62585814	0.887846	2.47307
6	62580817-62590817	62585817	0.887846	2.47307
6	62953476-62963476	62958476	0.805127	2.45035
6	62953921-62963921	62958921	0.859706	2.43783
6	62953988-62963988	62958988	0.859706	2.43783
6	62954012-62964012	62959012	0.859706	2.43783
6	62954880-62964880	62959880	0.778662	2.44071
6	62956805-62966805	62961805	0.859706	2.49447
6	62956964-62966964	62961964	0.859706	2.49447
6	62957416-62967416	62962416	0.859706	2.49447
6	62957514-62967514	62962514	0.859706	2.49447
6	62957962-62967962	62962962	0.859706	2.49447
6	62957974-62967974	62962974	0.859706	2.49447
6	62958309-62968309	62963309	0.859706	2.46193
6	62958325-62968325	62963325	0.778662	2.4701
6	62958356-62968356	62963356	0.859706	2.45386
6	62958433-62968433	62963433	0.859706	2.45386
6	62958741-62968741	62963741	0.859706	2.45386
6	62959074-62969074	62964074	0.778662	2.52239
6	62975239-62985239	62980239	0.859706	2.49715
6	62976265-62986265	62981265	0.859706	2.4983
6	62984934-62994934	62989934	0.727322	2.47805
6	62985103-62995103	62990103	0.595291	2.48554
6	62986093-62996093	62991093	0.634949	2.48103
6	62987431-62997431	62992431	0.859706	2.45434
6	62988528-62998528	62993528	0.859706	2.59397
6	62988895-62998895	62993895	0.654123	2.60447
6	62989560-62999560	62994560	0.666485	2.61409
6	62989858-62999858	62994858	0.573062	2.61409
6	62990769-63000769	62995769	0.666485	2.65796
6	62990992-63000992	62995992	0.819811	2.6033
6	62991592-63001592	62996592	0.636694	2.60026
6	62992396-63002396	62997396	0.859706	2.57705
6	62993263-63003263	62998263	0.573062	2.60499
6	62993612-63003612	62998612	0.681326	2.60737
6	62994956-63004956	62999956	0.592894	2.60463
6	62997089-63007089	63002089	0.573062	2.59333
6	62998402-63008402	63003402	0.655517	2.56548
6	63001749-63011749	63006749	0.727322	2.70359
6	63003571-63013571	63008571	0.859706	2.71098
6	63004750-63014750	63009750	0.686146	2.71472
6	63010795-63020795	63015795	0.583382	2.493
6	63011031-63021031	63016031	0.583382	2.44906
6	63012311-63022311	63017311	0.583382	2.44365
6	63020359-63030359	63025359	0.583382	2.44946
6	63030824-63040824	63035824	0.583382	2.46911
6	63032066-63042066	63037066	0.583382	2.4551
6	63032477-63042477	63037477	0.583382	2.4551
6	63033485-63043485	63038485	0.583382	2.47087
6	63033728-63043728	63038728	0.583382	2.47087
6	63034773-63044773	63039773	0.583382	2.47087
6	63035292-63045292	63040292	0.583382	2.48252
6	63035349-63045349	63040349	0.583382	2.48252
6	63035895-63045895	63040895	0.583382	2.47573
6	63037511-63047511	63042511	0.859706	2.47129
6	63039314-63049314	63044314	0.583382	2.48906
6	63039319-63049319	63044319	0.583382	2.48906
6	63040005-63050005	63045005	0.583382	2.47738
6	63040276-63050276	63045276	0.583382	2.47738
6	63040404-63050404	63045404	0.583382	2.47738
6	63040459-63050459	63045459	0.583382	2.47738
6	63040890-63050890	63045890	0.583382	2.4747
6	63042048-63052048	63047048	0.583382	2.46709
6	63042169-63052169	63047169	0.583382	2.46709
6	63042277-63052277	63047277	0.583382	2.46709
6	63042964-63052964	63047964	0.583382	2.44888
6	63043076-63053076	63048076	0.583382	2.44888
6	63044123-63054123	63049123	0.583382	2.44888
6	63044145-63054145	63049145	0.583382	2.44888
6	63044337-63054337	63049337	0.583382	2.44888
6	63044577-63054577	63049577	0.583382	2.44888
6	63044636-63054636	63049636	0.583382	2.44888
6	63045024-63055024	63050024	0.583382	2.44888
6	63045319-63055319	63050319	0.702424	2.45458
6	63045748-63055748	63050748	0.583382	2.46432
6	63046079-63056079	63051079	0.583382	2.44183
6	63046432-63056432	63051432	0.583382	2.44183
6	63046542-63056542	63051542	0.583382	2.44183
6	63063473-63073473	63068473	0.583382	2.45552
6	63063605-63073605	63068605	0.583382	2.43963
6	63063616-63073616	63068616	0.583382	2.43963
6	63063719-63073719	63068719	0.583382	2.43963
6	63063826-63073826	63068826	0.583382	2.43963
6	63063886-63073886	63068886	0.859706	2.44027
6	63063963-63073963	63068963	0.583382	2.43883
6	63063985-63073985	63068985	0.583382	2.43883
6	63064088-63074088	63069088	0.583382	2.43883
6	63064954-63074954	63069954	0.583382	2.43883
6	63073447-63083447	63078447	0.583382	2.43958
6	63073448-63083448	63078448	0.583382	2.43958
6	63073451-63083451	63078451	0.583382	2.43958
6	63073662-63083662	63078662	0.583382	2.46307
6	63073811-63083811	63078811	0.583382	2.46307
6	63074413-63084413	63079413	0.583382	2.46307
6	63074416-63084416	63079416	0.583382	2.46307
6	63075938-63085938	63080938	0.583382	2.45102
6	63076022-63086022	63081022	0.583382	2.45102
6	63076238-63086238	63081238	0.583382	2.45102
6	63076341-63086341	63081341	0.583382	2.45102
6	63076666-63086666	63081666	0.583382	2.45102
6	63079116-63089116	63084116	0.583382	2.44395
6	63079157-63089157	63084157	0.583382	2.44395
6	63079733-63089733	63084733	0.583382	2.44395
6	63080037-63090037	63085037	0.583382	2.44395
6	63080104-63090104	63085104	0.583382	2.44395
6	63080232-63090232	63085232	0.583382	2.44395
6	63080233-63090233	63085233	0.583382	2.44395
6	63080241-63090241	63085241	0.583382	2.44395
6	63080369-63090369	63085369	0.583382	2.44395
6	63080381-63090381	63085381	0.583382	2.44395
6	63080405-63090405	63085405	0.583382	2.44395
6	63080821-63090821	63085821	0.583382	2.45299
6	63081039-63091039	63086039	0.583382	2.45299
6	63081245-63091245	63086245	0.583382	2.45299
6	63081261-63091261	63086261	0.583382	2.45299
6	63081409-63091409	63086409	0.583382	2.46629
6	63081418-63091418	63086418	0.583382	2.46629
6	63081749-63091749	63086749	0.583382	2.46629
6	63081781-63091781	63086781	0.583382	2.46629
6	63081925-63091925	63086925	0.583382	2.46629
6	63082222-63092222	63087222	0.583382	2.46629
6	63082471-63092471	63087471	0.583382	2.46629
6	63082692-63092692	63087692	0.583382	2.46629
6	63082877-63092877	63087877	0.583382	2.46629
6	63083080-63093080	63088080	0.583382	2.46892
6	63083109-63093109	63088109	0.583382	2.46892
6	63083285-63093285	63088285	0.583382	2.46892
6	63083311-63093311	63088311	0.583382	2.46892
6	63083450-63093450	63088450	0.583382	2.46892
6	63083929-63093929	63088929	0.583382	2.46892
6	63083956-63093956	63088956	0.583382	2.48937
6	63084295-63094295	63089295	0.583382	2.48937
6	63084340-63094340	63089340	0.583382	2.48937
6	63084408-63094408	63089408	0.583382	2.48578
6	63084459-63094459	63089459	0.583382	2.48578
6	63085034-63095034	63090034	0.583382	2.4766
6	63085214-63095214	63090214	0.583382	2.4766
6	63085215-63095215	63090215	0.583382	2.4766
6	63085389-63095389	63090389	0.583382	2.4766
6	63086058-63096058	63091058	0.583382	2.47729
6	63087352-63097352	63092352	0.583382	2.48172
6	63090998-63100998	63095998	0.583382	2.56916
6	63097503-63107503	63102503	0.595291	2.62939
6	63098161-63108161	63103161	0.583382	2.6205
6	63099062-63109062	63104062	0.583382	2.62097
6	63099376-63109376	63104376	0.702424	2.56703
6	63100160-63110160	63105160	0.702424	2.55592
6	63105928-63115928	63110928	0.583382	2.44013
6	63105930-63115930	63110930	0.583382	2.44013
6	63113603-63123603	63118603	0.702424	2.55718
6	63117411-63127411	63122411	0.583382	2.56897
6	63126794-63136794	63131794	0.583382	2.64913
6	63127493-63137493	63132493	0.702424	2.66114
6	63128638-63138638	63133638	0.628878	2.66453
6	63129586-63139586	63134586	0.583382	2.64434
6	63129762-63139762	63134762	0.583382	2.64434
6	63130467-63140467	63135467	0.583382	2.67465
6	63131084-63141084	63136084	0.702424	2.67035
6	63132063-63142063	63137063	0.583382	2.64163
6	63132604-63142604	63137604	0.583382	2.59604
6	63133922-63143922	63138922	0.583382	2.59604
6	63135422-63145422	63140422	0.583382	2.59604
6	63138318-63148318	63143318	0.700692	2.61839
6	63139389-63149389	63144389	0.700692	2.62454
6	63140199-63150199	63145199	0.700692	2.60563
6	63140626-63150626	63145626	0.700692	2.60563
6	63141782-63151782	63146782	0.725619	2.60223
6	63142238-63152238	63147238	0.700692	2.55299
6	63142411-63152411	63147411	0.700692	2.55299
6	63143033-63153033	63148033	0.700692	2.55299
6	63143346-63153346	63148346	0.700692	2.54942
6	63144101-63154101	63149101	0.700692	2.55346
6	63150283-63160283	63155283	0.700692	2.55463
6	63150323-63160323	63155323	0.700692	2.55463
6	63150494-63160494	63155494	0.700692	2.55371
6	63150595-63160595	63155595	0.700692	2.55371
6	63150847-63160847	63155847	0.700692	2.55835
6	63151167-63161167	63156167	0.700692	2.55116
6	63156329-63166329	63161329	0.700692	2.54141
6	63164866-63174866	63169866	0.727322	2.57163
6	63168377-63178377	63173377	0.727322	2.54781
6	63172094-63182094	63177094	0.727322	2.56217
6	63188001-63198001	63193001	0.727322	2.85088
6	63190241-63200241	63195241	0.727322	2.91912
6	63193554-63203554	63198554	0.727322	2.91998
6	63195403-63205403	63200403	0.727322	3.02056
6	63196363-63206363	63201363	0.727322	3.02056
6	63198298-63208298	63203298	0.677966	3.11241
6	63198407-63208407	63203407	0.727322	3.06545
6	63198726-63208726	63203726	0.859706	3.06677
6	63199981-63209981	63204981	0.727322	2.99313
6	63200398-63210398	63205398	0.859706	2.98834
6	63201051-63211051	63206051	0.727322	2.97981
6	63210853-63220853	63215853	0.727322	2.96412
6	63213795-63223795	63218795	0.727322	3.02515
6	63216785-63226785	63221785	0.727322	2.9953
6	63216858-63226858	63221858	0.727322	2.9953
6	63216924-63226924	63221924	0.727322	2.9953
6	63217296-63227296	63222296	0.727322	2.96204
6	63218432-63228432	63223432	0.727322	2.96204
6	63218472-63228472	63223472	0.727322	2.96204
6	63218714-63228714	63223714	0.727322	2.96204
6	63219146-63229146	63224146	0.727322	2.96204
6	63219947-63229947	63224947	0.727322	2.93773
6	63220630-63230630	63225630	0.727322	2.91617
6	63221609-63231609	63226609	0.727322	2.91617
6	63221618-63231618	63226618	0.727322	2.91617
6	63222606-63232606	63227606	0.727322	2.91617
6	63222849-63232849	63227849	0.727322	2.91617
6	63223339-63233339	63228339	0.727322	2.91617
6	63223799-63233799	63228799	0.678028	3.07895
6	63223936-63233936	63228936	0.727322	3.01337
6	63224027-63234027	63229027	0.727322	2.93229
6	63224798-63234798	63229798	0.727322	2.93229
6	63224904-63234904	63229904	0.727322	2.93229
6	63225240-63235240	63230240	0.859706	2.93302
6	63225498-63235498	63230498	0.859706	2.93302
6	63226435-63236435	63231435	0.727322	2.96297
6	63227353-63237353	63232353	0.727322	2.96297
6	63227877-63237877	63232877	0.727322	2.96297
6	63228542-63238542	63233542	0.727322	3.06265
6	63228681-63238681	63233681	0.727322	3.06265
6	63228721-63238721	63233721	0.727322	3.06265
6	63228921-63238921	63233921	0.727322	3.06265
6	63229164-63239164	63234164	0.727322	3.0708
6	63229677-63239677	63234677	0.727322	3.0708
6	63230222-63240222	63235222	0.727322	3.05569
6	63232780-63242780	63237780	0.859706	2.94399
6	63232781-63242781	63237781	0.859706	2.94399
6	63233203-63243203	63238203	0.859706	2.96954
6	63234414-63244414	63239414	0.859706	2.97654
6	63238352-63248352	63243352	0.727322	2.99996
6	63238358-63248358	63243358	0.727322	2.99996
6	63239013-63249013	63244013	0.727322	3.04995
6	63239641-63249641	63244641	0.727322	3.03821
6	63239777-63249777	63244777	0.727322	3.03821
6	63240402-63250402	63245402	0.727322	3.03821
6	63240838-63250838	63245838	0.727322	3.03821
6	63241550-63251550	63246550	0.727322	3.04827
6	63241913-63251913	63246913	0.727322	3.05942
6	63242127-63252127	63247127	0.727322	3.05942
6	63242693-63252693	63247693	0.859706	3.05876
6	63243134-63253134	63248134	0.727322	3.06414
6	63243209-63253209	63248209	0.859706	3.05431
6	63244760-63254760	63249760	0.727322	3.11106
6	63246179-63256179	63251179	0.727322	3.0385
6	63246558-63256558	63251558	0.727322	3.0385
6	63246690-63256690	63251690	0.727322	3.0385
6	63248562-63258562	63253562	0.727322	3.02147
6	63248597-63258597	63253597	0.859706	2.98307
6	63259365-63269365	63264365	0.727322	3.32162
6	63261462-63271462	63266462	0.727322	3.35248
6	63267424-63277424	63272424	0.727322	3.27542
6	63269451-63279451	63274451	0.727322	3.26422
6	63271448-63281448	63276448	0.727322	3.27071
6	63275698-63285698	63280698	0.859706	2.72409
6	63278350-63288350	63283350	0.727322	2.60278
6	63278842-63288842	63283842	0.727322	2.75163
6	63285871-63295871	63290871	0.60404	2.49599
6	63291791-63301791	63296791	0.630701	2.5006
6	63301445-63311445	63306445	0.702424	2.6008
6	63301566-63311566	63306566	0.859706	2.5999
6	63301624-63311624	63306624	0.630701	2.60151
6	63302721-63312721	63307721	0.630701	2.60151
6	63303796-63313796	63308796	0.630701	2.61156
6	63303812-63313812	63308812	0.630701	2.61156
6	63304121-63314121	63309121	0.630701	2.61156
6	63304162-63314162	63309162	0.630701	2.61156
6	63304214-63314214	63309214	0.630701	2.61156
6	63304219-63314219	63309219	0.630701	2.61156
6	63304569-63314569	63309569	0.630701	2.61156
6	63305021-63315021	63310021	0.702424	2.61157
6	63305261-63315261	63310261	0.702424	2.61157
6	63305501-63315501	63310501	0.630701	2.61477
6	63305776-63315776	63310776	0.630701	2.6401
6	63305878-63315878	63310878	0.702424	2.64014
6	63305925-63315925	63310925	0.630701	2.63957
6	63306385-63316385	63311385	0.630701	2.63957
6	63306426-63316426	63311426	0.630701	2.63957
6	63306467-63316467	63311467	0.630701	2.63957
6	63306717-63316717	63311717	0.630701	2.63957
[truncated: 3,777 more rows]

## Sheet: S1e(Fst_xpehh-top1-StardusBlack
CHR	Region (±5 kb)	SNP Position	FST	normxpehh	Gene
1	313311569-313321569	313316569	0.429454	2.64443	_
1	313311661-313321661	313316661	0.429454	2.64443
1	313311674-313321674	313316674	0.429454	2.64443
1	313311705-313321705	313316705	0.429454	2.64443
1	313311707-313321707	313316707	0.429454	2.64443
1	313311740-313321740	313316740	0.429454	2.64443
1	313312454-313322454	313317454	0.429454	2.64234
1	313312691-313322691	313317691	0.429454	2.64234
1	313312944-313322944	313317944	0.429454	2.64324
1	313312947-313322947	313317947	0.429454	2.64324
1	313313030-313323030	313318030	0.429454	2.64324
1	313313037-313323037	313318037	0.429454	2.64324
1	313313048-313323048	313318048	0.429454	2.66459
1	313313074-313323074	313318074	0.429454	2.66459
1	313313096-313323096	313318096	0.429454	2.66459
1	313313117-313323117	313318117	0.429454	2.66577
1	313313163-313323163	313318163	0.429454	2.66577
1	313313196-313323196	313318196	0.429454	2.66577
1	313313313-313323313	313318313	0.429454	2.67161
1	313313380-313323380	313318380	0.429454	2.67161
1	313313396-313323396	313318396	0.429454	2.67161
1	313313465-313323465	313318465	0.429454	2.67106
1	313313467-313323467	313318467	0.429454	2.67106
1	313313557-313323557	313318557	0.429454	2.67228
1	313313609-313323609	313318609	0.429454	2.67228
1	313313650-313323650	313318650	0.429454	2.67228
1	313325180-313335180	313330180	0.487901	2.87137
1	313459968-313469968	313464968	0.437177	2.92896	ADAMTS16
1	313459988-313469988	313464988	0.437177	2.92896
1	313460591-313470591	313465591	0.437177	2.97303
1	313473920-313483920	313478920	0.514333	3.26681
1	314377141-314387141	314382141	0.435299	3.03799	_
2	237906573-237916573	237911573	0.500489	2.51554	GLRX3
2	237916232-237926232	237921232	0.552655	2.58932
2	237919377-237929377	237924377	0.552655	2.54816	_
2	237927317-237937317	237932317	0.552655	2.79247
2	237927709-237937709	237932709	0.552655	2.78887
2	237928140-237938140	237933140	0.552655	2.82908
2	237928440-237938440	237933440	0.552655	2.84277
2	237928592-237938592	237933592	0.552655	2.83792
2	237928959-237938959	237933959	0.552655	2.80201
2	237929018-237939018	237934018	0.552655	2.80201
2	237929076-237939076	237934076	0.552655	2.80201
2	237929191-237939191	237934191	0.552655	2.80744
2	237929300-237939300	237934300	0.552655	2.81003
2	237929949-237939949	237934949	0.552655	2.80132
2	237930350-237940350	237935350	0.552655	2.74875
2	237930974-237940974	237935974	0.552655	2.64504
2	237941412-237951412	237946412	0.514893	2.62043
2	237943660-237953660	237948660	0.514893	2.56645
2	237944334-237954334	237949334	0.514893	2.57478
2	237947757-237957757	237952757	0.514893	2.51994
2	237952566-237962566	237957566	0.621582	2.71321
2	237953853-237963853	237958853	0.514893	2.67182
2	237954029-237964029	237959029	0.59138	2.65611
2	237954698-237964698	237959698	0.621582	2.65423
2	237955476-237965476	237960476	0.514893	2.66922
2	237999572-238009572	238004572	0.514893	2.78018
2	238003956-238013956	238008956	0.441067	2.76296
2	238005380-238015380	238010380	0.441067	2.90769
2	238005799-238015799	238010799	0.441067	2.791
2	238007347-238017347	238012347	0.441067	2.73474
2	238008382-238018382	238013382	0.441067	2.73801
2	238009092-238019092	238014092	0.441067	2.78279
2	238009120-238019120	238014120	0.453166	2.80921
2	238040537-238050537	238045537	0.514893	2.98791
2	238041296-238051296	238046296	0.514893	2.96051
2	238041300-238051300	238046300	0.514893	2.96051
2	238042179-238052179	238047179	0.514893	2.9931
2	238042749-238052749	238047749	0.514893	2.96467
2	238044434-238054434	238049434	0.514893	2.99232
2	238046406-238056406	238051406	0.514893	2.96084
2	238048599-238058599	238053599	0.514893	2.90018
2	238050950-238060950	238055950	0.478988	2.70247
2	238051843-238061843	238056843	0.441067	3.18172
2	238054166-238064166	238059166	0.491184	3.36641
2	238054781-238064781	238059781	0.514893	3.31573
2	238060033-238070033	238065033	0.478988	3.33153
2	238060075-238070075	238065075	0.478988	3.33153
2	238061012-238071012	238066012	0.514893	3.41079
2	238061924-238071924	238066924	0.441067	3.36926
2	238075783-238085783	238080783	0.494457	3.00448
2	238078433-238088433	238083433	0.494457	3.12822
2	238086596-238096596	238091596	0.514893	3.20759
2	238088718-238098718	238093718	0.514893	3.14567
2	238092482-238102482	238097482	0.441067	3.17042
2	238098467-238108467	238103467	0.514893	3.13679
2	238099469-238109469	238104469	0.514893	3.16466
2	238099601-238109601	238104601	0.444849	3.16487
2	238101635-238111635	238106635	0.67812	3.36952
2	238105850-238115850	238110850	0.514893	3.06168
2	238108291-238118291	238113291	0.444849	2.98127
2	238109815-238119815	238114815	0.514893	2.99889
2	238110794-238120794	238115794	0.478988	2.90378
2	238111422-238121422	238116422	0.514893	2.93408
2	238116808-238126808	238121808	0.514893	2.88975
2	238122123-238132123	238127123	0.478988	2.89241
2	238122777-238132777	238127777	0.478988	2.87875
2	238122976-238132976	238127976	0.478988	2.86577
2	238123047-238133047	238128047	0.478988	2.86577
2	238123607-238133607	238128607	0.514893	2.88739
2	238124376-238134376	238129376	0.514893	2.88025
2	238125943-238135943	238130943	0.5035	3.25613
2	238126187-238136187	238131187	0.5035	3.23797
2	238126804-238136804	238131804	0.621582	3.24588
2	238127589-238137589	238132589	0.553856	3.24621
2	238127886-238137886	238132886	0.553856	3.24542
2	238127950-238137950	238132950	0.553856	3.25299
2	238127973-238137973	238132973	0.553856	3.25465
2	238128014-238138014	238133014	0.553856	3.25409
2	238128016-238138016	238133016	0.553856	3.25409
2	238128158-238138158	238133158	0.553856	3.24504
2	238128727-238138727	238133727	0.559307	3.25059
2	238128983-238138983	238133983	0.559307	3.25053
2	238130081-238140081	238135081	0.553856	3.2298
2	238130394-238140394	238135394	0.559307	3.25282
2	238131249-238141249	238136249	0.529565	3.23832
2	238132237-238142237	238137237	0.604446	3.21672
2	238133567-238143567	238138567	0.559307	3.32595
2	238136636-238146636	238141636	0.559307	3.64121
2	238136662-238146662	238141662	0.621582	3.66524
2	238136708-238146708	238141708	0.559307	3.65963
2	238137405-238147405	238142405	0.559307	3.54868
2	238139043-238149043	238144043	0.5035	3.51586
2	238139161-238149161	238144161	0.5035	3.51575
2	238139257-238149257	238144257	0.529565	3.53591
2	238139396-238149396	238144396	0.476932	3.53844
2	238139581-238149581	238144581	0.482919	3.48158
2	238139947-238149947	238144947	0.435889	3.47771
2	238140051-238150051	238145051	0.53095	3.41602
2	238140089-238150089	238145089	0.476932	3.41724
2	238141305-238151305	238146305	0.476932	3.2289
2	238141493-238151493	238146493	0.621582	3.1667
2	238142527-238152527	238147527	0.559307	3.16298
2	238143646-238153646	238148646	0.553856	3.17652
2	238143647-238153647	238148647	0.553856	3.17652
2	238145303-238155303	238150303	0.559307	3.1298
2	238145649-238155649	238150649	0.559307	3.12963
2	238146229-238156229	238151229	0.559307	3.12705
2	238146657-238156657	238151657	0.604446	3.22074
2	238146863-238156863	238151863	0.426351	3.47064
2	238147543-238157543	238152543	0.559307	3.33858
2	238147734-238157734	238152734	0.53095	3.33972
2	238149110-238159110	238154110	0.5035	3.36107
2	238149111-238159111	238154111	0.5035	3.36107
2	238149113-238159113	238154113	0.5035	3.36107
2	238149285-238159285	238154285	0.559307	3.48684
2	238149397-238159397	238154397	0.559307	3.48684
2	238149479-238159479	238154479	0.559307	3.48684
2	238149649-238159649	238154649	0.559307	3.48684
2	238150030-238160030	238155030	0.559307	3.57061
2	238150273-238160273	238155273	0.604446	3.58497
2	238153121-238163121	238158121	0.621582	3.50151
2	238154801-238164801	238159801	0.604446	3.48103
2	238155105-238165105	238160105	0.428796	3.4895
2	238156390-238166390	238161390	0.621582	3.51167
2	238157818-238167818	238162818	0.559307	3.51423
2	238158022-238168022	238163022	0.505923	3.55297
2	238158390-238168390	238163390	0.451223	3.65748
2	238160670-238170670	238165670	0.559307	3.68918
2	238173092-238183092	238178092	0.435889	3.08378
2	238173723-238183723	238178723	0.435889	3.10223
2	238173841-238183841	238178841	0.457713	3.03413
2	238173917-238183917	238178917	0.457713	3.03413
2	238174587-238184587	238179587	0.457713	3.04917
2	238175574-238185574	238180574	0.457713	3.07264
2	238175682-238185682	238180682	0.457713	3.07264
2	238176513-238186513	238181513	0.435889	3.08354
2	238176514-238186514	238181514	0.435889	3.08354
2	238177014-238187014	238182014	0.435889	3.01778
2	238177107-238187107	238182107	0.435889	3.01778
2	238178319-238188319	238183319	0.512296	3.21957
2	238180761-238190761	238185761	0.429454	3.44382
2	238182496-238192496	238187496	0.621582	3.5905
2	238182903-238192903	238187903	0.652779	3.6379
2	238183355-238193355	238188355	0.621582	3.36693
2	238184626-238194626	238189626	0.621582	3.40375
2	238184874-238194874	238189874	0.621582	3.3704
2	238187417-238197417	238192417	0.429454	3.50181
2	238187729-238197729	238192729	0.429454	3.48451
2	238187905-238197905	238192905	0.429454	3.47885
2	238189940-238199940	238194940	0.621582	3.42446
2	238193362-238203362	238198362	0.454271	3.35816
2	238194505-238204505	238199505	0.621582	3.39485
2	238194676-238204676	238199676	0.621582	3.43647
2	238196306-238206306	238201306	0.621582	3.35549
2	238196350-238206350	238201350	0.621582	3.35879
2	238196726-238206726	238201726	0.621582	3.30035
2	238201218-238211218	238206218	0.622793	3.69173
2	238221623-238231623	238226623	0.621582	3.41863
2	238223360-238233360	238228360	0.429454	3.77134
2	238223406-238233406	238228406	0.562142	3.76669
2	238223758-238233758	238228758	0.454271	3.77895
2	238223759-238233759	238228759	0.562142	3.77712
2	238224018-238234018	238229018	0.562142	3.72629
2	238225536-238235536	238230536	0.652779	3.67587
2	238227249-238237249	238232249	0.562142	3.45465
2	238229437-238239437	238234437	0.562142	3.42383
2	238229887-238239887	238234887	0.476932	3.41298
2	238229970-238239970	238234970	0.476932	3.41298
2	238230549-238240549	238235549	0.451223	3.45687
2	238230604-238240604	238235604	0.476932	3.4991
2	238230953-238240953	238235953	0.476932	3.49084
2	238231097-238241097	238236097	0.476932	3.49084
2	238232093-238242093	238237093	0.476932	3.50421
2	238232675-238242675	238237675	0.451223	3.48095
2	238232678-238242678	238237678	0.451223	3.47464
2	238233794-238243794	238238794	0.451223	3.53655
2	238234478-238244478	238239478	0.476932	3.56269
2	238234767-238244767	238239767	0.476932	3.54814
2	238235657-238245657	238240657	0.451223	3.47801
2	238236293-238246293	238241293	0.621582	3.51408
2	238238626-238248626	238243626	0.562142	3.63006
2	238238720-238248720	238243720	0.476932	3.62915
2	238239816-238249816	238244816	0.621582	3.62466
2	238239940-238249940	238244940	0.59138	3.63984
2	238240013-238250013	238245013	0.492115	3.65153
2	238240755-238250755	238245755	0.60694	3.60292
2	238241299-238251299	238246299	0.58467	3.80636
2	238241798-238251798	238246798	0.621582	3.68684
2	238241809-238251809	238246809	0.554101	3.68986
2	238241814-238251814	238246814	0.554101	3.69009
2	238241946-238251946	238246946	0.621582	3.67775
2	238242270-238252270	238247270	0.59138	3.65989
2	238242411-238252411	238247411	0.59138	3.65989
2	238242668-238252668	238247668	0.59138	3.70558
2	238242896-238252896	238247896	0.426351	3.68345
2	238243365-238253365	238248365	0.59138	3.50307
2	238243370-238253370	238248370	0.59138	3.50307
2	238243546-238253546	238248546	0.59138	3.51086
2	238243732-238253732	238248732	0.59138	3.51141
2	238243973-238253973	238248973	0.59138	3.45841
2	238244376-238254376	238249376	0.59138	3.45841
2	238244496-238254496	238249496	0.621582	3.47651
2	238244568-238254568	238249568	0.621582	3.47651
2	238244704-238254704	238249704	0.535439	3.55735
2	238245469-238255469	238250469	0.559307	3.54273
2	238246131-238256131	238251131	0.621582	3.55039
2	238250505-238260505	238255505	0.431597	3.44728
2	238252660-238262660	238257660	0.431597	3.53701
2	238252762-238262762	238257762	0.600197	3.5165
2	238254407-238264407	238259407	0.431597	3.5014
2	238254539-238264539	238259539	0.59138	3.45155
2	238255486-238265486	238260486	0.469741	3.53407
2	238256206-238266206	238261206	0.451223	3.60113
2	238256212-238266212	238261212	0.451223	3.60113
2	238256219-238266219	238261219	0.451223	3.59846
2	238256299-238266299	238261299	0.426351	3.59785
2	238256380-238266380	238261380	0.426351	3.5656
2	238256392-238266392	238261392	0.426351	3.5656
2	238256466-238266466	238261466	0.426351	3.5656
2	238256471-238266471	238261471	0.426351	3.5656
2	238256476-238266476	238261476	0.426351	3.5656
2	238256544-238266544	238261544	0.426351	3.5656
2	238256561-238266561	238261561	0.426351	3.5656
2	238256567-238266567	238261567	0.469741	3.5722
2	238256568-238266568	238261568	0.5035	3.57049
2	238256657-238266657	238261657	0.426351	3.60695
2	238256673-238266673	238261673	0.451223	3.5919
2	238256714-238266714	238261714	0.476932	3.61796
2	238256720-238266720	238261720	0.476932	3.61796
2	238256883-238266883	238261883	0.48951	3.62055
2	238256887-238266887	238261887	0.48951	3.62055
2	238256891-238266891	238261891	0.48951	3.62055
2	238256899-238266899	238261899	0.451223	3.61812
2	238256908-238266908	238261908	0.451223	3.61812
2	238256941-238266941	238261941	0.451223	3.61812
2	238256949-238266949	238261949	0.451223	3.65061
2	238257022-238267022	238262022	0.469741	3.63265
2	238257294-238267294	238262294	0.426351	3.62662
2	238257342-238267342	238262342	0.53095	3.6239
2	238258673-238268673	238263673	0.533838	3.56264
2	238260145-238270145	238265145	0.428796	3.52336
2	238260164-238270164	238265164	0.476932	3.53232
2	238263095-238273095	238268095	0.578112	3.64882
2	238265109-238275109	238270109	0.59138	3.60864
2	238267194-238277194	238272194	0.512296	3.69062
2	238267529-238277529	238272529	0.535439	3.77603
2	238268345-238278345	238273345	0.59138	3.04649
2	238268719-238278719	238273719	0.59138	3.1006
2	238269202-238279202	238274202	0.59138	3.24696
2	238269360-238279360	238274360	0.556529	3.25915
2	238270179-238280179	238275179	0.59138	3.20422
2	238271047-238281047	238276047	0.59138	3.22361
2	238271183-238281183	238276183	0.59138	3.22361
2	238271258-238281258	238276258	0.451223	3.23721
2	238272984-238282984	238277984	0.562142	2.93809
2	238272988-238282988	238277988	0.562142	2.93809
2	238275381-238285381	238280381	0.59138	2.95968
2	238278707-238288707	238283707	0.50975	3.15803
2	238279616-238289616	238284616	0.59138	3.29864
2	238282691-238292691	238287691	0.479926	3.27315
2	238283372-238293372	238288372	0.533838	3.27778
2	238283460-238293460	238288460	0.533838	3.35258
2	238283609-238293609	238288609	0.533838	3.35258
2	238283645-238293645	238288645	0.533838	3.34146
2	238283687-238293687	238288687	0.533838	3.34146
2	238283805-238293805	238288805	0.533838	3.34146
2	238283872-238293872	238288872	0.533838	3.34146
2	238284060-238294060	238289060	0.533838	3.34651
2	238284223-238294223	238289223	0.533838	3.34803
2	238284639-238294639	238289639	0.59138	3.31852
2	238284739-238294739	238289739	0.533838	3.32018
2	238284988-238294988	238289988	0.533838	3.37497
2	238285430-238295430	238290430	0.533838	3.37946
2	238285441-238295441	238290441	0.533838	3.37946
2	238285442-238295442	238290442	0.533838	3.37946
2	238285448-238295448	238290448	0.533838	3.37946
2	238285459-238295459	238290459	0.533838	3.37946
2	238285505-238295505	238290505	0.533838	3.37946
2	238285542-238295542	238290542	0.533838	3.37946
2	238285625-238295625	238290625	0.533838	3.39571
2	238285653-238295653	238290653	0.533838	3.39571
2	238285665-238295665	238290665	0.533838	3.39571
2	238285681-238295681	238290681	0.533838	3.39571
2	238285689-238295689	238290689	0.479926	3.42938
2	238285696-238295696	238290696	0.533838	3.21866
2	238285715-238295715	238290715	0.533838	3.21866
2	238285767-238295767	238290767	0.533838	3.00825
2	238285866-238295866	238290866	0.533838	3.00825
2	238285868-238295868	238290868	0.533838	3.00825
2	238286105-238296105	238291105	0.43092	2.79655
2	238286675-238296675	238291675	0.562142	4.0143
2	238286762-238296762	238291762	0.59138	4.01376
2	238287500-238297500	238292500	0.562142	3.98074
2	238287683-238297683	238292683	0.554101	4.01401
2	238287778-238297778	238292778	0.59138	4.07601
2	238287850-238297850	238292850	0.554101	4.07946
2	238287920-238297920	238292920	0.451223	4.07492
2	238288041-238298041	238293041	0.53095	4.04285
2	238288046-238298046	238293046	0.53095	4.04285
2	238288156-238298156	238293156	0.59138	4.04112
2	238288397-238298397	238293397	0.53095	4.06929
2	238288680-238298680	238293680	0.59138	4.06699
2	238289337-238299337	238294337	0.59138	4.13186
2	238294310-238304310	238299310	0.59138	3.93154
2	238297681-238307681	238302681	0.5035	4.15995
2	238298345-238308345	238303345	0.562142	4.13477
2	238299602-238309602	238304602	0.562142	4.15899
2	238299679-238309679	238304679	0.562142	4.15899
2	238300237-238310237	238305237	0.512296	4.19275
2	238300622-238310622	238305622	0.5035	4.2456
2	238303184-238313184	238308184	0.451223	4.18546
2	238304009-238314009	238309009	0.59138	4.21144
[truncated: 2,460 more rows]
